# Supplementary material for: Application of Clinical Blood Metabogram to Type 2 Diabetes Mellitus
Source: Metabolites. 2024 Mar 18;14(3):168. doi: 10.3390/metabo14030168 (PMC10972189; doi:10.3390/metabo14030168)
Supplement: Supplementary file 1 [file metabolites-14-00168-s001.zip]

Archive with 1 entries (1 files):
- metabolites-2919776-supplementary.xlsx
