# Supplementary material for: Application of Clinical Blood Metabogram to Type 2 Diabetes Mellitus
Source: Metabolites. 2024 Mar 18;14(3):168. doi: 10.3390/metabo14030168 (PMC10972189; doi:10.3390/metabo14030168)
Supplement: Supplementary file 1 [file metabolites-14-00168-s001.zip › metabolites-2919776-supplementary.xlsx]

## Sheet: Table S1 
		Table S1. Clinical test results for studied subjects.
		Sample number	Group	Gender	Age	BMI	Fasting plasma glucose	Glucose in OGTT	HbA1c	LDL	HDL	Triglycerides	Cholesterol	Uric acid	Insulin	HOMA-IR
					(years)	(kg/m2)	(mmol/l)	(mmol/l)	(%) [mmol/mol]	(mmol/l)	(mmol/l)	(mmol/l)	(mmol/l)	(µmol/l)	(µU/ml)
		Sample 1	Normal	Male	63	25.31	5	6.5	6.4	3.1	0.9	2.7	5.3	339.7	13.2	2.93333
		Sample 2	Normal	Male	66	38.72	5.6	4.8	5.6	3.41	1.13	1.3	3.9	459.8	11.4	2.83733
		Sample 3	Normal	Male	59	26.89	5.4	4.1	5.8	3.88	1.69	0.6	5.92	422	4.5	1.08
		Sample 4	Normal	Male	67	26.02	5.5	7.7	5.9	2.4	1.1	1.4	4.1	376.5	5.7	1.39333
		Sample 5	Normal	Male	75	24.55	5.6	5.7	5.3	3.9	1.9	1.2	6.3	345.7	3.4	0.846222
		Sample 6	Normal	Male	48	35.51	5.1	6.4	5.4	2.7	0.8	1.5	4.6	456	3.7	0.838667
		Sample 7	Normal	Male	42	48.1	5.6	6.8	6.3	5.3	0.73	1.4	6.6	455	17.1	4.256
		Sample 8	Normal	Male	36	45.5	5.3	5.8	5.8	3.56	0.69	1.8	5.06	459.2	29.9	7.04311
		Sample 9	Normal	Male	32	41.55	5.4	6.8	5.1	3	0.91	1.1	4.4	375.4	100.8	24.192
		Sample 10	Normal	Female	62	34.8	5.5	6.1	5.8	4	1.4	1.2	5.9	498.6	15.2	3.71556
		Sample 11	Normal	Female	39	25.55	5.1	5.8	5.3	3.8	1.8	0.6	5.9	261	4.2	0.952
		Sample 12	Normal	Female	55	26.36	5.2	5.9	5.7	4.3	1.3	0.7	5.9	329.8	3.6	0.832
		Sample 13	Normal	Female	58	31.6	5	7.5	5.8	4.2	1.6	0.9	6.2	235.7	4.3	0.955556
		Sample 14	Normal	Female	56	24.97	5.6	5.5	6.1	1.7	1.9	0.7	3.9	270.1	3.3	0.821333
		Sample 15	Normal	Female	43	46.54	4.8	7.2	5.7	3.6	1.4	1	5.4	317.4	4.8	1.024
		Sample 16	Normal	Female	75	33.91	5.4	6.8	6	3	0.84	1.5	4.5	446.4	12.9	3.096
		Sample 17	Normal	Female	43	53.2	5.1	7.1	5.5	2.7	1.23	1.6	4.7	425.5	20.2	4.57867
		Sample 18	Normal	Female	65	37.46	5.5	5.4	6	4.1	0.98	1.6	5.8	491	15.5	3.78889
		Sample 19	IGT	Male	66	26.91	5.5	10.5	6.3	4.7	1.2	1.7	6.7	359.5	5.5	1.34444
		Sample 20	IGT	Male	66	36.16	5.4	10.1	5.6	2.1	1.3	2.1	4.3	581.7	25.1	6.024
		Sample 21	IGT	Male	74	27.7	5.5	8.9	6.2	1.7	1.5	0.8	3.6	369.8	9.1	2.22444
		Sample 22	IGT	Male	56	49.32	5.4	7.8	5.1	3.3	0.74	1.7	4.7	514.3	21	5.04
		Sample 23	IGT	Male	56	24.5	5.4	9.8	6.2	1.9	0.67	0.9	3	381.3	5.8	1.392
		Sample 24	IGT	Male	55	57.01	5.02	8.9	6.4	3.1	0.8	1.3	4.5	473	21.56	4.81028
		Sample 25	IGT	Female	55	33	5.2	9.8	6.2	4.3	1.9	0.9	6.8	291.2	4.9	1.13244
		Sample 26	IGT	Female	69	32	5	8.2	5.4	3.41	1.54	1.23	5.03	351.8	6.1	1.35556
		Sample 27	IGT	Female	82	34.18	5.6	7.8	6.3	3.4	1.16	1.4	5.2	291.4	20.1	5.00267
		Sample 28	IGT	Female	71	24.39	5.5	10.2	6.3	2.6	1.18	0.8	4.1	318	7.2	1.76
		Sample 29	IGT	Female	53	42.18	5.5	9.8	6.6	4.3	1.14	1.3	6	297.9	15.6	3.81333
		Sample 30	IGT	Female	54	41.3	5.39	9.78	6.5	3.35	0.96	1.26	4.88	478.1	19.2	4.59947
		Sample 31	Diabetes (group 1)	Male	63	28.72	5.1	14.1	6.2	2.7	0.7	2.1	4.7	380.1	12.1	2.74267
		Sample 32	Diabetes (group 1)	Female	81	38.9	5.6	11.4	6	2.8	1.36	0.8	4.5	265.6	5.8	1.44356
		Sample 33	Diabetes (group 2)	Male	61	30.61	5.9	5.1	5.5	2.8	1.4	0.5	4.4	282.8	8.1	2.124
		Sample 34	Diabetes (group 2)	Male	34	26.3	6.5	7.3	5.2	3.8	1.4	1.1	5.7	477.2	11.6	3.35111
		Sample 35	Diabetes (group 2)	Male	65	30	6.5	7	5.8	1.73	0.99	1.39	3.35	345	10.5	3.03333
		Sample 36	Diabetes (group 2)	Male	34	27.45	5.8	7.4	5.5	2.22	1.49	0.72	4.04	346.4	7.5	1.93333
		Sample 37	Diabetes (group 2)	Male	48	25.74	7.1	5.3	5.2	3.6	0.98	1.6	5.3	231.8	7.7	2.42978
		Sample 38	Diabetes (group 2)	Male	70	28.4	6.4	6.8	6.5	2.02	1.16	0.96	3.62	480.3	6.4	1.82044
		Sample 39	Diabetes (group 2)	Male	47	58.91	6.5	4.1	7	2.9	1.02	2.6	5.1	550.1	18.9	5.46
		Sample 40	Diabetes (group 2)	Male	60	41.6	5.8	6.5	6.1	3.03	0.85	1.28	4.7	379	18.5	4.76889
		Sample 41	Diabetes (group 2)	Female	35	40	5.7	7.7	5.5	3.8	1	1.7	5.6	443.8	62.5	15.8333
		Sample 42	Diabetes (group 2)	Female	57	38.75	7.1	7.5	6	5.1	1.2	1.6	7	369	16.4	5.17511
		Sample 43	Diabetes (group 2)	Female	43	25.94	5.7	5.7	5.9	3.4	1.4	0.9	5.2	223.3	7.2	1.824
		Sample 44	Diabetes (group 2)	Female	63	26.58	6.3	3.4	6.5	4.1	0.79	2.5	6	315.4	21.5	6.02
		Sample 45	Diabetes (group 2)	Female	43	41	6.4	6.14	5.8	3.28	1.26	1.05	5.02	329	15.8	4.49422
		Sample 46	Diabetes (group 2)	Female	51	30	6.15	7.41	6.5	4.11	0.97	1.64	5.83	251	16.8	4.592
		Sample 47	Diabetes (group 2)	Female	33	38.06	5.8	5.2	5.4	4.1	1.21	1.4	5.9	309	17.3	4.45956
		Sample 48	Diabetes (group 2)	Female	37	30.1	6.3	6.5	6	3	1.27	1.1	4.8	309	7.8	2.184
		Sample 49	Diabetes (group 3)	Male	55	28.4	6	9	5.7	4.3	0.6	2.4	6	421.2	13.5	3.6
		Sample 50	Diabetes (group 3)	Male	61	37.32	6.2	9.3	6.3	5.8	1.1	2.5	8	475.6	20.6	5.67644
		Sample 51	Diabetes (group 3)	Male	41	30.74	6.6	10.4	6.2	2.4	1	7.8	6.8	464.8	28.2	8.272
		Sample 52	Diabetes (group 3)	Male	52	29.07	6.3	8.3	5.9	3.24	1.51	0.74	5.09	435.3	11.1	3.108
		Sample 53	Diabetes (group 3)	Male	61	27.75	6.3	8.2	5.6	2.81	1.66	1.51	5.48	278	5.7	1.596
		Sample 54	Diabetes (group 3)	Male	42	30.6	7.7	8.5	6	3.54	1.08	1.44	5.27	379	33.2	11.3618
		Sample 55	Diabetes (group 3)	Male	85	23.15	6.1	8.2	6.3	2.1	1.04	0.9	3.5	283.9	11.2	3.03644
		Sample 56	Diabetes (group 3)	Male	69	33.57	7.9	10.5	7.7	4.3	0.7	0.9	5.4	409.5	13.9	4.88044
		Sample 57	Diabetes (group 3)	Male	38	35.89	5.8	9.1	6.4	1.6	0.55	13.1	6.7	477.8	12.4	3.19644
		Sample 58	Diabetes (group 3)	Male	54	41.97	7.2	8.1	7.3	3.3	0.66	1.3	4.5	524	11.8	3.776
		Sample 59	Diabetes (group 3)	Female	73	27.95	5.9	9.1	5.7	3.2	1.4	1.5	5.3	345.3	13.6	3.56622
		Sample 60	Diabetes (group 3)	Female	52	30.85	7.9	9.7	6.8	4.5	1.05	1.1	6	235.1	15.9	5.58267
		Sample 61	Diabetes (group 3)	Female	61	37.65	6.3	10.8	6.8	3.3	0.98	1.9	5.2	453	19	5.32
		Sample 62	Diabetes (group 3)	Female	45	50.17	6.1	8.4	6.2	4.48	0.85	1.78	6.13	402	31.7	8.59422
		Sample 63	Diabetes (group 3)	Female	48	34.76	6.6	9.6	6.2	3.9	0.81	2.8	6	570	151.1	44.3227
		Sample 64	Diabetes (group 3)	Female	37	39.8	8.17	8.55	6.1	2.23	0.9	1.86	3.98	499.16	59.9	21.7504
		Sample 65	Diabetes (group 3)	Female	53	36	8.41	10.88	6.5	4.62	1.06	2.39	6.78	359	31.1	11.6245
		Sample 66	Diabetes (group 3)	Female	60	35.36	6.98	8.81	5.6	2.93	1.34	1.19	4.63	352	22.7	7.04204
		Sample 67	Diabetes (group 3)	Female	55	32.9	13.5	9.22	6.5	4.73	1.25	2.39	7.07	302.24	24.7	14.82
		Sample 68	Diabetes (group 3)	Female	50	25.5	6.17	8.39	5.5	2.7	1.73	0.7	4.75	224	6.5	1.78244
		Sample 69	Diabetes (group 4)	Male	57	26.19	7.1	15.1	6.1	3.41	1.13	2.7	7.1	339.1	5.4	1.704
		Sample 70	Diabetes (group 4)	Male	72	27.15	10.3	14.3	7.1	2.4	0.78	1.9	4	342.9	20.4	9.33867
		Sample 71	Diabetes (group 4)	Male	41	45.76	7.1	13.2	7	3.8	1.3	1.2	5.6	317.8	31.5	9.94
		Sample 72	Diabetes (group 4)	Male	34	49.86	7.3	13.5	8.8	4.4	1.1	1.5	6.2	230.7	102.1	33.1258
		Sample 73	Diabetes (group 4)	Male	72	24.67	6.6	11.5	6.4	5.4	1.2	1.4	7.2	389.3	9.7	2.84533
		Sample 74	Diabetes (group 4)	Male	59	28.54	9.6	15.5	8	3.6	0.8	1.9	5.3	392.5	8.8	3.75467
		Sample 75	Diabetes (group 4)	Male	68	29.41	7.5	16	5.8	1.7	1.13	2	3.7	548.9	18.1	6.03333
		Sample 76	Diabetes (group 4)	Male	46	34.72	5.8	11.6	6.6	3.4	1	3.4	6	317.4	25.8	6.65067
		Sample 77	Diabetes (group 4)	Male	61	36.06	7	11.4	6.3	4.1	1.13	2	6.4	491	22.1	6.87556
		Sample 78	Diabetes (group 4)	Male	47	32.3	12.5	15.4	9.4	2.8	0.8	10	7	239.4	15.9	8.83333
		Sample 79	Diabetes (group 4)	Male	53	34.51	12.1	14.4	9.3	3.26	0.96	4.08	5.65	317	11.3	6.07689
		Sample 80	Diabetes (group 4)	Male	37	28.05	12.3	17.8	11.4	6	0.6	3.6	8.2	285.6	6.8	3.71733
		Sample 81	Diabetes (group 4)	Male	56	30.86	6.2	14.4	5.9	2.2	1	1	3.6	352.6	161.2	44.4196
		Sample 82	Diabetes (group 4)	Female	56	43.81	13.3	17.2	9.7	3.2	0.72	2.9	5.3	232.7	23.6	13.9502
		Sample 83	Diabetes (group 4)	Female	55	37.83	6.7	12	6.8	4.3	1.11	1.1	5.9	313	15.3	4.556
		Sample 84	Diabetes (group 4)	Female	60	36.8	5.8	13.1	5.6	2.4	0.73	1.9	4	452.8	22.2	5.72267
		Sample 85	Diabetes (group 4)	Female	58	32.5	8.3	20.6	7.2	2.18	1.04	1.16	3.75	352.1	19.4	7.15644
		Sample 86	Diabetes (group 4)	Female	72	33.05	6.4	12.3	6.3	3.2	0.86	2.1	5	448.2	28.8	8.192
		Sample 87	Diabetes (group 4)	Female	72	39.52	9.7	13.5	8.1	4.2	0.8	8.7	8.9	474.9	12.8	5.51822
		Sample 88	Diabetes (group 4)	Female	57	34.93	7.2	18.2	6.1	3.7	1	1.9	5.5	374.8	8.7	2.784
		Sample 89	Diabetes (group 4)	Female	68	29.13	7.5	14.6	7	4.1	1.1	1.7	6	366.8	10	3.33333
		Sample 90	Diabetes (group 4)	Female	59	36.32	6.1	12.4	6.3	3.41	1.13	1.94	3.2	352.1	7.6	2.06044
		Sample 91	Diabetes (group 4)	Female	71	22.21	7.9	14.2	6.9	4.1	1.4	2	6.4	202.5	10.4	3.65156
		Sample 92	Diabetes (group 4)	Female	61	29.74	5.8	14.1	5.7	2.8	1.6	2	5.6	265.2	8.5	2.19111
		Sample 93	Diabetes (group 4)	Female	70	42.66	6.9	15.1	7.7	5	1.7	2.2	7.4	473.3	26.3	8.06533
		Sample 94	Diabetes (group 4)	Female	67	25.8	6.1	11.3	6.1	4	0.9	2.9	6.2	400	20.5	5.55778

## Sheet: Table S2 
		Table S2. Aligned and standardized mass lists.
				Sample 1	Sample 2	Sample 3	Sample 4	Sample 5	Sample 6	Sample 7	Sample 8	Sample 9	Sample 10	Sample 11	Sample 12	Sample 13	Sample 14	Sample 15	Sample 16	Sample 17	Sample 18	Sample 19	Sample 20	Sample 21	Sample 22	Sample 23	Sample 24	Sample 25	Sample 26	Sample 27	Sample 28	Sample 29	Sample 30	Sample 31	Sample 32	Sample 33	Sample 34	Sample 35	Sample 36	Sample 37	Sample 38	Sample 39	Sample 40	Sample 41	Sample 42	Sample 43	Sample 44	Sample 45	Sample 46
		bin (mz)
		72.937		0	0	0	0	0	0	0	0	0	0	0	0	0	0	0	0	0	0.0152745	0	0	0	0	0	0	0	0	0	0	0	0	0	0	0	0	0	0	0	0	0	0	0	0	0	0	0	0
		76.933		0	0	0	0	0	0	0	0	0	0	0	0	0	0	0	0	0	0.0109785	0	0	0	0	0	0	0	0	0	0	0	0	0	0	0	0	0	0	0	0	0	0	0	0	0	0	0	0
		77.038		0.0459415	0.025427	0.0463996	0.0383887	0.0551871	0.0383674	0	0	0.0660876	0.0465708	0.0523634	0.0611255	0.0440718	0.0491336	0	0.0679114	0.0530514	0.0238663	0.0406682	0.0405198	0	0	0	0.0349433	0.0418475	0.0562658	0.0507088	0	0	0.0328572	0.0649629	0.0590898	0.0521718	0	0.0520579	0.0435203	0.0445616	0.0421135	0.0447514	0.0580075	0.0448042	0.0560252	0.0868945	0	0.0489738	0.042705
		79.054		0.0229707	0.0192894	0	0	0	0.02252	0	0	0	0.0293599	0.0278529	0.0345064	0.0250408	0	0	0	0	0.0105012	0	0	0	0	0	0	0.0275581	0	0	0	0	0	0.0590571	0.0381811	0.0433124	0	0.0332829	0	0	0	0.0294704	0	0	0	0	0	0	0.0597871
		80.947		2.61292	1.73079	2.09292	1.79118	2.32327	2.00428	1.3797	2.00656	1.86185	1.93978	1.94079	2.3346	1.87105	2.93601	2.70061	2.08459	2.16428	0.977565	2.11023	2.19055	1.99415	1.78831	1.92021	1.89753	2.82726	2.32368	2.42368	2.71023	2.12907	4.12517	1.59792	2.20087	2.44715	3.3498	1.56259	2.1575	2.82681	2.31624	2.56065	2.44	1.73007	2.44924	3.7919	2.35863	3.99196	3.30751
		80.97		0	0	0	0	0	0	0	0	0	0	0	0	0	0	0	0	0	0	0	0	0	0	0	0	0	0	0	0	0	0	0	0	0	0	0	0	0	0	0	0	0	0	0	0	0	0
		81.034		0.0229707	0	0	0	0	0	0	0	0	0	0	0	0	0	0	0	0	0	0	0	0	0	0	0	0	0	0	0	0	0	0	0	0	0	0	0	0	0	0	0	0	0	0	0	0	0
		81.07		0.0497699	0.0368252	0.0612079	0.0305364	0	0.0483763	0.0474588	0	0.0376016	0.0404964	0.0757598	0.0404217	0.0390636	0.0524092	0.0481504	0.0531481	0.047638	0.196659	0	0.0413468	0	0	0	0.0550621	0.0561369	0.066137	0.0393252	0.0578011	0	0.0720738	0.10799	0.109998	0.0531562	0.0608001	0.0546181	0.0611136	0.037706	0.0336908	0.0578494	0	0	0	0	0.0461722	0.0453903	0.0822072
		82.065		0	0	0.0424507	0.0200668	0	0.0208519	0	0.0384591	0.028486	0.027335	0.0256246	0	0.0210343	0	0.0491971	0	0	0.128401	0.0316308	0.0355582	0	0	0.0298548	0	0	0	0	0	0	0	0	0.0381811	0	0	0	0	0	0.0533437	0	0	0	0	0	0	0.0441958	0.0309612
		82.944		2.29133	1.64574	1.83328	1.64722	2.03868	1.85582	1.06443	1.887	1.5166	1.7545	1.85166	2.08221	1.80494	2.52765	2.39182	1.69286	2.1632	0.893078	1.85628	1.95074	1.81129	1.65513	1.64473	1.82658	2.37918	2.03248	2.16496	2.21479	1.97284	3.44258	1.35156	1.90178	2.02486	2.61441	1.42775	2.02693	2.41433	1.94003	2.33362	2.07538	1.47618	2.27369	3.09674	2.14412	3.75904	3.21996
		82.997		0	0	0	0	0	0	0	0	0	0	0	0	0	0	0	0	0	0	0	0	0	0	0	0	0	0	0	0	0	0	0	0	0	0	0	0	0	0	0	0	0	0	0	0	0	0
		83.009		0.0516842	0.0543611	0.0345529	0.0322814	0	0.0250222	0	0	0.0250677	0.0415088	0	0.0354922	0.0230375	0	0.0397764	0	0.0346458	0.0286396	0	0.0347313	0	0	0.115348	0	0.0479715	0.0434332	0	0	0	0	0	0.0427265	0.0374062	0	0	0	0	0.0402418	0.0305619	0	0.0471623	0.0382839	0.0599272	0	0	0
		83.021		0.260335	0.239364	0.29518	0.191943	0.14933	0.166815	0.155089	0.271722	0.0957131	0.225767	0.0980421	0.124223	0.146238	0.300261	0.194695	0.248024	0.173229	0.0601432	0.112967	0.182753	0.285659	0.194327	0.341294	0.103771	0.24292	0.315878	0.172824	0.21469	0.588175	0.271337	0.0548388	0.166361	0.307124	0.137524	0.106676	0.109264	0.0822676	0.33878	0.145169	0.279909	0.360005	0.287596	0.176785	0.342444	0.243674	0.244486
		83.049		0.0287134	0.0315645	0	0.0244291	0	0	0	0	0.0353227	0	0.0300811	0.0364781	0.0220359	0	0	0	0.0411419	0	0	0	0	0	0	0.0582388	0.0295995	0	0	0	0	0	0.0480894	0.0454537	0.0255937	0	0	0	0.0308504	0.0252681	0	0	0	0	0	0	0	0.034164
		83.06		0.344561	0.329674	0.463996	0.436235	1.04639	0.404526	0.19153	0.271722	0.315625	0.175147	0.161547	0.538299	0.195318	0.232566	0.2575	0.255898	0.13317	0.11599	0.631713	0.458122	0.49308	0.405407	0.436965	0.172599	0.448075	0.335621	0.397392	0.202763	0.124579	0.204562	0.258164	0.159088	0.127969	0.334401	0.314054	0.233343	0.411338	0.724352	0.236855	0.992574	0.146203	0.295066	0.127345	0.274147	0.11467	0.207119
		83.085		0.0545555	0.0394556	0.0691057	0.0479858	0	0.0542149	0.077968	0.0426394	0.0626693	0.0779555	0.104727	0.0463371	0.068111	0.0949917	0	0.083659	0.0703744	1.06348	0.0433794	0.0537508	0.0655014	0.0745479	0	0.0772988	0.0887984	0.0631756	0.0455345	0.133952	0.159297	0.0646544	0.131613	0.139088	0.0324843	0.0926478	0.0844874	0.0731511	0.0479894	0.0561513	0.0709474	0.0653736	0.0605249	0	0.0554327	0.049058	0.0943641	0.0619223
		83.951		0	0	0	0	0	0	0	0	0	0	0	0	0	0	0	0	0	0.0520286	0	0	0	0	0	0	0	0	0	0	0	0	0	0	0	0	0	0	0	0	0	0	0	0	0	0	0	0
		84.01		0.0229707	0	0	0	0	0	0	0	0	0.022273	0	0	0	0	0	0	0	0.0147971	0	0	0	0	0	0	0	0	0	0	0	0	0	0	0	0	0	0	0	0	0	0	0	0	0	0	0	0
		84.044		2.13724	1.84828	2.0248	1.90547	2.69659	1.81244	1.70936	2.15705	1.98491	1.60163	1.73133	2.98332	1.89308	2.94256	1.82867	1.30902	1.73229	1.34558	2.19247	2.10703	2.23614	2.02201	1.35704	2.1146	2.11483	1.98016	1.98696	2.07717	1.40815	1.98521	1.07906	1.40906	1.76892	1.96153	1.87664	1.89823	2.16181	2.04859	2.34999	2.49709	1.77566	2.26715	1.91168	2.85979	1.9697	2.05838
		84.062		0	0.0482235	0.0542974	0.029664	0.103882	0.0308608	0.0432214	0.0852789	0.0467171	0.0354343	0	0.0542243	0.0360588	0.0502255	0.0450101	0	0.0346458	0.0186157	0.0578392	0.0463084	0.0400286	0.046069	0.0529244	0	0.0694056	0	0.0424298	0	0	0.0392166	0	0	0	0	0	0	0.0479894	0.0954572	0	0.0718189	0.0400879	0	0	0.0413626	0	0.0651252
		84.08		2.23199	1.47564	2.71586	1.9299	1.72378	2.18694	1.82801	2.31256	1.8345	1.58442	1.29794	1.89884	1.5966	2.17389	1.64653	1.08166	2.11989	1.35465	2.52595	2.04418	2.03509	1.84695	1.39571	1.43056	1.74739	1.66033	1.60716	2.06433	1.81252	2.09226	0.808239	1.55452	1.60453	1.74149	2.04476	1.74081	2.03841	2.29285	1.89702	2.52287	2.69139	2.10188	2.07049	2.09122	1.80008	2.48223
		84.911		0.152181	0.11486	0.193496	0.168387	0.148248	0.078403	0.105935	0.112033	0.119641	0.148824	0.127009	0.151828	0.14724	0.0993591	0.102581	0.0984223	0.108268	0.0668257	0.115678	0.0463084	0.101891	0.0971636	0.114669	0.0921232	0.133708	0.0987119	0.0972782	0.0889953	0	0.110231	0.0674939	0.0818166	0.0935155	0.131734	0.105823	0.0981521	0.116546	0.0823553	0.0829538	0.0994415	0.143845	0.101779	0.166298	0.097154	0.0883917	0.0576518
		84.937		0	0	0	0	0	0	0	0	0	0	0	0	0	0	0	0	0	1.13699	0	0	0	0	0	0	0	0	0	0	0	0	0	0	0	0	0	0	0	0	0	0	0	0	0	0	0	0
		84.946		0	0	0	0	0	0	0	0	0	0	0	0	0	0	0	0	0	0	0	0	0	0	0	0	0	0	0	0	0	0	0	0	0	0	0	0	0	0	0	0	0	0	0	0	0	0.0651252
		84.959		2.84071	2.26738	4.18781	5.65011	1.37318	2.66237	2.96448	1.15628	3.62456	6.72442	18.3317	5.32187	4.58948	5.31407	8.14474	21.8301	7.87543	1.52076	1.4984	2.01442	3.6144	2.26157	1.31429	14.6137	3.67952	4.2989	7.04542	6.57832	6.98152	22.0101	18.1221	36.7539	2.76904	6.22333	2.68994	6.70675	6.57227	1.27651	8.52787	1.79915	2.03898	1.86471	8.68196	2.78861	27.7024	26.6084
		85.01		0	0.0394556	0	0.0270466	0	0.033363	0	0	0	0.022273	0	0	0.0270441	0	0	0	0	0.0143198	0.0397645	0.0413468	0	0	0.037997	0.0264722	0.0306201	0	0	0	0	0.0423964	0	0	0.0452812	0	0	0	0.0354208	0.0421135	0	0	0	0.0382839	0	0	0	0
		85.028		0.653709	0.68039	1.40186	0.537441	1.27904	0.809887	0.832224	1.3051	0.507052	0.843337	0.492439	0.895193	0.66308	0.612533	1.14828	0.676162	0.75463	0.54463	0.534109	1.05186	0.791475	1.08136	0.880038	1.06948	1.05742	0.722571	0.918968	0.759672	0.894516	0.851107	0.360249	0.61817	0.845577	0.741183	0.68614	0.787995	0.578159	1.06407	1.08822	0.713585	0.489702	0.819836	0.800029	0.759917	0.898251	0.622426
		85.047		0.117725	0.116613	0.145122	0.116038	0.178546	0.13512	0.116105	0.135443	0.109386	0.0961788	0.102499	0.186334	0.133217	0.207453	0.12561	0.119091	0.125591	0.0792362	0.153635	0.126521	0.14192	0.10554	0.077351	0.155656	0.123501	0.128326	0.144882	0.124777	0	0.165346	0.0868984	0.0918165	0.131906	0.125943	0.121184	0.141672	0.125687	0.114174	0.122248	0.178626	0.110831	0.175546	0.100378	0.225089	0.134977	0.116371
		85.064		0.0401988	0.025427	0.0463996	0.0340263	0	0.0567171	0.0432214	0	0.0296255	0.0354343	0.0657328	0.0492948	0.0520849	0.0513173	0.0439634	0.0679114	0.0465553	0.0152745	0	0.038866	0.0682306	0	0	0.0487088	0.0581782	0.0542916	0	0	0	0.0561752	0.0674939	0.0663624	0.0462655	0.0492192	0.0520579	0.0416684	0.0605581	0.0402418	0.0807708	0.0488	0.0455902	0.049489	0	0	0.0465848	0.0779367
		85.076		0	0	0	0	0	0	0.060171	0	0	0	0	0	0	0	0	0	0	0	0	0	0	0	0.0529244	0	0	0	0.0424298	0	0	0	0	0.0409083	0	0	0	0	0	0.0655099	0	0	0	0	0	0	0	0
		85.084		0.184723	0.128888	0.222126	0.166642	0.13418	0.185999	0.203395	0.182263	0.112805	0.185271	0.110297	0.143941	0.132215	0.148493	0.126656	0.0885801	0.198131	0.105012	0.183459	0.159599	0.179219	0.185113	0.121455	0.117537	0.166369	0.168797	0.0983131	0.174321	0.120494	0.148387	0.0632755	0.125452	0.125015	0.209905	0.142519	0.161118	0.13597	0.173133	0.144078	0.192438	0.23817	0.156871	0.161804	0.166412	0.144532	0.198578
		85.101		0.105283	0.0868024	0.114518	0.0802672	0.054105	0.0959186	0.118647	0.0777543	0.097992	0.0809927	0.188285	0.0640832	0.100163	0.134299	0.0680386	0.22834	0.128839	0.0582339	0.0442832	0.0669818	0.112808	0.116429	0.0461392	0.119654	0.10717	0.114506	0.0745109	0.205515	0.323701	0.128249	0.26407	0.205451	0.0846561	0.0955431	0.0947283	0.137969	0.106262	0.0496003	0.133163	0.142717	0.0636691	0	0.0973818	0.0875348	0.145727	0.117439
		85.945		0	0	0	0	0	0	0	0	0	0	0	0	0	0	0	0	0	0.653938	0	0	0	0	0	0	0	0	0	0	0	0	0	0	0	0	0	0	0	0	0	0	0	0	0	0	0	0
		85.963		0.0478557	0.0403324	0.0819397	0.106441	0	0.0617215	0.0593235	0	0.0717848	0.111365	0.281871	0.0877447	0.0831355	0.0862568	0.155965	0.333652	0.12126	0.0305489	0	0.0421737	0.0673208	0	0	0.230837	0.0673643	0.0592272	0.145917	0.108262	0	0.403825	0.318909	0.708169	0.0472499	0.0810668	0.0366965	0.103708	0.117688	0	0.101509	0	0.0479483	0	0.133338	0.0452103	0.507655	0.388616
		86.002		0	0	0	0	0	0	0	0	0	0	0	0	0	0	0	0	0	0	0	0	0	0	0	0	0	0	0	0	0	0	0	0	0	0	0	0	0	0	0	0	0	0	0	0	0	0.0330964
		86.031		0.0382846	0.0482235	0.0947736	0.0340263	0.0779112	0.0508786	0	0.0810985	0.0432988	0.044546	0	0.0502807	0.0410669	0.038215	0.0889735	0	0.0465553	0.0362768	0.0352458	0.0463084	0.052765	0.078736	0.0712444	0.075181	0.0694056	0.0473817	0.0486391	0.0541312	0	0.0392166	0	0	0.0433124	0	0.0597385	0.0462982	0.0411338	0.102944	0.0447514	0.0616906	0.0298694	0.0550915	0.0569309	0	0.0561407	0.0704633
		86.048		0.0220136	0	0	0	0	0	0	0	0	0	0	0.0325346	0	0	0	0	0	0	0	0	0	0	0	0	0	0	0	0	0	0	0	0	0	0	0	0	0	0	0	0	0	0	0	0	0	0
		86.049		0	0	0	0	0	0	0	0	0	0	0	0	0	0	0	0	0	0.0109785	0.0334383	0	0	0	0	0	0	0	0	0	0	0	0	0	0	0	0	0	0	0	0	0	0	0	0	0	0	0
		86.06		0.245978	0.364745	0.212253	0.158789	0.199106	0.132618	0.200852	0.134607	0.195984	0.177172	0.141493	0.138025	0.129211	0.137574	0.182134	0.102359	0.171064	0.0630071	0.181651	0.161252	0.222887	0.154122	0.217126	0.131302	0.224548	0.22605	0.245265	0.173403	0	0.187604	0.129082	0.132725	0.193922	0.144762	0.284185	0.151858	0.142826	0.252681	0.123339	0.165736	0.23817	0.211962	0.196262	0.15006	0.187534	0.117439
		86.07		0.0650838	0.0666362	0.078978	0.0471134	0.0800754	0.0725645	0.0805105	0.0443116	0.0432988	0.044546	0.0311952	0.0670409	0.0350571	0.0567766	0.0502439	0	0.0487207	0.0362768	0.0849514	0.0678087	0.0554942	0.0561204	0.109241	0	0.0459302	0.049356	0.0714063	0.0504613	0	0.0455761	0	0.0354539	0.0511874	0.0608001	0.0563249	0.0388905	0.0719842	0.0814194	0	0.0718189	0.0542366	0.0756341	0.06592	0.0769537	0.0441958	0.0480432
		86.096		9.38355	6.18313	7.32027	6.77473	8.2456	6.36649	6.0993	9.40325	7.80973	6.10381	4.41635	6.05636	6.56069	5.93643	6.78188	4.88076	5.3831	4.15847	8.17431	10.7832	6.19261	7.88533	4.54946	7.10196	6.54658	5.6631	5.79323	5.95994	5.24865	7.87088	2.92502	4.06901	6.15529	8.90577	7.01245	6.79935	7.86913	8.61923	9.23735	7.02536	12.6859	8.34589	8.16359	8.51396	6.928	8.53247
		86.117		0	0	0	0	0	0	0	0	0	0	0	0	0	0	0	0	0	0	0	0	0	0	0	0	0	0	0	0	0	0	0	0	0	0	0	0	0	0	0	0	0	0	0	0	0	0
		86.122		0	0	0	0	0	0	0	0	0	0	0	0	0	0	0	0	0	0	0	0.0231542	0	0	0	0	0	0	0	0	0	0	0	0	0	0	0	0	0	0	0	0	0	0	0	0	0	0
		86.908		0.0698693	0.0447164	0.0858886	0.07067	0.0908964	0.0650578	0.0550861	0.0518362	0.0341833	0.0880796	0.0646187	0.0443653	0.0671093	0.0403988	0.0586178	0.0688956	0.0508861	0.0548926	0.0650691	0.0239811	0.0427578	0.0611461	0.0434251	0.0582388	0.0540956	0.0444204	0.0382903	0.0467914	0	0.0445162	0	0	0.0521718	0.0506668	0.0708328	0.0583357	0.0708416	0.0318191	0.0513004	0.0589283	0.0503064	0.0690978	0.0838981	0.0663725	0	0.0437727
		86.94		0	0	0	0	0	0	0	0	0	0	0	0	0	0	0	0	0	0	0	0	0	0	0	0	0	0	0	0	0	0	0	0	0	0	0	0	0	0	0	0	0	0	0	0	0	0
		86.942		0	0	0	0	0	0	0	0	0	0	0	0	0	0	0	0	0	0.135561	0	0	0	0	0	0	0	0	0	0	0	0	0	0	0	0	0	0	0	0	0	0	0	0	0	0	0	0
		86.955		0.0468986	0.0236734	0.0424507	0.0453684	0	0.0341971	0.0415265	0	0.048996	0.0799803	0.218367	0.0719704	0.0701142	0.0687871	0.0837398	0.24704	0.119095	0.026253	0	0.0239811	0.0564039	0	0	0.213895	0.0357235	0.0325749	0.0952084	0.0834905	0	0.271337	0.225261	0.466355	0.0305156	0.0955431	0.0315761	0.0611136	0.0834102	0	0.0862283	0	0.0298694	0	0.0898908	0.0432864	0.305787	0.313882
		86.963		0.0239279	0.0192894	0	0.0348988	0	0.0291926	0	0	0.0341833	0.0435336	0.172688	0.0502807	0.0370604	0	0.0711788	0.172239	0.0866146	0.0176611	0	0	0	0	0	0.120713	0	0.0266522	0.0610576	0	0	0.175945	0.137519	0.308176	0	0.0593525	0	0.0648175	0	0	0.0851368	0	0	0	0.0704145	0	0.164839	0.224201
		86.992		0.0823118	0.058745	0.078978	0.0506032	0	0.0725645	0.11441	0.0861149	0.100271	0.0627694	0.10027	0.0404217	0.0791289	0.128839	0.0921138	0.163381	0.0985241	0.049642	0	0.0396929	0.192865	0.14407	0.115348	0.0995354	0.0694056	0.0927892	0.0776156	0.171568	0.279792	0.0614747	0.0759306	0.109089	0.0689061	0.0969907	0.0597385	0.0694473	0.0879806	0.058023	0.0676729	0.0883925	0.122622	0.0485552	0.0809018	0.0894586	0	0.0437727
		87.026		0.0382846	0.0613754	0.048374	0.0654352	0.0595155	0.0575512	0.0686458	0.0484919	0.0934342	0.0516329	0.0345376	0.0522525	0.0390636	0.0655115	0.0460569	0	0.0389766	0.0252983	0.0668766	0.0835205	0.0564039	0.0795737	0.037997	0.0540033	0.0469509	0.0394848	0.0362206	0	0	0	0	0	0.0472499	0.0434287	0.0520579	0.0703732	0.0765546	0.0524079	0.0360194	0.0672151	0.0715295	0.0793691	0.0629236	0.0615629	0	0
		87.044		0.121554	0.122751	0.134263	0.0636903	0.136345	0.121775	0.10424	0.113705	0.104829	0.117439	0.13815	0.0936601	0.0941534	0.10591	0.082693	0.140744	0.0844492	0.0386635	0.11116	0.0992323	0.098252	0.128993	0.130275	0.163069	0.168411	0.103648	0.0952084	0.0954177	0.150107	0.164286	0.11474	0.142725	0.103359	0.128838	0.0989953	0.195378	0.0879806	0.109495	0.136437	0.111411	0.0888223	0.128858	0.101876	0.0836871	0.142143	0.203917
		87.055		0.0679551	0.0306877	0.057259	0.07067	0.0768291	0.089246	0.0788155	0.102836	0.0432988	0.0789679	0.0713034	0.0788717	0.0721175	0.113553	0.0669918	0.0580692	0.0552168	0.045346	0.0713953	0.0785589	0.0600429	0.0720351	0.0413896	0.0720043	0.074509	0.0690983	0.0776156	0.0669759	0	0.0572351	0	0.0609079	0.0669374	0.0636954	0.0759533	0.0629655	0.0719842	0.0889062	0.0382024	0.105887	0.0872502	0.0793691	0.0838981	0.102926	0.0597241	0.0651252
		87.062		0	0.0315645	0	0	0	0	0	0	0	0	0	0	0	0	0	0	0	0	0	0	0	0	0	0	0	0	0	0	0	0	0	0	0	0	0	0	0	0	0	0	0	0	0	0	0	0
		87.068		0	0	0	0	0	0	0	0	0	0	0	0	0	0	0	0	0	0.0119332	0	0	0	0	0	0	0	0	0	0	0	0	0	0	0	0	0	0	0	0	0	0	0	0	0	0	0	0
		87.08		0.201951	0.178865	0.213241	0.173621	0.203435	0.242716	0.387298	0.165541	0.246119	0.437361	0.557058	0.383513	0.375612	0.317731	0.287856	0.511796	0.275001	0.0639618	0.208763	0.169522	0.342972	0.329184	0.174379	0.283782	0.172493	0.220128	0.247335	0.377083	0.344123	0.281936	0.735683	0.676351	0.234281	0.277943	0.298693	0.34631	0.250231	0.223669	0.296887	0.277147	0.214588	0.214763	0.208247	0.226051	0.309371	0.239148
		87.099		0.725493	0.554132	0.575552	0.578447	0.633028	0.562166	0.426282	0.759149	0.643785	0.505192	0.415565	0.461399	0.563919	0.488061	0.571524	0.360226	0.396262	0.306921	0.701301	0.797166	0.497628	0.602247	0.337902	0.600389	0.518501	0.47974	0.493635	0.43305	0.408455	0.641245	0.21598	0.309085	0.45478	0.632611	0.536793	0.555578	0.652428	0.708442	0.745493	0.565343	0.925167	0.668568	0.677178	0.642563	0.553045	0.793246
		87.944		0	0	0	0	0	0	0	0	0	0	0	0	0	0	0	0	0	0	0	0	0	0	0	0	0	0	0	0	0	0	0	0	0	0	0	0	0	0	0	0	0	0	0	0	0	0
		87.956		0	0.0227966	0	0	0	0	0	0	0	0.0283474	0.047907	0	0.0310506	0	0	0.0994066	0	0.04821	0	0	0	0	0	0.0412966	0	0	0	0	0	0.0678342	0.0641192	0.109089	0	0.0521144	0	0	0	0	0	0	0	0	0	0	0.0788358	0.0982216
		87.977		0.0679551	0.0964471	0.138211	0.0697976	0.130934	0.128448	0.0500012	0.127082	0.0546932	0.111365	0.047907	0.0749281	0.0841371	0.0764301	0.12875	0.0649588	0.0530514	0.024821	0.0912775	0.119079	0.0554942	0.0686846	0.0868503	0.147185	0.0704263	0.0710726	0.0817551	0.0752332	0	0.169585	0	0.0354539	0.0866248	0.1824	0.0477908	0.0537059	0.0822676	0.102008	0.17464	0.0911547	0.139129	0.103647	0.113862	0.0884967	0.101531	0.137724
		87.993		0.0258421	0	0	0.0218117	0	0	0	0	0	0.0253102	0	0	0	0.0349395	0	0	0	0	0	0	0.0409383	0	0	0	0	0	0	0.0486263	0	0	0	0	0	0	0	0	0	0.0271398	0	0	0.0267253	0	0	0	0	0
		88.021		0.160795	0.108722	0.127352	0.0532206	0.115785	0.151802	0.233057	0.07441	0.0968525	0.136675	0.476841	0.160701	0.10417	0.092808	0.0774593	0.110233	0.102855	0.0334129	0.224127	0.136444	0.0709598	0.118104	0.0739584	0.0952999	0.168411	0.140171	0.16144	0.247719	0.137854	0.0741936	0.145956	0.272722	0.0846561	0.0839621	0.217619	0.20649	0.0822676	0.0748684	0.161542	0.0801057	0.0683853	0.123256	0.163302	0.0586772	0.0895862	0.0651252
		88.039		0.212479	0.283204	0.208304	0.199796	0.211009	0.160976	0.270346	0.160525	0.20396	0.258164	0.186057	0.287882	0.254415	0.205269	0.231331	0.0895643	0.195966	0.123628	0.33619	0.235677	0.275652	0.21108	0.325689	0.111183	0.225568	0.229999	0.171789	0.183496	0.147044	0.267097	0.0674939	0.131816	0.317953	0.124496	0.26541	0.14445	0.171391	0.182492	0.112424	0.209932	0.360005	0.235306	0.127345	0.167374	0.145727	0.197511
		88.075		0.402945	0.425244	0.525204	0.390866	0.610304	0.504615	0.397467	0.486591	0.503633	0.498105	0.676268	0.538299	0.58295	0.583052	0.580945	0.777537	0.555416	0.218138	0.478077	0.420083	0.45669	0.348449	0.413217	0.564387	0.472571	0.49356	0.562972	0.471584	0.508526	0.634885	0.838611	0.694532	0.518765	0.56023	0.395981	0.668546	0.56559	0.517528	0.696376	0.571789	0.514855	0.388442	0.531854	0.599277	0.649798	0.549827
		88.102		0.0277563	0.0184126	0	0	0	0	0	0	0.0239283	0.0334095	0	0	0.0220359	0	0	0	0	0	0	0.0322505	0	0	0	0	0	0	0	0	0	0	0	0	0	0.041981	0	0	0	0	0.0349279	0	0.0298694	0	0	0	0	0.0330964
		88.112		0.0220136	0.021043	0	0.0200668	0	0.0458741	0	0	0.0250677	0.027335	0.0534775	0	0.0260424	0.0393069	0	0	0	0.0272076	0	0.0272889	0	0	0	0	0.0275581	0	0.0434647	0	0	0.0339171	0.0843673	0.0445446	0	0	0	0.0277789	0.0422764	0	0	0	0	0	0	0	0	0
		88.907		0	0	0	0	0	0	0	0	0	0	0	0	0	0	0	0	0	0.12315	0	0	0	0	0	0	0	0	0	0	0	0	0	0	0	0	0	0	0	0	0	0	0	0	0	0	0	0
		88.908		0	0	0	0	0	0	0	0	0	0	0	0	0	0	0	0	0	0	0	0	0	0	0	0	0	0	0	0	0	0	0	0	0	0	0	0	0	0	0	0	0	0	0	0	0	0
		88.931		0	0	0	0	0	0	0	0	0	0	0	0	0	0	0	0	0	0	0	0	0	0	0	0	0	0	0	0	0	0	0	0	0	0	0	0	0	0	0	0	0	0	0	0	0	0
		88.932		0	0	0	0	0	0	0	0	0	0	0	0	0	0	0	0	0	0.331265	0	0	0	0	0	0	0	0	0	0	0	0	0	0	0	0	0	0	0	0	0	0	0	0	0	0	0	0
		88.952		0.169409	0.113983	0.230023	0.285298	0.0627618	0.135954	0.180513	0.0660493	0.218773	0.36548	0.962595	0.282952	0.264431	0.349395	0.398811	1.15843	0.429825	0.0883054	0.0876626	0.112463	0.229255	0.144908	0.0719229	0.741221	0.193927	0.223089	0.401531	0.332127	0.360462	1.39166	1.03013	2.08814	0.127969	0.347429	0.200551	0.314828	0.314217	0.0767401	0.413678	0.104966	0.161924	0.0775016	0.483912	0.163527	1.53252	1.47759
		88.989		0.0287134	0	0	0	0	0	0	0	0	0	0	0	0.019031	0	0.0387296	0	0	0	0	0	0.049126	0.0402056	0.0298548	0	0	0.0394848	0	0	0	0	0	0	0	0	0	0.025927	0	0	0	0	0.0290834	0	0	0	0	0
		89.006		0	0.0175358	0	0	0	0.0392015	0	0	0.0376016	0.0313847	0.0612763	0	0.0200326	0	0	0.0629903	0	0	0	0	0	0.039368	0	0.0571799	0	0.0315878	0	0	0.1256	0.0519355	0.085211	0.09818	0.0285468	0	0.0375499	0.025001	0	0	0	0	0	0	0	0	0.066891	0.0544489
		89.021		0	0	0	0	0	0	0	0	0	0.0242978	0	0	0	0	0	0	0	0	0	0	0	0	0	0	0	0	0	0	0	0	0	0	0	0	0	0	0	0	0	0	0	0	0	0	0	0
		89.023		0	0	0	0	0	0	0	0	0	0	0	0	0	0	0	0	0	0	0	0	0	0	0	0	0	0	0	0	0	0	0	0	0	0	0	0	0	0	0	0	0	0	0	0	0	0
		89.024		0	0	0	0	0	0	0	0	0	0	0.0445646	0	0	0	0	0	0	0	0	0	0	0	0	0	0	0	0	0	0	0	0	0	0	0	0	0	0	0	0	0	0	0	0	0	0	0
		89.039		0.0267992	0.0350717	0	0	0	0.02252	0	0	0.038741	0.0212606	0.0278529	0	0.019031	0.0436743	0	0	0	0	0	0	0	0	0	0.0328255	0	0.0256651	0	0	0	0	0	0	0.0265781	0	0	0.0268529	0	0.0280757	0	0	0.0259393	0	0	0	0	0
		89.059		0.254592	0.160453	0.227062	0.145702	0.152576	0.24355	0.324584	0.200656	0.182311	0.213618	0.275186	0.167602	0.206336	0.371232	0.146545	0.397626	0.211123	0.0505966	0.206052	0.149675	0.269283	0.231182	0.101778	0.291194	0.254147	0.234934	0.16351	0.466079	0.607577	0.508756	0.479207	0.420901	0.228375	0.222934	0.322588	0.309272	0.203384	0.210567	0.256502	0.21914	0.150919	0.0859054	0.256189	0.263566	0.508849	0.519934
		89.078		0.0287134	0.0464699	0.0385018	0.0331538	0.0476124	0.0316948	0	0	0.0455777	0.0435336	0.0467928	0.0335205	0.0410669	0	0	0.0501954	0.0335632	0.0100239	0.0415719	0.0248081	0	0	0.0332474	0.0338844	0.0387855	0.0365234	0	0	0	0.0646544	0	0.0399992	0.0413437	0	0	0.0342607	0.0365634	0.0402418	0.0447514	0	0.0290834	0.0392177	0	0.0452103	0.0549462	0
		89.465		0.0344561	0	0	0.0331538	0	0.0650578	0	0	0.0524143	0.0789679	0.0913574	0.0561961	0.0651061	0	0.0544309	0.110233	0.0552168	0.0133651	0	0.0305966	0	0	0	0.0603566	0.0449095	0.0533044	0.0517437	0	0	0	0.111365	0.135452	0.0255937	0.065143	0.0315761	0.0787069	0.0674137	0	0.0698559	0	0	0	0.136334	0	0.0871972	0.0459079
		89.507		0	0	0	0	0	0	0	0	0	0	0	0	0	0	0	0	0	0.0558472	0	0	0	0	0	0	0	0	0	0	0	0	0	0	0	0	0	0	0	0	0	0	0	0	0	0	0	0
		90.028		0.0459415	0	0	0.0287915	0	0	0	0	0.0376016	0	0.0334235	0.0414076	0.0250408	0	0.0460569	0	0.0400593	0.21432	0	0	0.0391189	0	0.0291763	0	0	0	0	0	0	0.0392166	0	0	0	0	0	0	0	0.0252681	0	0	0.0345857	0	0	0	0.06928	0
		90.054		1.63092	1.59839	1.28635	1.16998	0.720678	1.3929	2.12209	2.44633	1.40835	2.22426	1.13751	0.943502	2.32078	1.27638	1.36182	0.8297	2.04627	1.63532	1.59962	1.67703	0.887907	1.08555	1.70172	0.909584	1.20949	0.689996	2.0594	1.9267	1.92893	2.82466	0.463177	1.18816	1.29051	1.87178	1.87835	0.746327	1.31171	2.15715	1.40912	2.684	4.82706	3.28495	2.44203	3.78035	2.17754	3.62352
		90.091		0.0287134	0	0	0	0	0	0	0	0	0	0	0	0	0	0	0	0	0.0926014	0	0	0	0	0	0.0307077	0	0	0	0	0	0	0	0.0772713	0	0	0	0.0564838	0	0	0.0382024	0	0	0	0	0	0	0.0384345
		90.903		0	0	0	0	0	0	0	0	0	0	0	0	0	0	0	0	0	1.63055	0	0	0	0	0	0	0	0	0	0	0	0	0	0	0	0	0	0	0	0	0	0	0	0	0	0	0	0
		90.938		0	0	0	0	0	0	0	0	0	0	0	0	0	0	0	0	0	0	0	0	0	0	0	0	0	0	0	0	0	0	0	0	0	0	0	0	0	0	0	0	0	0	0	0	0	0
		90.939		0	0	0	0	0	0	0	0	0	0	0	0	0	0	0	0	0	0.0157518	0	0	0	0	0	0	0	0	0	0	0	0	0	0	0	0	0	0	0	0	0	0	0	0	0	0	0	0
		90.947		0	0	0	0	0	0	0	0	0	0	0	0	0	0	0	0	0	0.0529833	0	0	0	0	0	0	0	0	0	0	0	0	0	0	0	0	0	0	0	0	0	0	0	0	0	0	0	0
		90.976		21.4106	16.5126	22.4228	17.6858	23.1937	20.62	12.5198	23.0487	15.8428	21.4033	16.1569	23.4623	21.1154	27.2157	20.6586	18.7514	17.6575	14.2515	21.0155	19.9862	16.3044	14.0862	16.9093	17.5341	20.7053	19.2498	19.0127	15.9421	18.5051	27.1411	13.4844	15.7924	23.5797	24.4185	16.3504	18.7378	20.0927	24.3126	23.1528	24.8521	21.0029	22.8947	23.6713	25.943	24.1978	19.4009
		90.996		0	0	0	0	0	0	0	0	0	0	0	0	0	0	0	0	0	0	0	0	0	0	0	0	0	0	0	0	0	0	0	0	0	0	0	0	0	0	0	0	0	0	0	0	0	0
		91.011		0	0	0	0	0	0	0	0	0	0.0263226	0	0	0	0	0	0	0	0	0	0	0	0	0	0	0	0	0	0	0	0	0	0	0	0	0	0	0	0	0	0	0	0	0	0	0	0
		91.02		0.0497699	0.0289341	0.0582463	0.0322814	0.0400377	0.0408697	0.0737306	0	0.0364621	0.0577073	0.0857869	0.037464	0.0440718	0.0873487	0.0418699	0.0797221	0.0465553	0.0162291	0.0361495	0.0339044	0.0673208	0.0628213	0	0.0624744	0.0520542	0.0444204	0	0.0522962	0	0.0635945	0.0902731	0.0881802	0.0561093	0	0.0435238	0.0666694	0.049132	0.0355625	0.0371109	0.0773434	0.0463762	0	0	0.0586772	0.0430014	0.0501784
		91.039		0.0526413	0.0385788	0.0602207	0.0331538	0	0.0408697	0.0491538	0.0510001	0.0341833	0.0323971	0.0434505	0.047323	0.0460751	0.0731545	0.0355894	0.0600376	0.0454727	0.0109785	0.0334383	0.0272889	0.073689	0.0820865	0	0.0391788	0.0377648	0.0473817	0	0.0770681	0.119473	0.0434563	0.0843673	0.0527263	0.0482343	0	0.0392568	0.0407424	0.0411338	0.0364984	0.0589409	0.0828679	0.0660272	0	0	0.0519437	0.0477793	0.0405698
		91.054		0.853746	1.04251	0.880605	0.864617	1.14486	1.00006	0.995787	1.03003	1.07677	0.934453	1.47286	0.996741	1.228	1.02962	0.854146	1.30311	0.865063	0.745107	1.05557	1.10644	0.998896	0.943995	0.799972	1.3469	1.16356	1.06609	1.11766	0.930323	1.15899	1.45208	1.55658	1.52361	0.862311	1.05532	1.05311	1.30283	1.06834	0.94615	1.14607	1.11043	1.08395	0.978574	1.03974	1.10909	1.23748	1.36336
		91.071		0	0	0	0	0	0	0	0	0	0	0	0	0	0	0	0	0	0	0	0	0	0	0	0	0	0	0	0	0	0	0	0	0	0	0	0	0	0.0252681	0	0	0	0	0	0	0	0
		91.504		0	0	0	0	0	0	0	0	0	0	0	0	0	0	0	0	0	0.0329355	0	0	0	0	0	0	0	0	0	0	0	0	0	0	0	0	0	0	0	0	0	0	0	0	0	0	0	0
		91.505		0	0	0	0	0	0	0	0	0	0	0	0	0	0	0	0	0	0	0	0	0	0	0	0	0	0	0	0	0	0	0	0	0	0	0	0	0	0	0	0	0	0	0	0	0	0
		91.903		0	0	0	0	0	0	0	0	0	0	0	0	0	0	0	0	0	0.0362768	0	0	0	0	0	0	0	0	0	0	0	0	0	0	0	0	0	0	0	0	0	0	0	0	0	0	0	0
		91.94		0	0	0	0	0	0	0	0	0	0	0	0	0	0	0	0	0	0.0167064	0	0	0	0	0	0	0	0	0	0	0	0	0	0	0	0	0	0	0	0	0	0	0	0	0	0	0	0
		91.941		0	0	0	0	0	0	0	0	0	0	0	0	0	0	0	0	0	0	0	0	0	0	0	0	0	0	0	0	0	0	0	0	0	0	0	0	0	0	0	0	0	0	0	0	0	0
		91.98		0.357961	0.247255	0.311963	0.261741	0.356011	0.307774	0.189835	0.317706	0.193705	0.291574	0.276301	0.327317	0.342558	0.322098	0.323445	0.296251	0.194883	0.200477	0.303656	0.2671	0.21106	0.231182	0.263943	0.256251	0.305181	0.263561	0.294939	0.233957	0.295109	0.420784	0.183077	0.21636	0.325828	0.332953	0.219326	0.271307	0.246803	0.379957	0.341639	0.354491	0.345857	0.336151	0.335593	0.331863	0.316538	0.285056
		92.002		0	0	0	0.0191943	0	0	0	0	0	0	0.0456787	0	0	0	0	0	0.0400593	0	0	0	0	0	0	0.0402377	0	0	0	0	0	0.0561752	0	0.0663624	0	0	0	0	0.0365634	0	0	0	0	0	0	0	0.0740579	0.185767
		92.049		0.115811	0.0806648	0.167828	0.110804	0.136345	0.130116	0.0949176	0.0844428	0.0991314	0.121489	0.168231	0.129152	0.145237	0.136482	0.124563	0.207671	0.145079	0.0630071	0.0921813	0.0711165	0.0900644	0.0795737	0.0739584	0.121772	0.135749	0.103648	0.103487	0.133952	0.149086	0.125069	0.219355	0.163633	0.104344	0.150553	0.207378	0.146302	0.137113	0.140378	0.16045	0.124302	0.106901	0.0980442	0.121353	0.127935	0.137365	0.163347
		92.057		0.0650838	0.111353	0.0770035	0.0759049	0.0963069	0.114268	0.102545	0.108689	0.0797609	0.0921292	0.127009	0.0877447	0.105171	0.0731545	0.106768	0.130902	0	0.071599	0.0903738	0.131483	0.0691403	0.0871122	0.0719229	0.0995354	0.0877777	0.0710726	0.142813	0.11652	0.122536	0.122949	0.163673	0.131816	0.0757967	0.124496	0	0.121301	0.101692	0.10388	0.0938688	0.0966792	0.104543	0.110183	0.0973818	0.121202	0.118254	0.158009
		92.575		0.0344561	0	0	0	0.054105	0	0	0	0	0	0	0	0	0	0	0	0	0.677327	0	0	0	0	0	0	0.0255168	0	0	0	0	0.0561752	0	0	0	0	0	0	0	0	0	0	0	0	0	0	0.0465848	0.112101
		92.949		0	0.0236734	0.0542974	0.0610729	0	0.0275245	0	0	0.0444382	0.0566949	0.135922	0.0364781	0.0530865	0	0.0659451	0.186018	0.0692917	0.0214797	0	0	0.049126	0	0	0.0836521	0.0306201	0.0404719	0.0589878	0.0477088	0	0.171705	0.1333	0.289995	0.0275625	0.0506668	0	0.0574097	0.0617007	0	0.0578494	0	0.0330136	0	0.0704145	0	0.212618	0.181496
		92.971		0	0.0306877	0	0	0	0.0291926	0	0	0	0.022273	0.0356517	0	0	0	0	0	0	0.376133	0	0.0297697	0	0	0	0.0328255	0	0	0	0	0	0	0	0	0	0	0	0.0351866	0.0559877	0	0.0382024	0	0	0	0	0	0	0
		92.98		0.128253	0.108722	0.151045	0.109059	0.130934	0.133452	0.0813579	0.159689	0.107108	0.136675	0.0746457	0.13211	0.115188	0.185616	0.129797	0.103343	0.0974414	0.100716	0.119293	0.106675	0.0827864	0.0904627	0.101778	0.115419	0.113294	0.104635	0.0972782	0.102758	0	0.142028	0.080149	0.0745441	0.122062	0.14621	0.0844874	0.112042	0.114261	0.147865	0.132071	0.157449	0.143059	0.127924	0.128844	0.164488	0.160061	0.111033
		93		0.075612	0.0683897	0.0631824	0.0287915	0.0411198	0.0867438	0.0771206	0.037623	0.14357	0.0465708	0.111412	0.0561961	0.0440718	0.148493	0.0355894	0.127949	0.0952761	0	0.0451869	0.0413468	0.0918838	0.0862746	0	0.110124	0.0877777	0.126351	0.0600227	0.135787	0.259369	0.0561752	0.221042	0.178178	0.073828	0.141867	0.0750999	0.112968	0.0594155	0.0318191	0.0796793	0.0672151	0.0275113	0.0354827	0.112364	0.073106	0.131393	0.108898
		93.012		0	0	0	0	0	0	0	0	0	0	0.0300811	0	0	0	0	0.0728325	0	0	0	0	0	0	0	0	0	0	0	0	0	0.0519355	0.0649629	0.114543	0	0	0	0	0	0	0	0	0	0	0.0734109	0	0.126615	0.0597871
		93.033		0.0306277	0.0368252	0.039489	0.029664	0.0443661	0.0417037	0	0	0.038741	0.027335	0.0601622	0	0.0340555	0	0.0408231	0.0639745	0.0465553	0.0138425	0	0	0	0	0	0.0434144	0.0255168	0.0444204	0.0362206	0	0	0.0423964	0.0658065	0.0481809	0.0344531	0.0593525	0	0.0546319	0.0342782	0.0308832	0.0414769	0	0	0	0	0	0.0489738	0.0491108
		93.044		0.144524	0.144671	0.180662	0.113421	0.202353	0.155138	0.189835	0.134607	0.135594	0.180209	0.174916	0.14887	0.176287	0.196534	0.197835	0	0.143997	0.097852	0.178036	0.211696	0.173761	0.122292	0.0807436	0.129184	0.16739	0.145107	0.134534	0.160559	0.138875	0.192903	0.110521	0.149997	0.16439	0.137524	0.202258	0.160192	0.203384	0.128212	0.161542	0.1952	0.157208	0.141931	0.19776	0.253947	0.155283	0.152671
		93.057		3.98351	3.83947	4.78607	3.39478	4.83915	4.97943	3.24923	3.97383	4.51789	4.85551	6.83621	5.02807	5.48794	5.70059	4.61092	8.41117	4.96193	2.48783	3.57157	3.6104	3.68445	2.93082	2.54648	4.69193	4.38991	4.94744	4.42202	3.59376	4.7197	5.3748	8.29669	6.64806	4.64723	5.74416	4.37201	6.13266	4.99776	4.78316	5.1868	5.1194	4.03788	3.37739	5.5148	4.76536	5.24497	4.894
		93.069		0.530241	0.510293	0.573578	0.406571	0.558363	0.506283	0.547471	0.479903	0.519585	0.473807	0.656214	0.476188	0.519847	0.478234	0.449055	0.699783	0.442817	0.175656	0.514227	0.493681	0.507635	0.540263	0.415931	0.724279	0.5777	0.482701	0.507088	0.538559	0.654549	0.790692	0.770274	0.635443	0.443952	0.532725	0.508631	0.613914	0.497034	0.554962	0.681095	0.56074	0.487344	0.375369	0.567811	0.557914	0.696383	0.844492
		94.041		0.0296705	0.037702	0.0454123	0.0235567	0.0486945	0.0308608	0	0.0359509	0	0.0313847	0.0512493	0.0483089	0.04908	0.0425825	0.0397764	0.0777537	0.0433073	0.00954653	0	0.0322505	0.0391189	0	0	0.0815343	0.0479715	0.0454075	0.0434647	0	0	0.0413364	0.0978661	0.0690896	0.0344531	0	0	0.050928	0.0354208	0.0364984	0.0392939	0	0.0393019	0	0.0629236	0.0567533	0.0489738	0.0576518
		94.065		7.7421	8.41281	9.61656	7.61404	10.6576	9.96469	6.84508	8.90161	9.51206	10.1504	13.7248	9.43404	11.1612	11.4973	10.0948	16.9109	9.99966	5.52172	7.62393	7.21501	7.52629	6.66743	5.88003	11.6922	9.16665	9.92845	9.79405	7.91692	9.88972	11.1598	18.8063	13.6852	8.67036	12.1571	8.63222	12.6811	11.249	10.0127	11.5721	10.8704	8.19366	6.85002	11.0416	10.8736	12.1443	10.8033
		94.929		0	0.0306877	0.0612079	0	0.0411198	0.0341971	0	0	0.0307649	0.0334095	0.0668469	0.0335205	0.0450734	0.0371232	0	0	0	0.17327	0.0361495	0.0372121	0	0	0	0.0349433	0	0.0276393	0	0	0	0	0	0	0	0	0.0366965	0.0398164	0.0468468	0	0	0	0.0400879	0.0354827	0	0	0	0.0587194
		94.945		0	0	0	0	0	0	0	0	0	0	0	0	0	0	0	0	0	0.178043	0	0	0	0	0	0	0	0	0	0	0	0	0	0	0	0	0	0	0	0	0	0	0	0	0	0	0	0
		94.997		0	0.0175358	0	0	0	0.0216859	0	0	0.0319044	0.0263226	0.0323093	0	0	0	0	0	0	0.0186157	0	0	0	0	0.0291763	0.0497677	0	0	0.041395	0	0	0	0	0.0563626	0	0	0	0	0.031993	0.0243322	0	0	0	0	0	0	0	0.0822072
		95.014		0.0535984	0.042086	0.0770035	0.0348988	0.0811575	0.0433719	0.0466113	0.0443116	0.0227888	0.0323971	0.067961	0.0512666	0.0280457	0.176881	0	0.0561007	0.0346458	0.0210024	0.0325346	0.0272889	0	0	0.0339259	0.0720043	0.0673643	0.0612014	0.0476042	0.220195	0	0.0720738	0	0.0654533	0.0413437	0.0564573	0.0375499	0.0425943	0.0479894	0.0795477	0.0294704	0.0929962	0.0848921	0	0.0704145	0.0740679	0.0633076	0.0501784
		95.022		0	0	0	0	0	0	0	0	0	0	0	0	0	0	0	0	0	0	0	0	0	0	0	0	0	0	0	0	0	0	0	0	0	0	0	0	0	0	0	0	0	0	0	0	0	0
		95.023		0	0	0	0	0	0	0	0	0	0	0	0	0	0	0	0	0	0	0	0	0	0	0	0	0	0	0	0	0	0	0	0	0	0	0	0	0	0	0	0	0	0	0	0	0	0.0384345
		95.024		0	0	0	0	0	0	0	0	0	0	0	0	0	0	0	0	0	0.0138425	0	0	0	0	0	0	0	0	0	0	0	0	0	0	0	0	0	0	0	0	0	0	0	0	0	0	0	0
		95.049		0.326376	0.321782	0.324797	0.249526	0.399295	0.236043	0.371196	0.336099	0.315625	0.295623	0.406652	0.368725	0.268437	0.342844	0.249126	0.278535	0.296655	0.102625	0.295522	0.301831	0.312041	0.289816	0.27005	0.443674	0.279664	0.276393	0.396357	0.245884	0.293066	0.409125	0.296973	0.263631	0.254953	0.399544	0.260289	0.357422	0.32907	0.2845	0.293613	0.360015	0.436251	0.291331	0.343083	0.376111	0.447931	0.388616
		95.061		0	0	0	0	0	0	0	0	0	0	0	0.316473	0	0	0	0	0	0	0.355169	0.360544	0	0	0	0	0.347028	0	0	0.315612	1.55111	0.510876	0	0	0	0	0	0	0	0	0	0	0.336424	0.304404	0	0	0	0
		95.068		0.546512	0.667238	0.768061	0.535696	0.740156	0.703959	0.505097	0.640428	0.624414	0.6935	1.04838	0.728577	0.784278	0.777403	0.734817	1.16434	0.768705	0.415274	0.520553	0.508565	0.5604	0.472416	0.373863	0.859817	0.613423	0.704803	0.686122	0.634895	0	0.776913	1.30348	1.00634	0.683155	0.910554	0.695527	0.95652	0.800967	0.761786	0.8601	0.877479	0.608393	0.456606	0.803025	0.777232	0.815831	0.754812
		95.085		0.734107	0.689158	0.721661	0.584555	0.718514	0.781528	0.97799	0.503312	0.762286	0.796766	1.52745	0.706887	0.76124	0.882222	0.74005	1.35035	0.836914	1.66205	0.664247	0.460603	0.757814	0.782335	0.336545	1.15525	1.02475	0.931841	0.705784	1.22025	1.58583	1.02387	1.84933	1.58906	0.72253	0.826592	0.879863	1.06764	0.884377	0.728095	1.04129	0.570868	0.470051	0.364164	0.89741	0.644487	0.996198	1.18613
		96.005		0.0459415	0.0482235	0.0592335	0.0523482	0.0670902	0.0400356	0	0.0769182	0.0444382	0.0344219	0.0490211	0.0621114	0.0540881	0.0447662	0.0481504	0	0	0.0295943	0.0623579	0.076905	0	0.046069	0.0529244	0	0.0551162	0.0434332	0.049674	0	0	0.0572351	0	0	0.0551249	0.0738287	0.0426704	0.0296308	0.0662711	0.0524079	0	0.0626113	0.0652412	0.0485552	0.0629236	0.0788775	0.0525572	0.0544489
		96.014		0	0	0	0	0	0	0	0	0	0	0	0	0	0	0	0	0	0	0	0	0	0	0	0	0	0	0	0	0	0	0	0	0	0	0	0	0	0	0	0	0	0	0	0	0	0
		96.015		0	0	0	0	0	0	0	0	0	0	0	0	0	0	0	0	0	0	0	0	0	0	0	0	0	0	0	0	0	0.0307374	0	0	0	0	0	0	0	0	0	0	0	0	0	0	0	0
		96.016		0	0	0	0	0	0	0	0	0	0	0	0	0	0	0	0	0	0	0	0	0	0	0	0	0	0	0	0	0	0	0	0	0	0	0	0	0	0	0	0	0	0	0	0	0	0
		96.044		0.0631695	0.0464699	0.0858886	0.0410061	0.043284	0.0575512	0.0440689	0.0468198	0.048996	0.0526453	0.0635046	0.0611255	0.0520849	0.0895324	0.0439634	0.0964539	0.0422246	0.0343675	0.058743	0.063674	0.0718695	0	0.0481748	0.0592977	0.0694056	0.0523173	0.0444996	0.0578011	0	0.0519355	0.0868984	0.0799985	0.0433124	0.0955431	0.0614454	0.0740771	0.0571303	0.0430493	0.0633069	0.0745811	0.061311	0.0457539	0	0.0817633	0.0812248	0.0779367
		96.052		0	0.0341949	0.101684	0.0287915	0	0	0.10424	0	0.0216494	0.027335	0.0345376	0	0.0360588	0.045858	0.0314024	0	0	0.0114558	0	0.0818666	0	0	0.0603881	0	0.153101	0	0	0	0	0.167466	0	0	0	0	0	0	0	0.0233964	0.0338364	0	0.0911804	0	0	0	0	0.0320288
		96.078		0.928401	1.38358	0.635773	1.4326	1.03557	0.804882	0.582218	0.715674	0.627832	0.871684	0.587139	0.819279	0.765247	0.773036	0.714928	0.629903	0.436321	0.395704	0.987785	0.640875	0.783287	0.711137	1.01981	2.37297	1.45241	1.3869	0.787539	0.519292	0.489125	0.667743	0.921291	0.556353	1.06017	0.515353	0.886691	0.729659	0.733553	1.00043	0.716023	1.01928	0.509353	0.875861	0.507883	0.915749	0.41568	0.465485
		96.896		0	0	0	0	0	0	0	0	0	0	0	0	0	0	0	0	0	0.0434367	0	0	0	0	0	0	0	0	0	0	0	0	0	0	0	0	0	0	0	0	0	0	0	0	0	0	0	0
		96.921		39.5326	34.8998	44.3264	30.2572	47.8721	34.3063	26.6574	31.2614	35.8195	43.9426	38.5851	45.574	42.5714	41.6358	39.6592	28.4441	35.6213	17.0396	35.103	31.3938	31.9974	32.4334	28.3234	33.4301	37.3698	35.3507	33.4151	34.5485	29.8856	12.7475	22.0106	27.9586	38.1405	47.3807	28.7522	33.6366	42.6809	30.1869	36.0565	36.2363	36.0988	40.778	67.5335	34.4502	13.6028	9.80721
		96.96		0	0	0	0.0191943	0	0.0733986	0	0	0	0.0354343	0	0.0709845	0.0470767	0.038215	0	0.0521638	0	0.026253	0	0	0	0	0	0	0	0	0	0	0	0	0.267444	0	0	0	0	0	0	0	0	0	0	0	0	0	0	0
		96.971		0.0210565	0.0412092	0	0.0366437	0	0	0	0	0	0.0506204	0.0512493	0.0483089	0	0	0	0.430106	0	0.190931	0	0	0	0	0	0.0645921	0.0265374	0.0365234	0	0	0	0.458941	0.0936478	0.365448	0.0334687	0	0.0332829	0.0287049	0	0.0233964	0.0327449	0	0	0	0	0	1.5373	0.0854101
		96.992		0	0	0	0	0	0	0	0	0	0	0	0	0	0	0	0.108265	0	0	0	0	0	0	0	0	0	0	0	0	0	0	0	0.0518172	0	0	0	0	0	0	0.0545749	0	0	0	0	0	0	0
		97.028		0.43453	0.447164	0.332695	0.376907	0.315973	0.338634	0.332212	0.237443	0.386271	0.404964	0.480184	0.37957	0.367599	0.431284	0.340193	0.676162	0.486124	0.0711217	0.351554	0.291908	0.433037	0.403732	0.255801	0.409789	0.418475	0.411629	0.36945	0.441307	0.645359	0.480139	0.49608	0.650897	0.500062	0.544306	0.470228	0.430573	0.497034	0.293859	0.565396	0.396845	0.271969	0.323079	0.534851	0.396311	0.590074	0.662996
		97.049		0.0382846	0.0298109	0.0473868	0.0191943	0	0.0241882	0	0	0	0.0323971	0.0356517	0.0345064	0.0260424	0.0589603	0	0	0	0	0	0	0	0	0	0.0412966	0.0387855	0	0	0.0504613	0	0	0	0.0345448	0.0433124	0	0	0	0.0411338	0	0	0.0552453	0.0581668	0	0	0	0	0
		97.064		0.302448	0.227966	0.29518	0.202413	0.264032	0.276079	0.31272	0.207345	0.299673	0.270313	0.394397	0.276051	0.302493	0.292618	0.30251	0.473411	0.29882	0.0610978	0.285581	0.158772	0.213789	0.257986	0.135704	0.455322	0.323553	0.288239	0.188347	0.255976	0.462575	0.413364	0.678313	0.46181	0.214593	0.221486	0.34563	0.352792	0.275368	0.26859	0.382024	0.25597	0.207514	0.162473	0.257687	0.230861	0.361928	0.521001
		97.076		0.20578	0.165714	0.265563	0.164024	0.264032	0.163479	0.345771	0.310181	0.293976	0.18932	0.123667	0.164645	0.172281	0.177973	0.323445	0.145665	0.190552	0.099284	0.158154	0.149675	0.325687	0.225319	0.312118	0.144009	0.253126	0.178669	0.144882	0.177991	0	0.168526	0.17464	0.161815	0.20475	0.136076	0.194577	0.219453	0.179389	0.458569	0.159359	0.241238	0.268825	0.161539	0.0898908	0.235671	0.113476	0.127047
		97.101		0.969557	0.982883	1.42753	0.816632	0.767209	1.12767	1.62207	0.819346	1.20097	1.15111	2.01878	0.672381	0.994621	1.783	0.958821	2.41824	1.35877	0.160382	0.770888	0.599528	1.57021	1.5454	0.433573	1.38079	1.2442	1.5478	0.844457	2.03864	4.35719	1.22525	3.55608	2.55722	1.15762	1.12625	1.24854	1.6334	1.10604	0.966738	1.47789	1.25591	1.03443	0.477148	1.35286	1.11583	1.45966	1.35802
		97.933		0	0	0	0	0	0	0	0	0	0	0	0	0	0	0	0	0	0	0	0	0	0	0	0	0	0	0	0	0	0	0	0	0	0	0	0	0	0	0	0	0	0	0	0	0	0
		97.945		0	0	0	0	0	0	0	0	0	0	0	0	0	0	0	0	0	0.156563	0	0	0	0	0	0	0	0	0	0	0	0	0	0	0	0	0	0	0	0	0	0	0	0	0	0	0	0
		97.99		0	0.0236734	0	0	0	0	0	0	0.0307649	0.0789679	0	0.0354922	0	0	0	0	0	35.1799	0	0	0	0	0	0	0	0	0	0	0	0.411245	0.0750869	0.0418174	0	0	0	0	0	0	0	0	0	0	0	0	0.688022	0.264771
		97.991		0.0258421	0	0	0.0549656	0	0.0425378	0	0	0	0	0.180487	0	0.0440718	0	0.0648983	0.222435	0.106103	0	0	0.0305966	0	0	0	0.237191	0.0449095	0.0404719	0.102453	0	0	0.195023	0.201638	0.443628	0.0255937	0.0796192	0	0.0555578	0.0788398	0	0.0807708	0	0	0	0.0868945	0	0.289065	0.368331
		98.012		0	0	0	0	0	0	0	0	0	0	0.0256246	0	0	0	0	0	0	0	0	0	0	0	0	0	0	0	0	0	0	0	0	0.0418174	0	0	0	0	0	0	0	0	0	0	0	0	0	0.0309612
		98.022		0.0373275	0.0447164	0.0434379	0.0401336	0	0.0325289	0	0.0401312	0.028486	0.0232854	0	0.0709845	0.038062	0.0414906	0.0366362	0	0.0498034	0.0276849	0.0397645	0.0305966	0.0409383	0	0.0318903	0	0.0408268	0.0394848	0.0351857	0.0770681	0	0.0498157	0	0.0472718	0.0531562	0	0.0384033	0.0296308	0	0.0393059	0	0.0718189	0.0558087	0	0	0.0461722	0.0633076	0.0405698
		98.031		0.0287134	0.0324413	0	0	0.0400377	0.0258563	0.0381365	0	0.0353227	0.0263226	0.0501352	0	0.019031	0	0.0387296	0.0688956	0	0	0	0	0	0	0	0.0360022	0.0255168	0	0	0	0	0	0	0.0445446	0.0393749	0.0506668	0	0.0287049	0.0399912	0	0.0414769	0	0	0	0	0	0.0549462	0.0416374
		98.059		0.176109	0.247255	0.133275	0.149192	0.238062	0.252725	0.138139	0.118722	0.254095	0.373579	0.17603	0.0887306	0.211344	0.110278	0.0701321	0.116138	0.227363	0.0644391	0.234972	0.147195	0.134642	0.14072	0.14181	0.156715	0.118398	0.163862	0.20594	0.119272	0.17053	0.177005	0.116427	0.128179	0.162422	0.890288	0.205671	0.260196	0.161107	0.174069	0.150627	0.130747	0.117906	0.139129	0.166298	0.168336	0.12781	0.156941
		98.083		0.0861403	0.084172	0.147097	0.0837571	0.135262	0.0241882	0.277125	0.230755	0.211936	0.0485956	0.0356517	0.075914	0.0590963	0.102635	0.206209	0	0.199214	0.0186157	0.0569355	0.0653279	0.24745	0.189302	0.223911	0.0529444	0.0663436	0.0819309	0.112801	0.118355	0	0	0.0582135	0.037272	0.118125	0	0.14764	0	0.0525599	0.286372	0.0382024	0.150083	0.169784	0.0775016	0	0.156793	0	0
		98.096		0.346475	0.135903	0.34158	0.196306	0.107128	0.119273	0.253396	0.116213	0.107108	0.0971913	0	0.200137	0.115188	0.110278	0.147591	0	0.109351	0.0630071	0.26118	0.103367	0.098252	0.261337	0.633736	0	0.144935	0.145107	0.134534	0.131199	0	0.129309	0	0.189087	0.144703	0.136076	0.0938748	0.150932	0.310789	0.323806	0.234672	0.314898	0.202798	0.224101	0.215738	0.143326	0.117059	0.116371
		98.104		0	0.0815416	0	0	0.0789933	0.0842416	0.147461	0.0769182	0.0843187	0.108328	0.163775	0	0.0721175	0.144125	0	0.217513	0.0974414	0	0	0	0.14101	0	0	0.136596	0.118398	0.140171	0.0827899	0.177991	0.397222	0.122949	0.339157	0.221814	0	0	0.101556	0.154636	0.125687	0	0.11679	0	0	0	0	0.111583	0.109892	0.114236
		98.47		0	0	0	0.0226842	0	0	0	0	0	0.0263226	0.0278529	0	0.0230375	0	0.0376829	0	0.0335632	0.222434	0	0	0	0	0	0.0434144	0	0	0	0	0	0	0.0489331	0.061817	0	0	0	0.0305568	0	0	0	0	0	0	0	0	0	0
		98.893		0	0	0	0	0	0	0	0	0	0	0	0	0	0	0	0	0	0	0	0	0	0	0	0	0	0	0	0	0	0	0	0	0	0	0	0	0	0	0	0	0	0	0	0	0	0
		98.895		0	0	0	0	0	0	0	0	0	0	0	0	0	0	0	0	0	0.0105012	0	0	0	0	0	0	0	0	0	0	0	0	0	0	0	0	0	0	0	0	0	0	0	0	0	0	0	0
		98.918		15.9063	16.3083	17.7543	14.1061	20.9451	14.4754	10.9935	13.8118	15.8474	20.1793	17.9027	18.2085	19.5368	18.5408	17.7047	12.3914	15.6881	7.38902	16.4101	12.9754	14.8934	14.0351	12.9495	13.9964	17.4167	15.481	15.4248	14.553	13.7425	5.42249	9.77058	12.2561	15.2785	21.5652	11.8666	15.0108	19.6414	12.8774	14.6534	14.8499	14.9725	17.534	28.5164	15.2253	6.33912	4.33136
		98.937		0	0	0	0	0	0	0	0	0	0	0	0	0	0	0	0	0	0	0	0	0	0	0	0	0	0	0	0	0	0	0	0	0	0	0	0	0	0	0	0	0	0	0	0	0	0
		98.961		0	0	0	0	0	0.0241882	0	0	0	0	0	0.0966178	0	0	0	0	0	2.32219	0	0	0	0	0	0	0	0	0	0	0	0.0328572	0.0928041	0	0	0	0	0	0	0	0	0	0	0	0	0	0.064502	0.567977
		98.975		0.0966685	0.0666362	0.1777	0.190198	0.0378735	0.0984208	0.0864428	0.0526722	0.119641	0.204507	0.569313	0.126195	0.133217	0.126656	0.208303	0.606282	0.245769	1.09928	0.0533205	0	0	0	0	0.426732	0.124522	0	0.239056	0.162394	0.175636	0.610508	0.48005	1.15543	0	0.234515	0.0861942	0.159266	0.24109	0.0664457	0.249953	0.0662943	0.0683853	0.0859054	0.322109	0.0923444	0.938863	1.35375
		98.985		0.318719	0.219198	0	0.259123	0.0984711	0.184331	0.352551	0.142131	0.191426	0	0	0.266192	0	0	0	0.598408	0.395179	0.15704	0.168999	0.206734	0.352979	0.256311	0.31144	0	0	0.361286	0	0.447729	0	0.567051	0.324814	0.973618	0.336656	0	0.306373	0.256492	0.230806	0.215247	0.224849	0	0	0	0	0.177955	0.660549	0.781502
		98.995		2.15734	2.04555	2.13339	1.52246	1.463	1.37372	1.76191	1.47148	1.1759	1.95192	1.61881	1.15153	1.81896	1.81904	2.60012	2.35722	1.71389	0.999522	1.08087	1.6977	2.42901	1.66351	3.51472	1.0843	2.27303	2.58921	1.81931	1.9845	2.59982	1.08959	0.936478	2.88267	2.08589	2.06141	1.11967	1.25098	1.39741	1.79403	1.21484	1.708	2.16553	1.86564	3.21959	1.67855	1.41427	0.795381
		99.026		0	0.0403324	0	0.0218117	0	0.0375334	0	0	0.0432988	0	0	0	0	0	0.0450101	0	0	0	0	0.0421737	0	0	0.0312118	0.0275311	0	0.041459	0	0.0532137	0	0	0	0	0.0344531	0.0636954	0	0.0361126	0.0548451	0	0.0349279	0	0	0	0	0	0	0
		99.035		0	0	0	0	0	0	0	0	0	0	0	0	0	0	0	0	0	0	0	0	0	0	0	0	0	0	0	0	0	0	0	0	0	0	0	0	0	0	0	0	0	0	0	0	0	0
		99.044		0.156967	0.122751	0.137224	0.113421	0.103882	0.159308	0.131359	0.12123	0.132175	0.146799	0.1894	0.138025	0.159259	0.156136	0.12561	0.230308	0.160237	0.0472553	0.132849	0.126521	0.154656	0.106377	0.0868503	0.148244	0.183721	0.196437	0.145917	0.154136	0.203206	0.174885	0.220199	0.229087	0.176203	0.149105	0.128011	0.159266	0.146254	0.133827	0.16045	0.10957	0.12891	0.10458	0.151316	0.126012	0.198284	0.206052
		99.056		0	0	0	0	0	0	0	0	0	0.0232854	0	0	0.019031	0	0	0	0	0	0	0	0	0	0	0	0	0	0	0	0	0	0	0	0	0	0	0	0	0	0	0	0	0	0	0	0	0
		99.08		0.0957114	0.171851	0.146109	0.0933542	0.151494	0.137622	0.162716	0.0702296	0.124199	0.155911	0.236192	0.138025	0.160261	0.156136	0.120376	0.268693	0.143997	0.0272076	0.123812	0.0826936	0.150107	0.112241	0.077351	0.226602	0.176576	0.159913	0.108662	0.205515	0.255284	0.261798	0.295286	0.273631	0.126984	0.173715	0.19287	0.195378	0.129114	0.140378	0.171365	0.101283	0.0935385	0.0840379	0.178284	0.0981159	0.198284	0.294665
		99.091		0.153138	0.230596	0.218177	0.162279	0.30407	0.0959186	0.38306	0.465689	0.356645	0.137688	0.0356517	0.117322	0.166271	0.209637	0.334959	0	0.304234	0.0238663	0.161769	0.139752	0.392098	0.388654	0.496675	0.0952999	0.143915	0.183604	0.179033	0.155054	0	0.0360369	0.0582135	0.0518172	0.224437	0.0912002	0.243221	0.107412	0.149681	0.595204	0.0829538	0.362777	0.32542	0.126991	0	0.356873	0	0
		99.098		0	0	0	0	0	0	0	0	0	0	0	0	0	0	0	0	0	0.0105012	0	0	0	0	0	0	0	0	0	0	0	0	0	0	0	0	0	0	0	0	0	0	0	0	0	0	0	0
		99.1		0	0	0	0	0	0	0	0	0	0	0	0	0	0	0	0	0	0	0	0	0	0	0	0	0	0	0	0	0	0	0	0	0	0	0	0	0	0	0	0	0	0	0	0	0	0
		99.116		0.174195	0.16133	0.194483	0.127381	0.12877	0.184331	0.195768	0.122902	0.193705	0.156923	0.238421	0.107463	0.144235	0.266413	0.164339	0.400579	0.174312	0.023389	0.0939887	0.0934437	0.267464	0.234533	0.0821006	0.265781	0.19801	0.218153	0.182138	0.30919	0.594302	0.195023	0.504517	0.445446	0.143719	0.233067	0.156174	0.230565	0.158822	0.160967	0.281606	0.209932	0.111617	0.0560252	0.262182	0.177955	0.254425	0.177226
		99.935		0	0	0	0	0	0	0	0	0	0	0	0	0	0	0	0.115154	0	0.305489	0	0	0	0	0	0.0254133	0	0	0	0	0	0.11553	0	0.103634	0	0	0	0	0	0	0	0	0	0	0	0	0.402541	0.175091
		99.947		0	0	0	0	0	0	0	0	0	0	0	0	0	0	0	0	0	0	0	0	0	0	0	0	0	0	0	0	0	0	0	0	0	0	0	0	0	0	0	0	0	0	0	0	0	0
		99.948		0	0	0	0	0	0	0	0	0	0	0	0	0	0	0	0	0	0.183771	0	0	0	0	0	0	0	0	0	0	0	0	0	0	0	0	0	0	0	0	0	0	0	0	0	0	0	0
		99.969		0	0	0	0	0	0.0658919	0	0	0	0	0	0.0966178	0	0	0	0	0	5.54749	0	0	0	0	0	0	0	0	0	0	0	0	0.207544	0	0	0	0	0	0	0	0	0	0	0	0	0	0.146921	1.34094
		99.979		1.32847	0.731244	0.204356	0.79831	0.405787	0.560498	0.297465	0.149656	0.481984	0.980012	1.05172	0.86956	0.881436	0.287159	1.07187	1.16237	0.972249	1.32506	0.370533	0.486238	0.368445	0.300705	1.26476	0.858758	1.02884	0.962441	0.626099	0.350477	0.121515	0.668803	0.809927	0.809076	1.06509	0.645639	0.577757	0.70651	0.674137	0.712186	0.770597	0.208091	0.206728	0.645224	0.936363	0.204889	0.441958	0.486837
		99.997		0.0363703	0.0289341	0	0.0314089	0	0.02252	0	0	0.0273466	0.0334095	0.0467928	0	0	0	0.0523374	0	0.0389766	0	0	0.0248081	0	0	0.0454607	0	0	0.0306007	0	0	0	0	0	0.0499991	0.0324843	0	0	0	0	0.0233964	0	0	0.0448042	0	0	0	0	0.0373669
		100.022		0.0488128	0.0227966	0	0.0253016	0	0.0275245	0.0423739	0	0.0398805	0	0.0278529	0	0.0200326	0	0.0512906	0	0	0.0272076	0	0.0281158	0	0.0753856	0.0468177	0.0836521	0.0428682	0.049356	0.0476042	0	0	0	0	0	0.0383906	0	0.0341363	0.0324087	0.0388486	0.0243322	0.0534834	0	0.0251532	0	0	0	0	0
		100.039		0.0296705	0.042086	0.0454123	0.0340263	0.0422019	0.02252	0.0737306	0.0560165	0.0729243	0.0242978	0	0	0.0350571	0	0.0596646	0	0.0519688	0.0109785	0	0.025635	0.0673208	0.0561204	0.0780295	0	0.0265374	0.0444204	0.0403601	0	0	0	0	0	0.0383906	0	0.046084	0	0.0354208	0.105752	0	0.0764226	0.0652412	0.0401514	0	0.0586772	0	0
		100.05		0.0239279	0.0184126	0	0	0	0.0250222	0	0	0	0	0	0	0	0	0	0	0	0	0	0	0	0	0.0298548	0	0	0	0	0	0	0	0	0	0	0	0	0	0	0	0.0327449	0	0	0	0	0	0	0
		100.075		0.80589	1.06706	0.416609	0.415296	0.389556	0.381172	0.420349	0.414689	0.977641	0.539614	0.630589	0.437738	1.46539	0.50553	0.564197	0.524591	0.863981	0.216229	0.417527	0.365506	0.303853	0.366876	0.464106	0.545327	0.624651	0.426436	0.5371	0.380753	0.570816	0.524655	0.888388	0.617261	0.477421	0.661563	0.475348	0.479649	0.461613	0.526887	1.06639	0.35357	0.341927	0.3707	0.474923	0.550219	0.642632	0.511393
		100.093		0	0	0	0	0	0	0	0.0418034	0.0330438	0	0	0	0	0	0.0366362	0	0	0	0	0.149675	0	0	0	0	0	0	0	0	0	0	0	0	0	0	0	0	0	0.0449211	0	0	0.0424461	0	0	0	0	0
		100.112		0.193337	0.112229	0.182637	0.143957	0.130934	0.222698	0.192378	0.214869	0.0968525	0.139712	0.230622	0.160701	0.134219	0.335201	0.174807	0.205703	0.172147	0.147494	0.150924	0.135617	0.117357	0.0988388	0.186592	0.217072	0.124522	0.183604	0.166615	0.138539	0.146023	0.11871	0.251415	0.181815	0.16439	0.1824	0.179216	0.445388	0.231949	0.167518	0.212842	0.176785	0.157208	0.119521	0.142327	0.248176	0.140949	0.154806
		100.51		0	0	0	0	0	0	0	0	0	0	0	0	0	0	0	0	0	0.130788	0	0	0	0	0	0	0	0	0	0	0	0.0328572	0	0	0	0	0	0	0	0	0	0	0	0	0	0	0	0.0683281
		100.916		1.0423	0.991651	1.19257	0.87247	1.2996	0.964191	0.708492	0.853625	0.981059	1.28171	1.09406	1.18406	1.19695	1.10824	1.10537	0.734231	0.858567	0.513604	1.07274	0.914591	0.874261	0.790711	0.809472	0.960411	1.14825	0.955531	0.983131	0.993628	0.896559	0.34977	0.589728	0.77544	1.01883	1.41722	0.821832	1.03245	1.14375	0.746812	1.10023	1.10122	1.06272	1.01406	1.86973	0.869576	0.41568	0.345911
		100.932		0	0	0	0	0	0	0	0	0	0	0	0	0	0	0	0	0	0.663961	0	0	0	0	0	0	0	0	0	0	0	0	0	0	0	0	0	0	0	0	0	0	0	0	0	0	0	0
		100.956		0	0	0	0	0	0	0	0	0.0239283	0	0	0.0315487	0	0	0	0	0	0.894988	0	0	0	0	0	0	0	0	0	0	0	0	0.0641192	0.04909	0	0	0	0	0	0	0	0	0	0	0	0	0	0.0395022
		100.981		0.17898	0.104338	0	0.126508	0.0714186	0.089246	0.0381365	0	0.104829	0.152874	0.161547	0.138025	0.136222	0	0.151778	0.18405	0.150493	0.196659	0.0596467	0.0669818	0.0500358	0.0427185	0.175058	0	0.147997	0.150042	0	0.0596361	0	0	0.119802	0.124543	0.151593	0.111467	0.101556	0.112968	0.134827	0.0935855	0.149535	0	0	0.0924417	0.152814	0	0.0788358	0.207119
		100.992		0.239279	0.234103	0.286295	0.347243	0.143919	0.191003	0.226277	0.163033	0.286	0.285499	0.490211	0.163659	0.20233	0.279516	0.411372	0.57085	0.356203	0.131265	0.142791	0.200945	0.35025	0.237883	0.391505	0.851345	0.233734	0.28429	0.462589	0.303685	0.480956	0.81825	0.491018	0.914528	0.25889	0.302553	0.151053	0.238899	0.335926	0.165646	0.243404	0.190596	0.29948	0.259584	0.386531	0.221242	0.604408	0.955525
		101.008		0.27852	0.209553	0.730546	0.246036	0.146083	0.17599	0.527132	0.462345	0.195984	0.340169	0.38994	0.273093	0.217354	1.01106	0.364268	0.469475	0.429825	0.120286	0.121101	0.133137	1.06895	0.730402	0.404397	0.419319	0.332739	0.325749	0.312532	0.974361	1.69611	0.333871	0.361092	0.555444	0.23625	0.23741	0.23298	0.21575	0.286794	0.189979	0.308894	0.687804	1.18142	0.178347	0.456945	0.683926	0.333261	0.546624
		101.02		0.0660409	0.0675129	0	0.0584555	0.0508587	0.04504	0.0677983	0.037623	0.0455777	0.0658066	0.0735316	0.0463371	0.04908	0	0.0690853	0.0944855	0.0627956	0.0319809	0.0307271	0.0479623	0	0.0619837	0.14656	0.0550621	0.0816537	0.0562658	0.0672668	0	0	0.058295	0.0700249	0.0945437	0.0551249	0.0955431	0.0477908	0.0574097	0.0422764	0.0524079	0.0589409	0	0	0.0821704	0.0794036	0.0529056	0.0836138	0.0704633
		101.034		0.0220136	0.0569914	0.0582463	0.0270466	0.0573513	0.0625556	0	0.0426394	0.0398805	0.0303723	0.0323093	0	0.0220359	0.0742464	0	0	0	0.023389	0.0542243	0.0463084	0.0363896	0	0	0.0317666	0.0255168	0	0	0	0	0.0392166	0	0	0.0324843	0.0521144	0	0.0555578	0.043419	0.0355625	0.0469344	0	0.0322276	0.0625615	0	0	0	0.0309612
		101.043		0	0	0	0	0	0	0	0	0	0	0	0	0	0	0	0	0	0	0	0	0	0	0	0	0	0	0	0	0	0	0	0	0	0	0	0	0	0	0	0	0	0	0	0	0	0
		101.059		0.22875	0.199908	0.218177	0.618581	0.191532	0.224366	0.220344	0.215705	0.22447	0.22678	0.274072	0.217883	0.188307	0.21728	0.251219	0.337589	0.217619	0.0821002	0.169903	0.173656	0.257457	0.217781	0.253087	0.232955	0.342945	0.224076	0.241126	0.260564	0.351271	0.520415	0.370373	0.318176	0.165375	0.246096	0.207378	0.292604	0.190815	0.220862	0.235764	0.245842	0.16664	0.199823	0.245702	0.252023	0.512433	0.494311
		101.071		0.560869	0.664608	0.829269	0.744217	0.911128	0.666426	0.595777	0.979871	0.87737	0.582135	0.703007	1.0066	0.777266	1.11697	0.818556	0.640729	0.78711	0.614797	0.842284	0.894744	0.87881	0.699411	0.538065	0.889465	0.703242	0.847935	0.925178	0.785361	0.587154	0.522535	0.47077	0.586353	0.678233	0.855545	0.746732	0.857442	1.00321	0.758043	0.774963	0.932725	0.480269	0.802095	0.693658	1.17643	0.566185	0.437727
		101.096		0.223008	0.270929	0.28827	0.190198	0.248883	0.322787	0.477978	0.174738	0.249538	0.426224	0.645073	0.428865	0.492803	0.338476	0.442774	0.709625	0.374608	0.0902147	0.285581	0.299351	0.4203	0.409595	0.198127	0.372728	0.277622	0.28429	0.330125	0.462409	0.55652	0.57765	0.928041	0.830894	0.301218	0.337296	0.390007	0.46576	0.423907	0.345331	0.383116	0.290038	0.292406	0.241842	0.34608	0.282805	0.662938	0.483635
		101.107		0.127296	0.0718969	0.115505	0.0785223	0.0995532	0.115936	0.103392	0.127082	0.0922948	0.094154	0.0813304	0.0621114	0.0851387	0.0753382	0.0764126	0.0777537	0.109351	0.0534606	0.105737	0.0835205	0.117357	0.106377	0.0875288	0.0974176	0.0755296	0.05824	0.0724412	0.0972526	0	0.0784333	0	0.099089	0.113203	0.0752764	0.104116	0.125931	0.108548	0.138507	0.11679	0.0847094	0.118692	0.0831041	0.0868945	0.107735	0	0.0854101
		101.509		0	0	0	0	0	0	0	0	0	0	0	0	0	0	0	0	0	0.0162291	0	0	0	0	0	0	0	0	0	0	0	0	0	0	0	0	0	0	0	0	0	0	0	0	0	0	0	0.0459079
		101.523		0	0	0	0	0	0	0	0	0	0	0	0	0	0	0	0	0	0.0119332	0	0	0	0	0	0	0	0	0	0	0	0	0	0	0	0	0	0	0	0	0	0	0	0	0	0	0	0.0448403
		101.95		0	0	0	0	0	0	0	0	0	0	0.0445646	0	0	0	0	0	0	0.684486	0	0	0	0	0	0	0	0	0	0	0	0	0	0.0899983	0	0	0	0	0	0	0	0	0	0	0	0	0	0.0533813
		101.964		0	0	0	0	0	0.0241882	0	0	0	0	0	0.0483089	0	0	0	0	0	2.02005	0	0	0	0	0	0	0	0	0	0	0	0.0317973	0.101241	0	0	0	0	0	0	0	0	0	0	0	0	0	0.0394179	0.499649
		101.977		0.659452	0.381404	0.111556	0.375162	0.218584	0.309442	0.160173	0.0735739	0.226749	0.506204	0.613877	0.419006	0.457746	0.116829	0.509766	0.56396	0.46014	0.629594	0.205148	0.258831	0.218338	0.156634	0.628307	0.402377	0.50217	0.520212	0.341508	0.204598	0	0.35083	0.332407	0.38272	0.478405	0.337296	0.268823	0.323161	0.337069	0.357497	0.347096	0.0966792	0.112403	0.317476	0.459942	0.12505	0.225757	0.253027
		101.995		0	0	0	0	0	0	0	0	0	0	0	0	0	0	0	0	0	0	0	0	0	0	0	0.0370611	0	0	0	0	0	0	0	0	0	0	0	0	0	0	0	0	0	0	0	0	0	0
		102.009		0.0354132	0.0394556	0.0849013	0.0436235	0	0.0275245	0.0949176	0.0702296	0.0410199	0.0566949	0.0356517	0.0404217	0.0280457	0.144125	0.0429166	0.0580692	0.0692917	0.0147971	0	0.0281158	0.173761	0.114754	0.057674	0.0423555	0.0387855	0.0463946	0	0.172486	0.273665	0	0.046402	0.0463628	0.0403593	0.0434287	0.0375499	0.0435203	0	0.0327549	0.0305619	0.114174	0.143059	0	0.0734109	0.097154	0	0.0395022
		102.022		0	0.0263037	0	0.0261741	0	0.0325289	0	0	0.0341833	0.0323971	0.0323093	0	0	0	0.0387296	0	0	0.0305489	0	0.0248081	0	0	0.0373185	0.0444733	0.0316408	0.0266522	0.0362206	0	0	0	0	0.036363	0	0.0665906	0	0.0277789	0	0	0.0327449	0	0	0	0	0	0	0.0373669
		102.037		0.0602982	0.0552379	0	0.0270466	0.0389556	0.0617215	0	0	0.0376016	0.0293599	0	0.0364781	0.0360588	0	0	0	0.0357285	0.0176611	0.0614542	0.0793858	0	0	0	0.0370611	0	0.0789695	0	0	0	0	0	0	0.13289	0.0506668	0	0.0268529	0.0799824	0	0.0294704	0	0	0.049489	0	0	0	0
		102.055		4.42857	3.24237	3.33287	2.59123	4.80128	2.37795	3.57551	3.30163	3.44225	2.61708	2.44437	4.24527	2.96984	3.38149	3.21875	1.4409	2.86045	1.48353	2.9489	3.05222	3.54799	3.7676	3.00176	2.7404	3.00792	2.66522	2.97009	2.824	1.594	3.03346	1.2073	1.35634	3.07912	2.45661	3.18748	2.06675	2.89308	3.80987	2.78114	3.40035	3.85316	2.99548	2.22929	3.49947	3.29438	3.12494
		102.073		0	0.0447164	0	0.0549656	0.086568	0.0408697	0	0.0777543	0	0	0	0.0838011	0	0	0.0565244	0	0.0433073	0.0405728	0.0442832	0.0570586	0	0	0	0.0804754	0	0.0562658	0.0703714	0	0	0	0	0	0.0570937	0.0579049	0	0.0444463	0.0674137	0.0786118	0	0.0782642	0	0.0392177	0	0.0884967	0.0430014	0.0587194
		102.091		1.13897	0.742642	1.08299	0.805289	1.01068	0.835743	0.751714	0.994084	0.789633	0.812964	0.728631	0.75914	0.938529	0.811251	0.914857	0.779505	0.723232	0.578043	0.982363	1.07336	0.784197	0.782335	1.07274	0.798401	1.05742	0.628795	0.705784	0.761507	0.639232	0.991015	0.68675	0.676351	0.678233	0.932269	0.672485	0.756512	0.804394	1.05003	0.914675	1.10583	0.864642	1.15039	0.964828	0.936911	0.789553	0.951255
		102.127		0.245021	0.213937	0.223113	0.185836	0.212092	0.332796	0.129664	0.210689	0.166358	0.25209	0.282985	0.559989	0.356581	0.259862	0.226097	0.341526	0.167816	0.140811	0.260276	0.224926	0.121905	0.118104	0.119419	0.274252	0.22761	0.331672	0.236986	0.153219	0.184826	0.248019	0.394839	0.396356	0.189	0.350325	0.346484	0.51391	0.253658	0.223669	0.278332	0.245842	0.20437	0.215697	0.269673	0.207775	0.308176	0.182564
		102.503		0	0	0	0	0	0	0	0	0	0	0	0	0	0	0	0	0	0	0	0	0	0	0	0	0	0	0	0	0	0	0	0	0	0	0	0	0	0	0	0	0	0	0	0	0	0
		102.903		0	0	0	0	0	0	0	0	0	0	0	0	0	0	0	0	0	0.209546	0	0	0	0	0	0	0	0	0	0	0	0	0	0	0	0	0	0	0	0	0	0	0	0	0	0	0	0
		102.93		0	0	0	0	0	0	0	0	0	0	0	0	0	0	0	0	0	0.0357995	0	0	0	0	0	0	0	0	0	0	0	0	0	0	0	0	0	0	0	0	0	0	0	0	0	0	0	0
		102.948		0	0	0	0	0	0	0	0	0	0	0	0	0	0	0	0	0	0.396181	0	0	0	0	0	0	0	0	0	0	0	0	0	0	0	0	0	0	0	0	0	0	0	0	0	0	0	0
		102.954		0	0	0	0	0	0	0	0	0	0	0	0	0	0	0	0	0	0	0	0	0	0	0	0	0	0	0	0	0	0	0	0	0	0	0	0	0	0	0	0	0	0	0	0	0	0.0608547
		102.97		0.0545555	0.0727737	0.104646	0.0959717	0	0.0725645	0.0610185	0.037623	0.0831792	0.146799	0.52252	0.11042	0.113184	0.150676	0.202022	0.638761	0.228446	0.129356	0	0.0396929	0.0891546	0.0494194	0	0.394965	0.0663436	0.0730468	0.20801	0.206433	0.183805	0.668803	0.488487	1.01725	0.0590624	0.183848	0.0614454	0.119449	0.158822	0	0.217208	0.0672151	0.0510925	0.0448202	0.317614	0.0644487	0.736996	0.655522
		102.984		0.262249	0.270929	0.247793	0.199796	0.19586	0.350311	0.270346	0.248312	0.341833	0.279425	0.533661	0.210982	0.313511	0.381059	0.297276	0.798205	0.354037	0.0821002	0.182555	0.199291	0.297485	0.24961	0.168272	0.435203	0.348049	0.417551	0.28459	0.363321	0.671908	0.366728	0.95082	0.766349	0.24314	0.440077	0.30808	0.507428	0.32907	0.20776	0.376567	0.273464	0.21616	0.140997	0.371549	0.252023	0.464654	0.324558
		103.006		0.0401988	0.0412092	0.114518	0.0305364	0	0.044206	0.103392	0.402984	0.0478566	0.0384715	0.0545916	0.0532384	0.0390636	0.153952	0.0523374	0.0875959	0.0952761	0.0357995	0	0.0396929	0.193775	0.125643	0.0692088	0.0529444	0.0612403	0.0572529	0.0382903	0.186248	0.256306	0.0445162	0.0514641	0.0609079	0.0403593	0	0.0546181	0.0574097	0.043419	0.0505362	0.0382024	0.0948377	0.234239	0	0.0554327	0.132745	0.0430014	0.0405698
		103.039		2.49424	1.86669	2.28543	1.64635	2.44338	1.46547	1.44156	2.59432	1.91084	1.6482	1.06732	1.72433	1.83699	1.35609	2.19817	1.35921	1.38475	1.33174	2.03883	2.48081	1.85678	1.83354	3.01126	1.91235	2.37306	1.18454	1.5875	1.57714	1.61238	2.28198	0.784616	0.888165	1.25704	1.8848	1.37825	1.37413	1.97785	2.39953	1.82389	2.26782	1.78509	2.5921	1.98509	2.55582	1.73439	1.89397
		103.054		1.81469	1.70361	2.08403	1.68125	2.01271	1.76073	1.61021	1.8753	1.90629	1.82537	1.25115	1.82391	1.65169	1.57883	1.66433	1.58558	1.42048	0.803341	2.12198	2.37827	1.87589	1.6677	2.38431	1.96318	1.91478	1.44317	1.68374	1.42943	1.54294	2.28198	0.876577	1.19452	1.35154	1.95719	2.09597	1.46302	1.80075	2.23014	1.67327	2.19692	2.57742	1.79187	2.09146	2.18933	2.07004	2.54629
		103.075		0.287134	0.275313	0.471893	0.22597	0.246719	0.316948	0.475435	0.335263	0.300813	0.256139	0.52252	0.226756	0.25141	0.647472	0.292042	0.623013	0.406006	0.147494	0.213282	0.207561	0.486711	0.490006	0.145203	0.338844	0.293953	0.406693	0.258719	0.633977	1.20903	0.783273	0.63613	0.488173	0.232312	0.380725	0.353311	0.393535	0.318787	0.292923	0.425684	0.528513	0.323848	0.131659	0.36256	0.470379	0.942447	0.803922
		103.951		0	0.0192894	0.0414634	0	0	0	0	0	0	0.0303723	0.0311952	0	0	0	0	0	0	0.321718	0	0	0	0	0	0.0296488	0.0306201	0	0	0	0	0.0508756	0.0599008	0.0609079	0	0	0	0	0	0.0243322	0.0327449	0	0.0377298	0	0	0	0	0.0843425
		103.974		0.0689122	0.0447164	0	0.0471134	0	0.0250222	0	0	0.0239283	0.0506204	0.0713034	0.0601396	0.0651061	0	0.0764126	0.0807063	0.0519688	0.0673031	0	0.0363852	0	0	0.0726014	0.0423555	0.0683849	0.0592272	0.0610576	0	0	0.0657144	0.0497767	0.061817	0.050203	0.0579049	0.0341363	0.0324087	0.0537025	0.0374342	0.0349279	0	0	0	0	0	0.0418069	0.0480432
		104.012		0	0	0	0.0209393	0	0.0233541	0	0	0.0216494	0.0212606	0.0267388	0	0	0	0	0	0	0	0	0	0	0	0	0.0381199	0	0	0	0	0	0.0317973	0	0.0581807	0	0	0	0.0240751	0	0	0	0	0	0	0	0	0.0465848	0.042705
		104.025		0	0	0	0	0	0	0	0	0	0	0.0267388	0	0	0	0	0	0	0	0	0	0	0	0	0	0	0	0	0	0	0	0	0	0	0	0	0	0	0	0	0	0	0	0	0	0	0
		104.03		0	0	0	0	0	0	0	0	0	0	0	0	0	0	0	0	0	0	0	0	0	0	0	0	0	0	0	0	0	0	0	0	0	0	0	0	0	0	0	0	0	0	0	0	0	0
		104.042		0	0	0	0	0	0	0	0	0	0	0	0	0	0	0	0	0	0	0	0	0	0	0	0	0	0	0	0	0	0.102811	0	0	0	0	0	0	0	0	0	0	0	0	0	0	0	0
		104.043		0	0	0	0	0	0	0	0	0	0	0	0	0	0	0	0	0	0	0	0	0	0	0	0	0	0	0	0	0	0	0	0	0	0	0	0	0	0	0.0873198	0	0	0	0	0	0	0
		104.053		1.21266	1.21611	1.38606	1.20488	1.59177	1.20774	1.22969	1.52499	1.37531	1.12479	0.909118	1.26589	1.17892	1.38994	1.06978	0.661398	0.886717	0.585203	1.64028	1.74566	1.34369	1.45327	0.996743	1.1256	1.01251	0.833129	1.13422	1.0918	0.846523	0.364609	0.524765	0.693623	1.0454	1.37669	1.22293	1.14912	1.43968	1.62745	1.03037	1.89215	1.60509	1.43892	1.45623	1.68048	1.04876	0.187902
		104.07		0.440273	0.416476	0.603194	0.308854	0.712022	0.534642	0.51103	0.463181	0.341833	0.414075	0.393283	0.282952	0.359586	0.354854	0.351707	0.380894	0.369195	0.191885	0.339805	0.425872	0.42303	0.495032	0.474284	0.345197	0.41133	0.572529	0.469833	0.42938	0.382927	0.653964	0.331564	0.4809	0.379968	0.399544	0.384887	0.450944	0.391914	0.593332	0.309985	0.569947	0.389089	0.301603	0.334094	0.375149	0.360734	0.581856
		104.107		13.0656	14.0313	7.13566	11.7548	12.1044	13.4086	7.66205	9.60808	7.92368	15.499	9.59922	9.85994	10.4791	9.40745	10.8056	7.59427	6.22651	4.10644	12.6288	13.5212	7.39256	10.1075	5.46885	14.8255	15.4417	11.4496	11.0504	6.74438	11.5001	13.4174	7.63778	11.918	9.50806	11.8763	9.74848	8.07162	12.3619	9.52981	14.5126	11.6015	8.31471	12.8961	11.506	11.3276	10.6524	15.4838
		104.907		0	0	0	0	0	0.0241882	0	0	0.0239283	0	0.0278529	0	0.0330539	0	0	0	0	0.068735	0	0	0	0	0	0.02859	0.0244961	0	0	0	0	0	0	0.0409083	0	0	0	0	0	0	0	0	0	0	0	0	0	0.0309612
		104.926		0	0	0	0	0	0	0	0	0	0	0	0	0	0	0	0	0	0.0128878	0	0	0	0	0	0	0	0	0	0	0	0	0	0	0	0	0	0	0	0	0	0	0	0	0	0	0	0
		104.952		0	0	0	0	0	0	0	0	0	0	0	0	0	0	0	0	0	0.107399	0	0	0	0	0	0	0	0	0	0	0	0	0	0	0	0	0	0	0	0	0	0	0	0	0	0	0	0
		104.964		0	0	0	0	0	0	0	0	0	0	0	0	0	0	0	0	0	0	0	0	0	0	0	0	0	0	0	0	0	0	0	0	0	0	0	0	0	0	0	0	0	0	0	0	0	0
		104.992		7.06733	5.3835	7.34397	5.65971	7.76407	6.20969	3.5128	8.47103	4.65348	6.13216	3.72003	7.16746	5.48994	7.6714	5.69849	4.11602	5.24018	6.03102	6.96059	6.99339	4.71974	4.42932	6.54634	4.66969	5.95561	4.95534	6.56835	5.1443	4.40519	7.39392	2.61539	3.52448	8.12895	8.22828	5.7477	5.62338	7.89312	9.33235	8.48421	9.23057	6.38892	9.56351	7.29764	10.4186	6.92203	8.86663
		105.015		0	0	0	0	0	0	0	0	0	0	0	0	0	0	0	0	0	0	0	0	0	0	0	0.0423555	0	0.0306007	0	0	0	0	0	0	0	0	0	0	0	0	0	0	0.0330136	0	0	0	0	0.0448403
		105.033		0.34839	0.319152	0.319861	0.29664	0.450153	0.380338	0.265261	0.243296	0.381713	0.395852	0.618334	0.295769	0.324529	0.527368	0.343333	0.61514	0.430908	0.0859188	0.625387	0.270408	0.908831	0.326671	0.175058	0.416143	0.421537	0.40077	0.523646	0.50186	0.549372	0.392166	0.716279	0.584534	0.341578	0.493639	0.353311	0.526873	0.379345	0.548411	0.389665	0.337917	0.364722	0.223167	0.54384	0.454988	0.456292	0.672604
		105.055		0.220136	0.217444	0.199419	0.187581	0.63411	0.221864	0.222039	0.193968	0.226749	0.196407	0.264045	0.223798	0.215351	0.243484	0.26064	0.317904	0.223033	0.175179	0.195207	0.280331	0.222887	0.225319	0.174379	0.261545	0.215362	0.248754	0.28666	0.250471	0.345144	0.188664	0.406651	0.297267	0.201797	0.26781	0.186043	0.308346	0.268512	0.523143	0.254319	0.282672	0.217733	0.174612	0.311622	0.237594	0.26637	0.435591
		105.07		0.446972	0.426121	0.39489	0.335901	0.341944	0.455405	0.538149	0.286771	0.455777	0.383703	0.884607	0.359852	0.455743	0.598338	0.357988	0.826748	0.450396	0.0811455	0.352458	0.312582	0.423939	0.432211	0.189306	0.571799	0.581782	0.511328	0.341508	0.619298	0.865925	0.598849	1.18705	0.89362	0.41639	0.47482	0.394274	0.609284	0.437618	0.41084	0.519553	0.404211	0.356861	0.223167	0.488407	0.402083	0.550656	0.566909
		105.09		0	0	0	0	0	0	0	0	0	0	0	0	0	0	0	0	0	0	0	0	0	0	0	0	0	0	0	0	0	0.0360369	0	0	0	0	0	0	0	0	0	0	0	0	0	0	0	0
		105.091		0	0	0	0	0	0	0	0	0	0	0	0	0	0	0	0	0	0	0	0	0	0	0	0	0	0	0	0	0	0	0	0	0	0	0	0	0	0	0	0	0	0	0	0	0.0430014	0.0416374
		105.11		0.721664	0.931153	0.365273	0.689251	0.683887	0.813223	0.533064	0.52087	0.460334	0.939515	0.602736	0.593509	0.614	0.578685	0.641656	0.488175	0.373525	0.234845	0.901027	0.698761	0.401196	0.529374	0.28362	0.81852	0.933914	0.683087	0.588843	0.358734	0.726029	0.864886	0.393152	0.773622	0.47939	0.838173	0.633228	0.527799	0.70156	0.586781	0.800068	0.682279	0.440967	0.831975	0.72512	0.655068	0.63427	0.928835
		105.934		0	0	0	0	0	0.0400356	0	0	0	0	0.0791022	0.130138	0.0280457	0	0	0	0	0.0797136	0	0	0	0	0	0	0	0	0	0	0	1.86862	0.253102	0.036363	0	0	0	0	0	0	0	0	0	0	0	0	2.3818	0.0309612
		105.995		0.141653	0.154315	0.154994	0.170132	0.252129	0.161811	0.127969	0.179754	0.107108	0.16401	0.102499	0.174504	0.13522	0.181248	0.161199	0	0.182973	0.142721	0.149117	0.217484	0.102801	0.117266	0.130954	0.10483	0.192907	0.1303	0.16765	0.113767	0	0.192903	0.0784616	0.0872711	0.218531	0.189639	0.133132	0.173155	0.170248	0.212439	0.233581	0.200725	0.143845	0.248379	0.185774	0.239518	0.182756	0.190037
		106.003		0	0	0	0	0	0	0	0	0	0	0	0	0	0	0	0.13287	0	0	0	0	0	0	0	0	0	0	0	0	0	0	0.0506204	0.0681805	0	0	0	0	0	0	0	0	0	0	0	0	0	0
		106.036		0.0287134	0.0271805	0.0424507	0.0270466	0.0486945	0.0400356	0.0423739	0	0.0421593	0.0404964	0.191628	0.0384499	0.0400653	0.045858	0.0450101	0.0905486	0	0.0119332	0.0560317	0.0264619	0.0600429	0.0443937	0	0.0338844	0.0367442	0.0365234	0.0362206	0	0	0.0413364	0.0624318	0.0699987	0.0314999	0.0680382	0.0580317	0.0462982	0.0514173	0.0542796	0.0502089	0	0.0330136	0	0	0	0.0441958	0.0640576
		106.049		0.358918	0.350717	0.339605	0.334156	0.469631	0.381172	0.366958	0.400476	0.300813	0.339157	0.42782	0.388443	0.416679	0.438927	0.443821	0.269677	0.255513	0.195704	0.459099	0.325813	0.291117	0.263012	0.279549	0.264722	0.357235	0.340556	0.340474	0.462409	0.321658	0.516176	0.265757	0.391811	0.325828	0.299658	0.405369	0.469464	0.43419	0.358433	0.27724	0.489842	0.29162	0.31094	0.371549	0.448255	0.432403	0.455876
		106.065		0.917872	0.953072	1.10076	0.905623	0.650342	0.897465	0.571201	1.09776	0.610741	0.978999	1.46172	0.933643	1.09478	1.39867	0.725396	1.86314	0.635535	0.314558	0.741969	0.731838	0.635909	0.488331	0.387434	0.767693	0.971679	1.06411	0.538135	0.638565	0.587154	0.799171	2.81365	2.13632	0.967639	0.625373	0.744171	1.34543	0.676423	0.710314	0.949603	1.16199	1.60823	0.68164	0.624741	1.19278	0.781191	0.626696
		106.086		1.84149	1.84477	1.88757	1.72923	2.11983	2.30789	1.53055	1.92379	1.98719	1.93168	2.95575	2.24291	2.25868	2.24814	2.05476	3.7243	2.25848	0.878281	1.48303	1.66049	1.89681	1.6878	1.57416	2.52862	2.00664	2.38587	2.01904	1.76798	2.0627	2.40705	4.39554	3.01176	2.30737	2.60572	2.06781	2.66122	2.25665	2.07105	2.4013	2.27518	1.86684	1.55844	2.07798	2.26148	2.45227	2.35839
		106.112		0.0497699	0.0508539	0	0.0462409	0	0.044206	0	0.0409673	0.038741	0.0607445	0.0300811	0.0453512	0.0440718	0.038215	0.0355894	0	0	0.0143198	0.037957	0.0595394	0.0363896	0.0427185	0	0.0635332	0.0622609	0.0533044	0.0362206	0	0	0.058295	0	0.0454537	0.0561093	0.0579049	0	0.0305568	0.0457042	0.0393059	0.0469344	0	0.0267253	0.0560252	0.0614254	0.0519437	0.0441958	0.0640576
		106.918		0	0	0	0	0	0	0	0	0	0	0	0	0	0	0	0	0	0.0124105	0	0	0	0	0	0	0	0	0	0	0	0	0	0	0	0	0	0	0	0	0	0	0	0	0	0	0	0
		106.95		9.34526	11.2799	11.9375	9.76555	14.4428	9.12061	7.59171	9.14407	8.59139	14.7285	9.47221	12.091	14.0379	10.4949	7.8998	7.40628	7.53114	7.79665	12.1426	7.45813	7.06869	6.53342	6.96566	7.16443	8.78287	8.57412	7.24205	5.72323	7.11426	2.36678	5.61633	5.44172	9.78959	10.1942	8.5153	8.37441	8.76607	9.44933	9.60627	10.2139	11.2341	10.9137	12.6327	9.78658	2.28863	1.65375
		106.962		0	0	0	0	0	0	0	0	0	0	0	0	0	0	0	0	0	0	0	0	0	0	0	0	0	0	0	0	0	0.126129	0	0	0	0	0	0	0	0	0	0	0	0	0	0	0	0
		106.963		0	0	0	0	0	0	0	0	0	0	0	0	0	0	0	0	0	0	0	0	0	0	0	0	0	0	0	0	0	0	0	0	0	0	0	0	0	0	0	0	0	0	0	0	0	0
		106.964		0	0	0	0	0	0	0	0	0	0	0	0	0	0	0	0	0	0	0	0	0	0	0	0	0	0	0	0	0	0	0	0	0	0	0	0	0	0	0	0	0	0	0	0	0.124226	0
		106.979		0	0	0	0	0	0	0	0	0	0	0	0	0	0	0	0	0	0	0	0	0	0	0	0	0	0	0	0	0	0	0	0	0	0	0	0	0	0	0.0371109	0	0	0	0	0	0	0
		106.996		0.0679551	0.0578682	0.0513357	0.0471134	0.0703365	0.0750667	0.0381365	0.0560165	0.0717848	0.143762	0.353175	0.0680268	0.0580947	0.0851649	0.0931605	0.939933	0.0378939	0.0381861	0.0560317	0.0587124	0.0409383	0.0452313	0.0468177	0.207542	0.0612403	0.049356	0.0889992	0.061471	0	0.455761	0.710373	1.06816	0.0826874	0.390858	0.0486442	0.0787069	0.145111	0.0814194	0.176823	0.0616906	0.0463762	0.0578928	0.389527	0.0702202	1.82517	0.309612
		107.016		0.0488128	0.0683897	0.0898375	0.0689251	0.0573513	0.0733986	0.0771206	0.0794264	0.0922948	0.0566949	0.115868	0.0680268	0.0390636	0.11137	0.0648983	0.20275	0.12126	0.023389	0.0361495	0.0430007	0.126454	0.0896251	0.037997	0.101653	0.0632816	0.110557	0.0600227	0.142209	0.317574	0.122949	0.242134	0.165451	0.0629999	0.0897526	0.0955817	0.108338	0.0719842	0.0542796	0.101509	0.0893132	0.0432321	0	0.0988799	0.0836871	0.151699	0.163347
		107.031		0	0.0219198	0	0.029664	0	0	0	0	0	0	0.0256246	0	0.0210343	0	0.0314024	0	0.0324805	0.020525	0	0	0.0354799	0	0	0	0	0	0	0	0	0	0	0	0.0295312	0	0	0	0	0.0252681	0	0	0.0322276	0	0	0	0	0
		107.049		2.33057	2.13937	2.20151	1.70044	1.82983	2.58313	1.87039	1.51495	2.288	2.19389	3.84481	1.94714	2.45099	2.71327	2.29028	5.1593	2.66556	0.399522	1.51738	1.59847	2.13425	1.96254	1.34482	3.43397	2.42103	2.79651	2.30363	2.64784	3.48106	2.7653	6.42542	4.86809	2.20795	3.20504	2.45184	3.32421	2.60057	1.91663	2.94595	2.10024	1.60588	1.09062	2.94243	2.15566	3.44967	2.57938
		107.07		0.223008	0.231473	0.245819	0.179729	0.187203	0.200178	0.2017	0.184771	0.199402	0.250065	0.371	0.277037	0.249406	0.291526	0.250173	0.440932	0.195966	0.0983293	0.148213	0.207561	0.219248	0.171712	0.144524	0.23825	0.231692	0.268496	0.190417	0.216525	0.26958	0.253318	0.685907	0.473627	0.270703	0.272153	0.250902	0.304642	0.244518	0.233028	0.281606	0.238475	0.225593	0.165274	0.227723	0.242404	0.303399	0.295732
		107.086		0.41443	0.403324	0.350465	0.331538	0.301906	0.383674	0.472893	0.24664	0.406781	0.379653	0.789908	0.352951	0.410669	0.38215	0.379969	0.700767	0.469884	0.0930787	0.317212	0.244773	0.383911	0.353475	0.149274	0.496618	0.434806	0.467895	0.36945	0.430297	0.639232	0.508756	0.979505	0.679987	0.338624	0.428496	0.374646	0.506502	0.411338	0.351882	0.493357	0.309374	0.238956	0.203558	0.504887	0.328977	0.533934	0.637373
		107.476		0	0	0	0	0	0	0	0	0	0	0.0356517	0	0	0	0	0	0	0.0100239	0	0	0	0	0	0.02859	0	0	0	0	0	0	0	0.0527263	0	0	0	0	0	0	0	0	0	0	0	0	0	0
		107.966		0.58384	0.290218	0.397852	0.310599	0.402541	0.609709	0.233057	0.412181	0.438685	0.446472	0.549259	0.45154	0.439716	0.70534	0.512906	0.790331	0.511026	0.196659	0.428372	0.396929	0.372994	0.314107	0.278871	0.492383	0.478695	0.522186	0.464659	0.537642	0.539161	1.1977	0.81752	0.700896	0.421312	0.56023	0.387447	0.670398	0.521028	0.55309	0.649441	0.498128	0.301053	0.369767	0.597774	0.504046	1.38679	0.754812
		108.012		0.0325419	0.0227966	0	0	0.0422019	0	0	0	0.0376016	0.0283474	0.038994	0.0364781	0.030049	0	0.0408231	0.0492112	0.0378939	0.0100239	0	0.025635	0	0	0	0.0868288	0.0418475	0.0503431	0	0	0	0.0667743	0	0	0.0295312	0	0	0	0	0.0243322	0.0600324	0	0	0	0	0	0.0394179	0.0437727
		108.044		0.151224	0.155192	0.127352	0.132615	0.142837	0.156806	0	0.0886231	0	0.166035	0	0	0.148242	0.115737	0.099441	0	0	0.0463007	0.107545	0.130656	0.142829	0.107215	0.134347	0	0.209238	0.189527	0	0	0	0	0	0.286358	0.146672	0	0	0	0.147396	0.122597	0	0.110491	0.125766	0.125123	0	0	0	0
		108.052		0.186637	0.185003	0.176713	0.177111	0.125524	0.206851	0.177971	0.12959	0.2051	0.191345	0.337577	0.20408	0.205335	0.265322	0.191555	0.463569	0.236025	0.0415274	0.149117	0.159599	0.178309	0.194327	0.12349	0.271075	0.24394	0.225063	0.20594	0.234874	0.297151	0.261798	0.529827	0.374538	0.189984	0.195429	0.202258	0.296308	0.187387	0.184363	0.224849	0.173102	0.135985	0.153136	0.304131	0.205851	0.340427	0.266906
		108.08		5.06026	5.30634	6.37649	4.65463	6.19827	6.80605	4.38909	5.23211	5.84648	6.29212	9.03882	6.1096	7.22978	6.89181	5.9225	11.7802	6.18861	3.49451	4.93802	4.46214	4.68426	3.89325	3.43466	6.76523	5.94235	6.79928	5.41343	4.4883	6.17686	7.09821	12.8441	9.43255	5.74972	6.9703	5.86974	8.55498	6.00439	6.3713	7.14713	6.77768	5.26567	4.25885	7.17029	6.21786	6.76196	6.7143
		108.512		0	0	0	0	0	0	0	0	0	0	0	0	0	0	0	0	0	0.0797136	0	0	0	0	0	0	0	0	0	0	0	0	0	0	0	0	0	0	0	0	0	0	0	0	0	0	0	0.0565842
		108.571		0.0220136	0.0271805	0	0	0	0	0	0	0	0	0	0	0	0	0	0	0	0.112649	0	0	0	0	0	0	0	0	0	0	0	0.0402765	0	0	0	0	0	0	0	0.0280757	0	0	0	0	0	0	0	0.0309612
		108.948		0.714007	0.837336	0.97834	0.70321	1.20979	0.794039	0.597472	0.797608	0.65404	1.17946	0.821103	1.02928	1.06173	0.814526	0.684573	0.579708	0.573822	0.585203	0.886567	0.606971	0.554032	0.546127	0.574026	0.63745	0.70018	0.674202	0.555727	0.452317	0.489125	0.177005	0.38809	0.430901	0.850499	0.796192	0.661391	0.632433	0.700417	0.689725	0.826264	0.838808	0.922809	0.836644	0.976814	0.734907	0.14931	0.124912
		108.961		0	0	0	0	0	0	0	0	0	0	0	0	0	0	0	0	0	0.204296	0	0	0	0	0	0	0	0	0	0	0	0.170645	0	0	0	0	0	0	0	0.0233964	0	0	0.0290834	0	0	0	0.228146	0
		108.995		0	0	0	0	0	0	0	0	0	0	0	0	0	0	0	0	0	0	0	0	0	0	0	0	0	0	0	0	0	0	0	0	0	0	0	0	0	0	0	0	0	0	0	0	0	0
		109.01		0.0267992	0.0333181	0	0.0287915	0	0.0258563	0	0.036787	0.0444382	0.0253102	0.0545916	0	0.0320522	0.0349395	0	0.0708641	0	0.0152745	0	0	0	0	0	0.0391788	0.0285788	0.0325749	0.0393252	0	0	0.0423964	0.0565261	0.04909	0.0531562	0	0.041817	0	0.037706	0.0262039	0	0	0.0322276	0	0.0599272	0	0.0406124	0.0608547
		109.028		0.231622	0.224459	0.187573	0.2155	0.146083	0.222698	0.239836	0.127082	0.281442	0.235891	0.258475	0.24253	0.249406	0.289342	0.224004	0.3868	0.249017	0.0634844	0.163577	0.195157	0.241081	0.229507	0.110598	0.207542	0.24292	0.268496	0.20594	0.280748	0.329827	0.320093	0.308785	0.324539	0.252	0.29821	0.238954	0.301864	0.263942	0.197465	0.300162	0.205328	0.159566	0.193287	0.23072	0.187575	0.32251	0.401427
		109.052		0.0392417	0.0394556	0.0513357	0.0226842	0.0584334	0.0400356	0.0542386	0	0.0455777	0.0455584	0.0601622	0.0305628	0.0470767	0.0764301	0.0491971	0.074801	0.0389766	0.0176611	0	0.0363852	0.0500358	0	0	0.046591	0.0520542	0.0473817	0	0.0568836	0	0.0540554	0.0978661	0.105453	0.0364218	0	0.0324295	0.0629655	0.0559877	0.0505362	0.0567579	0	0.0542366	0.0364164	0	0	0	0.0683281
		109.064		0.231622	0.222705	0.274449	0.166642	0.252129	0.190169	0.162716	0.173066	0.215354	0.230829	0.343147	0.2307	0.258421	0.269689	0.17062	0.436011	0.25443	0.0439141	0.188881	0.169522	0.180129	0.17925	0.111277	0.353668	0.253126	0.244806	0.168685	0.215607	0.290003	0.396406	0.442929	0.354539	0.187031	0.225829	0.234687	0.286123	0.251373	0.25736	0.25541	0.18323	0.234239	0.185817	0.298138	0.223166	0.32251	0.42705
		109.077		0	0	0	0	0	0	0.283905	0	0	0	0	0	0	0	0	0	0	0	0	0.260485	0	0	0	0	0.373566	0	0	0	0	0.4706	0	0	0	0	0	0	0	0	0	0	0	0	0	0	0	0
		109.083		0.446015	0.405078	0.503485	0.388249	0.534557	0.542149	0.348314	0.436427	0.455777	0.52544	0.837815	0.510694	0.580947	0.559031	0.444868	0.99505	0.539176	0.297852	0.443735	0.379563	0.395737	0.331696	0.295155	0.518855	0.473591	0.614975	0.438787	0.419287	0.508526	0.58401	1.13305	0.79544	0.482343	0.603658	0.486442	0.668546	0.527884	0.554962	0.595958	0.495366	0.417386	0.33335	0.51088	0.463646	0.570963	0.513528
		109.101		0.868103	0.839089	0.803601	0.597642	0.754224	0.985876	1.11274	0.484919	0.809004	0.889907	1.79261	0.747309	0.87743	0.874579	0.797621	1.6968	0.907288	0.150835	0.701301	0.52345	0.924297	0.952371	0.359614	1.22725	1.19112	1.14901	0.776156	1.23309	1.80741	1.13728	2.38591	2.04723	0.937123	1.06255	1.07359	1.13523	0.843243	0.831039	1.13516	0.675834	0.523501	0.434196	1.07569	0.721441	1.23748	1.39112
		109.504		0	0.0192894	0	0	0	0	0	0	0	0	0	0	0	0	0	0	0	0.0362768	0	0	0	0	0	0.0391788	0	0	0	0	0	0.0381567	0	0	0	0	0	0	0	0	0	0	0	0	0	0	0	0.0448403
		109.52		0	0	0	0	0	0	0	0	0	0	0.0256246	0	0	0	0	0	0	0.0162291	0	0	0	0	0	0.0264722	0	0	0	0	0	0.0476959	0	0.0554535	0	0	0	0	0	0	0	0	0	0	0	0	0	0.0629899
		109.941		0	0	0	0	0	0.0250222	0	0	0	0.0242978	0.0490211	0	0.0210343	0	0	0	0	0.0315036	0.0704916	0.0281158	0	0	0	0	0.0275581	0	0	0	0	0.730277	0	0	0	0	0.046084	0	0	0.0233964	0	0	0.0259393	0.0597603	0	0	0.993809	0
		110.008		32.2117	20.8825	5.45738	23.7835	11.0482	18.6024	8.53241	3.52904	17.168	28.9924	30.9134	25.3267	26.6885	8.20532	29.803	37.8395	29.1447	19.5389	12.609	15.0279	11.2062	7.58798	27.2852	24.5969	26.8161	29.5336	18.4332	11.7217	5.30583	15.6761	29.2653	29.1904	24.9834	24.6849	20.137	24.5158	23.1401	20.3942	24.8272	4.38371	3.82014	16.3734	25.8706	5.36463	11.5721	13.0218
		110.046		0	0	0	0	0	0.0250222	0.0483063	0	0.0262072	0.0384715	0.038994	0.0404217	0.0230375	0	0.0345427	0	0	0.0200477	0	0.0239811	0	0	0	0.0243544	0.0398062	0	0	0.0660584	0	0.0402765	0.150174	0	0	0	0	0.14445	0	0	0.0305619	0	0	0	0	0	0	0.0725986
		110.071		4.14526	3.72373	4.5669	3.26304	4.07627	3.2579	3.92298	4.19539	3.40921	3.53938	3.70443	4.35766	3.69803	5.08697	3.79551	2.62886	3.7634	2.39857	3.5788	4.50266	4.46774	4.01302	2.75207	3.49645	3.92346	3.80337	3.74728	3.99837	3.60359	5.01337	2.00457	2.74358	4.32829	3.96793	3.52457	3.66126	4.90406	4.08314	3.90756	4.10657	4.30277	3.75089	4.54248	4.95004	4.44347	4.43385
		110.095		0	0	0	0	0	0	0	0	0	0	0	0	0.0360588	0	0	0	0	0	0	0	0	0	0	0	0	0	0.0455345	0	0	0	0.085211	0	0	0.041981	0	0	0	0	0	0	0	0	0	0	0	0
		110.104		0.091883	0.0885559	0.0592335	0.0619453	0.097389	0.0817393	0.116105	0.0543444	0.0615299	0.071881	0.159318	0.0818293	0.103168	0.092808	0.082693	0.133854	0.0985241	0.020525	0.0804327	0.0653279	0.0946131	0.0946508	0.0481748	0.111183	0.128605	0.103648	0.0900341	0.106427	0.198101	0.0911522	0.198263	0.159088	0.0826874	0.0984383	0.104969	0.109264	0.081125	0.0823553	0.102601	0.0764226	0.0565947	0.0354827	0.0958836	0.0942682	0.0955586	0.116371
		110.514		0	0	0	0	0	0	0	0	0	0	0	0	0	0	0	0	0	0.0568019	0	0	0	0	0	0.0296488	0	0	0	0	0	0.0381567	0	0.0509081	0	0	0	0	0	0	0	0	0	0	0	0	0.0489738	0.0661928
		110.94		0	0	0	0	0	0	0	0	0	0	0	0	0	0	0	0	0	0.0133651	0	0	0	0	0	0	0	0	0	0	0	0	0	0	0	0	0	0	0	0	0	0	0	0	0	0	0	0
		110.948		0	0	0	0	0	0	0	0	0	0	0	0	0	0	0	0	0	0	0	0	0	0	0	0	0	0	0	0	0	0	0	0	0	0	0	0	0	0	0	0	0	0	0	0	0	0
		110.953		0	0	0	0	0	0	0	0	0	0	0	0	0	0	0	0	0	0.020525	0	0	0	0	0	0	0	0	0	0	0	0	0	0	0	0	0	0	0	0	0	0	0	0	0	0	0	0
		110.975		0.0689122	0.0710201	0.0454123	0.169259	0	0.077569	0.0398315	0	0.144709	0.13465	0.520292	0.094646	0.0931518	0.0436743	0.230284	0.533449	0.216536	0.119809	0.034342	0.076905	0.0482163	0.0410433	0.0305333	0.788871	0.083695	0.082918	0.366345	0	0	0.652904	0.757619	1.28907	0.0748124	0.188191	0.0597385	0.139821	0.231949	0.0421135	0.265234	0	0.0314415	0.060694	0.206749	0	0.592463	1.00677
		111.009		4.77409	3.2073	0.879617	3.66088	1.69998	2.99183	1.51868	0.617854	2.88393	4.43536	5.00683	3.92584	4.23089	1.32224	4.60359	5.75968	4.98467	2.90549	2.0072	2.48081	1.89863	1.3494	4.16271	4.00154	4.40215	4.55259	2.89351	1.88083	1.08241	2.37844	4.69842	4.46628	4.1954	3.77106	3.22076	4.10572	3.52494	3.1295	4.11276	0.796453	0.672063	2.5781	4.16644	0.939797	2.03062	2.0413
		111.027		0.0516842	0	0	0	0	0	0	0	0	0	0	0	0	0	0	0	0	0	0	0.0413468	0	0	0	0	0	0	0	0	0	0	0	0	0	0	0	0	0	0	0	0	0.0322276	0	0	0	0	0
		111.043		0.247893	0.298986	0.214228	0.172749	0.225077	0.291092	0.203395	0.156345	0.292837	0.223742	0.467928	0.347035	0.334545	0.336292	0.30251	0.421248	0.271753	0.0658711	0.215993	0.25635	0.229255	0.269713	0.149274	0.409789	0.289871	0.329698	0.298044	0.329375	0.342081	0.391106	0.685063	0.368175	0.278578	0.288077	0.312347	0.39909	0.339354	0.283564	0.301253	0.228347	0.142273	0.170877	0.245702	0.252985	0.290259	0.307476
		111.055		0.152181	0.150808	0.164867	0.0950992	0.140673	0.100089	0.112715	0.0928035	0.0922948	0.119464	0.110297	0.128166	0.0941534	0.0938998	0.150732	0.0767694	0.107186	0.045346	0.11839	0.162906	0.10371	0.0795737	0.119419	0.109065	0.143915	0.111544	0.119011	0.0678934	0.2512	0.226821	0.0497767	0.113634	0.151593	0.125943	0.103262	0.115745	0.0731268	0.160967	0.157176	0.135351	0.123408	0.127924	0.136334	0.122164	0.12781	0.153738
		111.076		0.22875	0.213937	0.2705	0.251271	0.281346	0.254393	0.317804	0.232427	0.257514	0.257152	0.40331	0.289853	0.253413	0.34066	0.231331	0.374005	0.263092	0.137947	0.236779	0.302658	0.262915	0.268038	0.174379	0.384376	0.275581	0.306007	0.228707	0.336714	0.470744	0.343411	0.582135	0.485445	0.260859	0.317029	0.350751	0.35094	0.357636	0.308832	0.379841	0.284513	0.247602	0.227836	0.380538	0.336672	0.320121	0.431321
		111.091		0.138782	0.0745273	0.165854	0.106441	0.129852	0.110098	0.205937	0.22741	0.157243	0.0911168	0.109183	0.129152	0.115188	0.149585	0.184228	0.108265	0.206792	0.0630071	0.0976037	0.195984	0.17558	0.16166	0.194056	0.10483	0.102067	0.119441	0.134534	0.111932	0	0	0.136675	0.115452	0.0728436	0.0926478	0.111796	0.223157	0.124544	0.228349	0.157176	0.169419	0.184719	0.101779	0.0943854	0.185651	0.11467	0
		111.116		1.54957	1.3827	1.69408	1.22146	1.12106	1.83413	1.9509	1.15377	1.63396	1.387	2.70284	1.32011	1.48642	2.08654	1.37647	3.32175	1.87521	0.706921	1.10798	0.987361	2.02053	1.99772	0.756547	2.14425	1.91478	2.06407	1.56059	2.72674	4.77586	1.74567	4.72963	3.28176	1.49625	1.81098	1.77167	2.33991	1.71962	1.44402	1.88938	1.62421	1.22701	0.663899	1.78883	1.55062	2.14529	2.04557
		111.982		0	0	0	0	0	0	0	0	0	0	0	0	0	0	0	0	0	0	0	0	0	0	0	0	0	0	0	0	0	0	0	0	0	0	0	0	0	0	0	0	0	0	0	0	0	0
		111.983		0	0	0	0	0	0	0	0	0	0	0	0	0	0	0	0	0	0.166587	0	0	0	0	0	0	0	0	0	0	0	0	0	0	0	0	0	0	0	0	0	0	0	0	0	0	0	0
		112.006		4.79418	2.83642	0.857898	3.40438	1.65237	2.99266	1.30681	0.468198	2.3689	4.2592	4.61021	3.82823	3.67399	1.11479	4.9061	5.18292	4.44116	2.72983	1.86531	2.36256	1.57658	1.13665	4.28145	3.91047	4.34193	4.10049	2.92455	1.8111	0.856734	2.27668	4.47484	4.07901	4.12551	3.48153	3.02618	3.60015	3.70776	3.02188	3.86281	0.704377	0.606821	2.50246	3.67803	0.833985	1.83472	1.91532
		112.022		0.220136	0.145547	0.208304	0.339391	0	0	0.259328	0.173902	0.200542	0.174134	0	0.265206	0	0	0.323445	0	0.394096	0.273031	0.101219	0.170349	0.31659	0.113916	0.209662	0	0.184741	0.236909	0.182138	0	0	0	0	0	0.223453	0	0.207378	0	0	0.133827	0	0.119698	0.282188	0.142864	0.0554327	0.16545	0	0
		112.037		0.225879	0.132396	0.141173	0.136978	0.116867	0.143461	0.214412	0.174738	0.144709	0.135663	0.121439	0.176475	0.156255	0.342844	0.168526	0.162397	0.16132	0.0735083	0.142791	0.159599	0.274742	0.221131	0.161487	0.131302	0.205155	0.183604	0.199731	0.202763	0.21546	0.314793	0.105459	0.12727	0.217546	0.195429	0.128865	0.145376	0.206812	0.178748	0.17464	0.290038	0.258607	0.150334	0.124349	0.287614	0.32251	0.263704
		112.052		0.346475	0.723353	0.254704	0.711063	0.446907	0.346141	0.230514	0.249148	0.315625	0.467733	0.348718	0.384499	0.448731	0.259862	0.230284	0.175192	0.178643	0.116468	0.537724	0.269581	0.322958	0.273901	0.356222	1.14678	0.519521	0.564632	0.429473	0.140374	0.207291	0.0996314	0.324814	0.202723	0.361265	0.183848	0.413049	0.336125	0.297078	0.256424	0.309985	0.342521	0.186291	0.413653	0.254691	0.272224	0	0.0896806
		112.075		0.209608	0.155192	0.216202	0.174494	0.212092	0.295262	0.199157	0.209017	0.136733	0.344219	0.187171	0.163659	0.179292	0.180157	0.161199	0.159444	0.189469	0.100239	0.179844	0.135617	0.126454	0.17925	0.128918	0.165186	0.177597	0.22605	0.183173	0.206433	0.145002	0.292535	0.130769	0.149997	0.143719	0.311239	0.221033	0.216675	0.233092	0.356561	0.183372	0.168498	0.213802	0.156871	0.178284	0.160641	0.21859	0.242351
		112.086		0.224922	0.18588	0.154994	0.140468	0.163397	0.131784	0.148309	0.175574	0.199402	0.192358	0.167117	0.158729	0.161263	0.196534	0.130843	0.118107	0.132087	0.0997613	0.197015	0.134791	0.14192	0.0904627	0.107884	0.146126	0.153101	0.135235	0.133499	0.168816	0.145002	0.325392	0.127395	0.116361	0.166359	0.173715	0.136545	0.15834	0.172533	0.146929	0.104784	0.168498	0.150919	0.162473	0.178284	0.168336	0.234119	0.389683
		112.112		0.0555126	0	0	0	0	0	0	0	0	0	0	0	0	0.333017	0	0	0	0	0	0.0289427	0	0	0.0719229	0	0	0	0	0	0	0	0	0	0.0305156	0	0	0.135191	0	0	0	0	0	0	0	0	0	0
		112.12		0.138782	0.131519	0.168815	0.126508	0.107128	0.159308	0.212717	0.127918	0.161801	0.13465	0.305268	0.133096	0.143233	0	0.13189	0.320857	0.172147	0.0267303	0.129235	0.0860013	0.151017	0.177575	0.0800651	0.227661	0.15208	0.235921	0.156266	0.251389	0.371694	0.156867	0.394839	0.282722	0.134859	0.143315	0.136545	0.212046	0.134827	0.167518	0.194287	0.143638	0.109259	0.0728328	0.160305	0.127935	0.215007	0.237013
		112.524		0	0	0	0.0270466	0	0	0	0	0	0	0.028967	0.0345064	0	0	0.0397764	0	0.0465553	0.0334129	0	0	0	0	0	0.0635332	0	0	0	0	0	0	0	0	0.0324843	0	0	0	0	0.0243322	0	0	0.0377298	0	0	0	0.0418069	0.0608547
		112.879		0	0	0	0	0	0	0	0	0	0	0	0	0	0	0	0	0	0	0	0	0	0	0	0	0	0	0	0	0	0	0	0	0	0	0	0	0	0	0	0	0	0	0	0	0	0
		112.895		56.9416	84.3184	95.4459	65.4178	95.5721	53.0105	66.1864	51.5118	80.1848	104.539	80.8714	82.6733	100.474	63.0963	60.3282	36.6672	59.6179	29.3585	71.4016	43.816	62.7776	60.837	50.4037	55.8913	58.2885	59.927	49.7009	44.5628	43.915	3.47862	26.4399	34.2039	58.4501	64.6103	54.741	52.4132	63.5734	38.1558	46.9093	56.2047	83.3342	69.1436	125.134	47.1081	4.20936	2.72351
		112.933		0	0	0.0641696	0	0	0	0	0	0	0.0354343	0.0356517	0	0	0.0393069	0	0	0	0.0615751	0	0	0.0509455	0	0	0.02859	0	0	0	0	0	0	0	0	0.0344531	0	0	0.0333347	0	0	0.0305619	0.0469585	0	0	0	0	0	0
		112.966		0	0	0	0.0235567	0	0.02252	0	0	0.0239283	0.0242978	0	0.0364781	0	0	0	0.0718483	0	0.354654	0	0	0	0	0	0	0	0.0256651	0	0	0	0.0635945	0	0.0599989	0	0	0	0	0	0	0	0	0.0353717	0.0354827	0	0	0.211423	0
		112.991		0	0.0192894	0	0.0218117	0	0	0	0	0.0239283	0	0.0690751	0	0	0	0	0.0639745	0.0346458	0	0	0	0	0	0	0.0476499	0	0	0	0	0	0.0731337	0.0860547	0.12727	0	0	0	0.0453722	0	0	0.0382024	0	0	0	0	0	0.0740579	0.0918158
		113.008		0.394331	0.427874	0.226074	0.596769	0.208845	0.352814	0.286448	0.162197	0.568581	0.44546	0.462358	0.277037	0.321524	0.283883	0.495111	0.450774	0.580318	0.242482	0.194304	0.344005	0.446683	0.46739	0.709051	1.05783	0.572596	0.431371	0.643692	0.348642	0.517717	0.274516	0.398214	0.435446	0.566015	0.369144	0.351604	0.337051	0.558734	0.326613	0.361286	0.178626	0.275899	0.450069	0.522865	0.286652	0.220979	0.324558
		113.02		0.210565	0.290218	0.587399	0.332411	0.156904	0.263568	0.579675	0.791756	0.516167	0.224755	0.279643	0.180419	0.195318	0.567766	0.286809	0.322825	0.376773	0.118854	0.139176	0.284466	0.8779	1.0554	0.500746	0.600389	0.298036	0.269484	0.478112	0.455986	1.72674	0.471659	0.307097	0.28454	0.41639	0.165029	0.237247	0.262974	0.236519	0.248002	0.263051	0.871034	0.95032	0.349224	0.286153	0.956149	0.352372	0.51246
		113.034		0	0.0403324	0	0	0.0486945	0	0	0	0	0	0.0568199	0.0443653	0.0410669	0.0480418	0.0418699	0	0.0422246	0	0	0	0	0	0	0.0995354	0.0357235	0	0.041395	0	0	0.0688941	0	0.0545444	0.0541405	0.0636954	0	0	0	0	0.0491174	0	0	0	0	0.0548295	0	0.0715309
		113.043		0.0717836	0.0499771	0.0542974	0.0453684	0	0.02252	0.0483063	0	0.0558326	0.0394839	0.0445646	0.0522525	0.0450734	0.0764301	0.0648983	0.0610219	0.0703744	0.0400954	0.034342	0.0430007	0.073689	0.0628213	0.0793866	0.0455322	0.0510335	0.0503431	0	0.0559661	0	0.0540554	0	0.0727259	0.0492187	0	0.0503511	0.051854	0.0571303	0.0496003	0.0523919	0.0635321	0.0652412	0	0.0569309	0.060601	0.0597241	0
		113.058		0.161752	0.157822	0.219164	0.157045	0.162315	0.178492	0.173733	0.187279	0.18345	0.165023	0.242877	0.200137	0.181295	0.322098	0.171667	0.293299	0.17756	0.0458234	0.174421	0.127348	0.169212	0.149934	0.0922784	0.206483	0.178617	0.202359	0.136603	0.208267	0.333912	0.190784	0.38809	0.288176	0.145687	0.225829	0.197991	0.208342	0.167963	0.16939	0.219391	0.263336	0.237383	0.141931	0.226225	0.243366	0.18395	0.216728
		113.07		0.522584	0.443656	0.423519	0.482476	0.621125	0.266904	0.297465	0.449804	0.378295	0.444448	0.459015	0.519567	0.397648	0.571042	0.450101	0.358257	0.375691	0.284964	0.502478	0.483757	0.322048	0.321645	0.284299	0.416143	0.372545	0.514289	0.602297	0.444059	0.361483	0.391106	0.29866	0.520899	0.361265	0.361906	0.428411	0.40835	0.43419	0.724352	0.366743	0.460377	0.366294	0.444467	0.391025	0.474227	0.481376	0.480432
		113.096		0.104325	0.109599	0.0937864	0.085502	0.112538	0.127613	0.127969	0.0551804	0.0865976	0.13465	0.167117	0.107463	0.121197	0.116829	0.107815	0.190939	0.107186	0	0.101219	0.0843474	0.0991618	0.0946508	0.0603881	0.144009	0.139832	0.159913	0.100383	0.140374	0.19708	0.148387	0.232854	0.229087	0.103359	0.172267	0.137399	0.175933	0.110833	0.116982	0.163725	0.0920755	0.0888223	0.0765678	0.185774	0.124088	0.121837	0.204984
		113.107		0.664237	0.241994	0.213241	0.205903	0.490191	0.417037	0.547471	0.260017	0.337275	0.319921	0.281871	0.277037	0.234382	0.256587	0.235518	0.350384	0.182973	0.262052	0.466329	0.292735	0.272013	0.304893	0.269372	0.186364	0.492984	0.459998	0.336334	0.442224	0.283876	0.181244	0.517172	0.541808	0.288421	0.23741	1.14869	0.696325	0.225093	0.367791	0.415861	0.156528	0.183147	0.35576	0.18128	0.236632	0.249647	0.23381
		113.132		0.556083	0.412092	0.46597	0.361202	0.218584	0.568005	0.572048	0.30182	0.48882	0.396864	0.816646	0.349007	0.458747	0.766485	0.481504	1.18402	0.547837	0.074463	0.27564	0.39941	0.604068	0.684333	0.25173	0.70416	0.529728	0.635705	0.566076	0.865182	1.65424	0.498157	1.55405	1.14998	0.465609	0.59642	0.497537	0.749105	0.489035	0.33878	0.741127	0.582838	0.312843	0.147533	0.572305	0.459798	0.584102	0.525272
		113.506		0	0	0	0	0	0	0	0	0	0	0.0323093	0	0	0	0	0.0501954	0	0	0	0	0	0	0	0.0571799	0	0	0	0	0	0	0.0615882	0.125452	0	0	0	0	0	0	0	0	0	0	0	0	0.0549462	0.0565842
		113.531		0	0	0	0.0226842	0	0.0241882	0	0	0	0	0.0345376	0.0335205	0.0290473	0	0.0355894	0	0	0.0195704	0	0.0281158	0	0	0	0.0529444	0	0	0.0424298	0	0	0	0	0.0454537	0	0.0839621	0	0.0407424	0.069699	0	0	0	0	0	0.0734109	0	0	0.0555166
		113.963		0	0.021043	0.0414634	0.0261741	0	0.0517126	0	0	0	0.0334095	0	0.0907024	0.0230375	0	0	0.0580692	0	12.1074	0	0	0	0	0	0	0.0244961	0	0	0	0	0.171705	0.229479	0.0354539	0	0	0	0	0	0	0	0	0.0259393	0	0	0	0.281898	0.0854101
		113.995		0.0794405	0.0736505	0.048374	0.0654352	0.0465303	0.044206	0.0966126	0.0585247	0.0672271	0.044546	0.0601622	0.175489	0.0791289	0.0447662	0.114095	0	0.160237	1.8463	0.0677803	0.0264619	0.127364	0.0871122	0.0664947	0.0360022	0.0622609	0.0927892	0.0517437	0.11285	0	0.0392166	0	0.102725	0.0620155	0	0.0477908	0.0370385	0.0479894	0.058023	0	0.0690566	0.0503064	0.0905741	0	0.0625248	0.066891	0.0629899
		114.009		0.0545555	0.0727737	0	0.0924818	0	0.0583852	0.0661033	0.0351148	0.0615299	0.0850423	0.0701893	0.0680268	0.0360588	0.0414906	0.082693	0.083659	0.0974414	0.0429594	0	0.038866	0.0627721	0.0804113	0.107884	0.170481	0.0908397	0.0572529	0.105557	0	0	0.046636	0.0725559	0.0663624	0.0797342	0.0492192	0.0631522	0.050928	0.0788398	0.0692533	0.0545749	0	0.0487344	0.064429	0.0599272	0.0509818	0.0430014	0.0448403
		114.02		0.0258421	0	0	0.0305364	0	0	0	0	0	0	0	0.0325346	0	0	0.0450101	0	0.0346458	0.0252983	0	0	0.0400286	0.0410433	0.0346044	0	0	0	0	0	0	0	0	0	0	0	0	0	0	0	0	0	0.0526645	0	0	0	0.0394179	0
		114.031		0.033499	0.0876791	0.0404762	0.0314089	0.075747	0.158474	0	0	0.0683665	0.214631	0.0980421	0.0423935	0.139227	0.0469499	0	0	0.0454727	0.0190931	0.138272	0.0314236	0	0	0.0305333	0.17154	0.0653229	0.0454075	0.0703714	0	0	0.0529954	0	0.0563626	0.0452812	0.377829	0.0733931	0.10556	0.0559877	0.0496003	0.0392939	0	0	0.0476215	0.0794036	0	0	0.0352317
		114.066		17.8932	15.1019	18.7701	11.4424	15.764	18.931	11.1113	13.1856	10.4464	15.1892	8.67227	12.9852	8.43174	10.2384	12.1632	9.46429	8.31175	7.16801	16.0676	14.5036	9.94165	13.5418	26.3536	6.81076	10.2894	11.7951	9.71126	10.9574	11.9688	10.863	4.22765	7.26895	10.3891	17.8217	11.6968	9.30223	13.0817	16.5749	9.09763	17.7254	10.8285	14.3555	13.4267	13.792	11.1863	10.5919
		114.091		5.63932	5.51326	5.86214	4.7759	5.8152	6.47159	4.90944	4.05075	6.70447	6.26074	10.1184	6.25255	7.13462	7.34166	5.74141	12.3756	7.11972	1.73842	4.92537	4.83096	5.3138	4.41759	3.0479	7.9226	6.30775	7.50902	5.96812	5.76451	7.31849	7.57623	15.6628	12.667	5.48788	8.20367	6.5371	10.0384	7.08073	5.99228	7.5095	5.81088	4.38373	3.84427	8.17557	5.45601	8.41035	8.241
		114.11		0	0	0	0	0	0	0	0	0	0	0	0	0	0	0	0	0	0	0	0	0	0	0	0	0	0	0	0	0	0	0	0	0	0	0	0	0	0	0	0	0	0	0	0	0	0
		114.111		0	0	0	0	0	0	0	0	0	0	0	0	0	0	0	0	0	0	0	0	0	0	0	0	0	0	0	0	0	0	0	0	0	0	0	0	0	0	0	0	0	0	0	0	0	0
		114.116		0	0	0	0	0	0	0	0	0	0	0	0	0	0	0	0	0	0	0	0	0	0	0	0	0	0	0	0	0	0	0	0	0	0	0	0	0	0	0	0	0	0	0	0	0	0
		114.128		0.0593411	0.0455932	0.160918	0.102079	0.101717	0.0834075	0.258481	0.102	0.0467171	0.071881	0.0891292	0.0798576	0.106173	0.124472	0.0921138	0	0	0.0210024	0.075914	0.0421737	0	0	0.0983851	0.0571799	0.0438888	0.0750211	0.0382903	0.082573	0	0.0794932	0	0	0.0620155	0.137524	0.0930214	0.0694473	0.0936937	0.113238	0.136437	0	0.0715295	0.0747003	0.127345	0.0779156	0.0776414	0.101424
		114.135		0.0880545	0.0201662	0	0	0	0.0533808	0	0	0.0364621	0.0232854	0.11364	0	0.0230375	0	0	0.116138	0.0649609	0.0147971	0	0.0372121	0.0709598	0.0737103	0	0.0741221	0.0551162	0.0779824	0.0672668	0.0926653	0.153171	0.081613	0.183077	0.102725	0	0.0926478	0.0443772	0.0953742	0	0	0.0938688	0.0653736	0	0	0	0	0.0537517	0
		114.893		26.9619	38.3719	43.6758	29.9161	45.1712	23.611	30.2304	23.4274	37.0489	47.3939	37.2293	39.2032	46.03	29.4594	28.0413	17.0595	27.4157	13.5671	33.291	19.8159	29.2991	27.9086	23.4163	25.1168	26.1139	27.5169	23.147	20.6827	20.3921	1.79231	12.3278	15.937	26.9866	29.6183	25.1175	24.1565	29.8986	17.5772	21.3126	26.2793	38.1889	31.3228	57.659	21.7221	1.94223	1.23311
		114.924		0.0239279	0	0	0	0	0	0	0.0451476	0.0421593	0.0263226	0.0334235	0.224784	0.0220359	0.0600522	0	0.0639745	0	3.9537	0.0406682	0.0297697	0	0	0	0	0.0285788	0.0256651	0	0	0	0.0953918	0.173797	0.0636352	0	0	0	0	0	0.0243322	0	0	0	0	0	0	0.140949	0.892535
		114.957		0	0	0	0	0	0.0358652	0	0	0	0.0303723	0	0	0.0430702	0	0	0	0	0	0	0	0	0	0	0	0	0	0	0	0	0	0	0	0	0	0	0	0	0	0	0	0	0	0	0	0	0
		114.969		0	0.0192894	0	0	0	0.0475423	0	0	0.0239283	0	0.0467928	0.0709845	0.0290473	0	0	0.0620061	0	0	0	0	0	0	0	0.0307077	0	0	0	0	0	0.0476959	0.359405	0.0645442	0	0	0	0	0	0	0	0	0	0	0	0	0.066891	0
		114.987		0.176109	0.121874	0.18856	0.112549	0	0.0742327	0.231362	0.135443	0.109386	0.143762	0.140379	0.0985896	0.112183	0.328649	0.163293	0.235229	0.201379	0.306444	0.0596467	0.0603663	0.546754	0.395355	0.192021	0.118595	0.163307	0.154978	0.0827899	0.51654	0.90677	0.0900923	0.166204	0.191815	0.116156	0.104229	0.107529	0.109264	0.0902659	0.0561513	0.145169	0.152845	0.288476	0.0840379	0.130342	0.204889	0.0752524	0.0768691
		115.006		0.0468986	0.0569914	0	0.0828846	0	0.0366993	0.0516962	0.0401312	0.0626693	0.0556825	0.0880151	0.0335205	0.0420685	0.0414906	0.0858333	0.15846	0.107186	0.0329355	0	0.0446545	0.0800572	0.0820865	0.0854932	0.130243	0.0551162	0.0651499	0.115906	0.0495438	0	0.0794932	0.0750869	0.0927255	0.0482343	0.0506668	0.0622988	0.0722252	0.0594155	0.0505362	0.0687644	0	0.0668132	0.0718991	0.0674181	0.0404007	0.0609186	0.0576518
		115.023		0.177066	0.116613	0.213241	0.119528	0.0714186	0.104259	0.199157	0.151328	0.0831792	0.146799	0.163775	0.103519	0.122199	0.268597	0.207256	0.220466	0.16565	0.051074	0.0768177	0.0810397	0.31659	0.234533	0.188628	0.163069	0.132687	0.140171	0	0.336714	0.58307	0.108111	0.302879	0.260904	0.134859	0.131734	0.124598	0.131487	0.15768	0.0823553	0.132071	0.197042	0.294764	0.0980442	0.133338	0.20008	0	0.120642
		115.037		1.78119	0.72686	1.71481	0.698848	1.09076	1.32618	1.43309	1.40376	0.871673	1.3384	1.40601	1.49265	1.08276	1.77318	1.75958	2.02455	1.82432	0.395704	1.00857	1.2189	1.29365	1.37202	0.580133	1.54068	2.29549	1.67712	1.66097	2.64142	1.7053	3.12461	1.97082	2.44814	1.24228	1.20587	1.65476	1.6121	1.07976	1.27463	2.07275	2.13983	1.1036	0.752606	1.18206	1.76897	4.08632	2.75875
		115.053		0.181852	0.185003	0	0.147447	0.21642	0.160976	0.214412	0.220722	0.213076	0.203494	0.246219	0.198165	0.250408	0.191075	0.164339	0.236214	0.201379	0.105967	0.220512	0.200945	0.150107	0.164173	0.156059	0.222366	0.207196	0.191501	0.186277	0.198175	0.202185	0.293595	0.262382	0.228178	0.212625	0.272153	0.216766	0.183341	0.21481	0.214311	0.150627	0.240317	0.348215	0.211028	0.289149	0.314548	0.280703	0.310679
		115.069		0.847046	0.72423	0.977353	0.563615	0.851612	0.853259	0.583065	0.712329	0.500215	0.737034	0.433391	0.604354	0.434708	0.512082	0.564197	0.433058	0.393014	0.306921	0.732931	0.702895	0.433946	0.717	1.2919	0.383317	0.545038	0.667293	0.460519	0.53122	0.61983	0.590369	0.270819	0.390902	0.56503	0.80343	0.553862	0.492613	0.642144	0.817002	0.463887	0.84157	0.489702	0.667634	0.564814	0.717593	0.544684	0.549827
		115.087		0.463243	0.421737	0.472881	0.430128	0.680641	0.37867	0.477978	0.440607	0	0.415088	0	0.475202	0.427697	0.686779	0.56001	0	0.481794	0.325059	0.506997	0.415949	0.494899	0.421322	0.487854	0.546386	0.41133	0.455062	0.495705	0.573424	0	0.46636	0	0	0.36914	0	0.647736	0	0.499319	0.686918	0	0	0.668132	0.526637	0	0.520399	0	0.633102
		115.093		0	0.412092	0	0	0	0.517126	0	0	0.577697	0.465708	0.716376	0.518581	0.485792	0	0.417652	0.90647	0.461223	0	0	0.372121	0	0	0	0.596154	0.437868	0.454075	0	0	0.567752	0.46424	1.17861	0.870893	0.408515	0.647087	0	0.668546	0.538167	0	0.563213	0.370143	0	0	0.621745	0	0.574546	0.641643
		115.111		0.0660409	0.0526075	0.0691057	0.0628178	0.0725007	0.0875779	0.113562	0.050164	0.0729243	0.0809927	0.109183	0.0640832	0.0771257	0.0818894	0.078506	0.157476	0.0833665	0.0224344	0.0795289	0.0487892	0.0846059	0.085437	0.0468177	0.105889	0.0847157	0.099699	0.049674	0.133952	0.187889	0.804471	0.207544	0.14727	0.0669374	0.0579049	0.0810737	0.118523	0.0514173	0.071125	0.0895028	0.0865509	0.0542366	0	0.0794036	0.0933063	0.699967	0.896806
		115.123		0.168452	0.100831	0.0819397	0.07067	0.139591	0.192671	0.158478	0.0693936	0.115084	0.139712	0.203883	0.0818293	0.114186	0.0742464	0.112002	0.245072	0.12126	0.149881	0.147309	0.111636	0.0927936	0.0946508	0.106527	0.158833	0.13677	0.17472	0.130394	0.140374	0.150107	0.155807	0.382184	0.222723	0.158484	0.111467	0.292719	0.209268	0.123401	0.161903	0.253227	0.0856302	0.0345857	0.139129	0.134836	0.084649	0.189923	0.042705
		115.578		0.100497	0.0473467	0.0523229	0.0444959	0.0627618	0.0300267	0.0559336	0	0.0262072	0.0577073	0.0635046	0.0483089	0.0661077	0	0.0366362	0	0	0.0229117	0.0451869	0.0289427	0.052765	0.0477442	0	0.0254133	0.0520542	0.0365234	0	0	0	0.162166	0	0	0	0	0	0	0.0479894	0.0346266	0.0458429	0	0.0841061	0.0364164	0.0689163	0	0.132588	0.209255
		115.892		0	0	0	0	0	0	0	0	0	0	0	0	0	0	0	0	0	0	0	0	0	0	0	0	0	0	0	0	0	0	0	0	0	0	0	0	0	0	0	0	0	0	0	0	0	0
		115.922		0	0	0	0	0	0	0	0	0	0	0	0	0	0	0	0	0	0.0133651	0	0	0	0	0	0	0	0	0	0	0	0	0	0	0	0	0	0	0	0	0	0	0	0	0	0	0	0
		115.933		0	0	0	0	0	0	0	0	0	0	0	0	0	0	0	0	0	0	0	0	0	0	0	0	0	0	0	0	0	0	0	0	0	0	0	0	0	0	0	0	0	0	0	0	0	0
		115.957		0.0516842	0.0429628	0.0404762	0.0820121	0.0389556	0.0600534	0	0	0.0615299	0.0992161	0.315295	0.139011	0.0811322	0	0.190508	0.293299	0.152658	3.81623	0.0316308	0.0405198	0	0	0.0420681	0.237191	0.0540956	0.0858794	0.135569	0.0495438	0	0.370968	0.351812	0.725441	0.0511874	0.131734	0.0520579	0.154636	0.153109	0.0280757	0.16045	0	0	0	0.200756	0.0442484	0.412096	0.929902
		115.989		0	0.0289341	0.0414634	0.0322814	0	0.0216859	0.0415265	0	0.0307649	0.0303723	0.0445646	0.0345064	0.0210343	0.0545929	0	0	0.0519688	0.768019	0	0	0.0882449	0.0644965	0	0.0296488	0.0418475	0.0444204	0	0.0789031	0.150107	0.0381567	0	0.073635	0	0	0	0.0240751	0	0.0252681	0.0283789	0	0.0385159	0	0	0	0.0430014	0.0661928
		116.016		0.024885	0	0	0.0305364	0	0.0642238	0	0.0484919	0.0455777	0.0323971	0.0378799	0.0325346	0.0250408	0.0644196	0.0491971	0	0.0368112	0.0257756	0.0388607	0.0355582	0	0	0.0352829	0.0402377	0.0295995	0.0513302	0.0455345	0	0	0.0423964	0	0.0790894	0.0354374	0.0897526	0.046084	0.0731511	0.0742694	0.0608306	0.0305619	0.0948377	0.0455902	0.0401514	0	0.0711821	0.0621131	0.0544489
		116.025		0	0	0.0424507	0	0	0	0	0	0	0	0	0	0	0	0	0	0	0	0	0	0	0.0661718	0.0400325	0	0	0.0384977	0	0	0	0	0	0.0518172	0	0	0	0	0	0	0	0	0	0	0	0	0	0
		116.035		0.130168	0.107845	0.145122	0.152682	0.120113	0.122609	0.126274	0.104508	0.105968	0.11339	0.142607	0.140983	0.108176	0.134299	0.151778	0.111217	0.145079	0.101193	0.140983	0.119079	0.124635	0.125643	0.147917	0.103771	0.156163	0.127338	0.162475	0.149549	0.141938	0.149447	0.0995535	0.111816	0.112219	0.117257	0.139959	0.121301	0.150824	0.145993	0.112424	0.174023	0.154849	0.140997	0.113862	0.158717	0	0.150535
		116.052		2.72203	1.12405	1.73455	0.690996	0.746649	3.00184	4.20943	0.591936	1.05284	2.99268	7.82666	2.44009	2.1475	0.586328	1.03628	1.49996	1.23859	0.556086	4.10387	2.34767	1.03892	1.77324	0.711765	0.884171	3.16408	1.96042	1.5461	5.14246	2.53446	1.32489	2.83474	5.40808	0.982405	0.664459	5.16226	2.57973	1.18031	0.658842	2.74403	0.899577	0.392233	2.06733	2.35963	0.476151	1.12281	0.934173
		116.07		26.6154	16.1146	19.706	27.4819	45.6516	24.1023	17.4835	18.2146	24.8535	18.8521	15.2366	18.9391	13.2215	26.1751	15.9441	11.5784	15.5278	13.4969	24.6169	17.6046	15.5111	18.1336	21.5043	17.8454	16.6135	15.2095	26.8208	19.4212	11.1896	16.9161	16.2981	11.0589	15.3464	20.6909	20.5697	15.7016	25.4847	24.0103	15.8027	27.5398	27.1411	21.5669	14.014	32.7688	22.4706	19.2173
		116.094		0	0	0	0	0	0	0	0	0	0	0	0	0	0	0	0	0	0	0	0	0	0	0	0	0	0	0	0	0	0	0	0	0	0	0	0	0	0	0	0	0	0	0.06592	0	0	0
		116.107		0.314891	0.261284	0.303078	0.240802	0.191532	0.200178	0.239836	0.17223	0.167498	0.305747	0.512493	0.322388	0.242395	0.222739	0.273201	0.338573	0.175395	0.11074	0.251239	0.27785	0.173761	0.205216	0.232053	0.230837	0.238837	0.213218	0.185242	0.21469	0.200143	0.195023	0.4134	0.380902	0.186047	0.356115	0.209085	0.309272	0.261657	0.31164	0.327449	0.283592	0.227165	0.211962	0.277163	0.252985	0.201868	0.213525
		116.126		0	0	0	0	0	0	0	0	0.0216494	0.027335	0	0	0.0260424	0	0	0	0	0.0181384	0	0	0	0	0	0	0	0	0	0	0	0	0	0	0.0305156	0	0.0324295	0.0342607	0	0.0299474	0	0	0	0	0	0	0	0.0309612
		116.891		3.09818	4.22438	4.98549	3.28921	5.32285	2.64152	3.4789	2.69297	4.34127	5.24327	4.1913	4.57554	5.08629	3.35419	3.09314	1.93597	3.13761	1.45537	3.51464	2.30053	3.3342	3.2198	2.54037	3.01042	2.80684	3.14397	2.53337	2.23406	2.41091	0.206682	1.46799	1.82815	3.0427	3.50035	2.68397	2.6927	3.29985	1.94003	2.34345	2.83224	4.2619	3.65285	6.45117	2.49137	0.246063	0.162279
		116.931		0	0	0	0	0	0	0	0	0	0.0263226	0.028967	0	0	0	0	0	0	0.0252983	0	0	0	0	0	0.0349433	0	0	0	0	0	0	0	0.0809076	0	0	0	0.0240751	0	0	0	0	0	0	0	0	0	0.0533813
		116.951		0	0	0	0	0	0	0	0	0	0	0	0.0690127	0	0	0	0	0	1.52554	0.0307271	0	0	0	0	0	0	0	0	0	0	0.058295	0.0666502	0	0	0	0	0	0	0	0	0	0	0	0	0	0.0430014	0.409968
		116.974		0	0	0	0	0	0.0809053	0	0	0	0.0587197	0.220595	0.219855	0.0671093	0	0	0.503922	0	8.4568	0.0469944	0	0	0	0	0.0974176	0	0	0.0538135	0	0	0.280876	0.593102	0.570898	0	0.17661	0	0	0.0525599	0	0.0720389	0	0	0	0.227723	0	0.930502	2.38401
		116.992		1.06718	0.894327	1.24193	1.07663	1.25956	1.0476	0.667813	1.33269	0.821537	1.02152	0.625019	1.06575	0.993619	1.3146	0.933699	0.744073	0.841244	0.936038	1.3068	1.13207	0.801482	0.706111	1.16094	0.736986	1.01659	0.924931	0.994514	0.850502	0.797508	1.15212	0.460646	0.653624	1.31315	1.3405	0.915706	0.950965	1.26029	1.65085	1.37965	1.56989	0.994338	1.55937	1.21802	1.65643	1.16104	1.73703
		117.019		0.0602982	0.0464699	0.039489	0.0628178	0	0.0683941	0.0491538	0.0418034	0.038741	0.0384715	0.0701893	0.0542243	0.0400653	0.0545929	0.0345427	0.0895643	0	0.0224344	0.0641654	0.114117	0.0691403	0.0469066	0.0291763	0.0518855	0.0428682	0.0651499	0	0.0651409	0	0.0625346	0.0649629	0.0563626	0.0403593	0.0477715	0.100702	0.213898	0	0.0374342	0.0600324	0.0469585	0.0683853	0.0522902	0.0689163	0.0413626	0.0406124	0.0448403
		117.04		0.0229707	0.025427	0.0404762	0.0287915	0	0.0233541	0	0	0	0.0415088	0	0	0.0260424	0	0.0324492	0	0	0.023389	0.0334383	0	0	0	0.0291763	0.0370611	0.0347028	0.0375105	0.106592	0	0.244052	0.0392166	0	0.0390902	0.0285468	0	0.0307227	0.0314828	0	0.0364984	0.0349279	0	0.0393019	0	0	0	0.0501683	0.0459079
		117.056		0.338818	0.205169	0.266551	0.170132	0.232651	0.366993	0.37967	0.258345	0.249538	0.313847	0.607193	0.30267	0.32553	0.231474	0.251219	0.215545	0.214371	0.094988	0.469944	0.325813	0.182858	0.227832	0.200163	0.248839	0.402144	0.281329	0.316672	0.444977	0.335954	0.312673	0.275881	0.534535	0.208687	0.293867	0.431824	0.279641	0.316502	0.185299	0.390756	0.251366	0.20437	0.279192	0.355069	0.196232	0.314149	0.346978
		117.073		1.71802	1.00305	1.2054	1.71091	2.67711	1.37873	1.14833	1.03254	1.48013	1.17541	1.01719	1.16237	0.770255	1.65853	1.09699	0.791316	1.04804	0.831026	1.50472	1.04359	1.07258	1.10901	1.20912	1.22301	1.00434	0.873601	1.56576	1.25236	0.779128	1.33019	1.13558	0.848166	0.874123	1.29273	1.35521	0.975966	1.52309	1.47584	1.02492	1.63894	1.61452	1.35674	0.912392	1.92769	1.26376	1.19894
		117.091		0.28522	0.191141	0.301104	0.142213	0.201271	0.231039	0.407637	0.239115	0.275745	0.259177	0.371	0.205066	0.22737	0.412722	0.207256	0.389753	0.236025	0.0620525	0.151828	0.17531	0.31477	0.313269	0.12349	0.258369	0.25823	0.247767	0.210079	0.51287	0.624936	0.517236	0.474988	0.437265	0.189	0.240305	0.27309	0.294456	0.247945	0.239579	0.305619	0.286355	0.217733	0.142864	0.289149	0.313586	0.555434	0.558368
		117.101		0.100497	0.0368252	0	0.0209393	0	0.0550489	0	0	0.0250677	0	0.047907	0.0828152	0.0370604	0.0578685	0	0.0807063	0.0378939	1.01193	0.034342	0.0372121	0.0836962	0	0.0447822	0.0338844	0.0418475	0	0	0	0	0.0360369	0.125707	0.0463628	0.0285468	0	0	0	0	0.0458569	0	0	0	0	0	0	0.250841	0.0523137
		117.954		0	0	0	0.0497308	0	0.0375334	0	0	0.0376016	0.022273	0.120324	0.0680268	0.0320522	0	0.08688	0.128933	0.0465553	1.66444	0	0.0231542	0	0	0	0.113301	0.0347028	0.0286265	0.0476042	0	0	0.166406	0.136675	0.224541	0.0324843	0.0550096	0	0.0435203	0.0559877	0	0.0611239	0	0	0	0.0779054	0	0.160061	0.424915
		117.979		0	0	0	0	0	0	0	0	0	0	0	0	0	0	0	0	0	6.79427	0.0442832	0	0	0	0	0	0	0	0	0	0	0	0.382184	0	0	0	0	0	0	0	0	0	0	0	0	0	0.224563	1.73596
		117.99		0.597239	0.346333	0.121429	0.457174	0.196942	0.320285	0.166953	0.124574	0.322462	0.531515	0.606079	0.457456	0.540881	0.192167	0.69818	0.793284	0.524018	0	0.175325	0.300178	0.275652	0.168361	0.72805	0.466969	0.528708	0.468882	0.339439	0.264234	0	0.409125	0.496924	0.563626	0.522702	0.503773	0.320028	0.397238	0.481037	0.521271	0.487899	0.132589	0.156422	0.292265	0.522865	0.14525	0.261592	0
		118.031		0	0.0184126	0	0	0	0	0	0	0	0.022273	0	0.0315487	0	0	0	0	0	0.0238663	0	0.025635	0	0	0.0305333	0.0254133	0.0285788	0	0	0	0	0	0	0.036363	0	0	0	0	0.0331356	0	0	0	0	0	0	0	0	0
		118.049		0.190466	0.0946935	0.129326	0.0968441	0.110374	0.18016	0.214412	0.07441	0.0888765	0.195395	0.432277	0.175489	0.19031	0.122288	0.122469	0.108265	0.126674	0.0463007	0.272025	0.172003	0.116447	0.141557	0.0651377	0.075181	0.186783	0.159913	0.114871	0.246802	0.1256	0.125069	0.134988	0.289995	0.089578	0.0955431	0.256022	0.175007	0.154252	0.101072	0.145169	0.0865509	0.0982548	0.133527	0.18128	0.0884967	0.1732	0.0854101
		118.065		0.764734	0.906602	1.04745	0.767773	1.16542	0.866604	0.677135	0.863657	0.79647	0.853461	0.838929	1.14462	0.996624	0.914977	0.802855	0.725373	0.69833	0.345585	1.14052	1.08329	0.708688	0.806626	0.818292	0.69463	0.805309	0.658409	0.879643	0.767011	0.744409	0.986775	0.647098	0.66726	0.784546	1.08427	0.937042	0.848183	1.08662	0.878768	0.705108	0.888528	1.01006	0.840379	1.0742	0.958073	0.797914	0.885062
		118.086		19.0648	21.9619	20.0871	18.4039	33.3049	17.1753	16.0648	22.6934	18.1935	20.8607	13.7515	18.7458	19.0581	26.3105	19.9929	13.6108	10.7943	9.60429	20.0684	17.8726	22.6953	18.7551	26.4968	49.1324	24.293	24.5635	18.9289	14.8943	16.6997	19.1801	20.6025	14.2934	16.0079	18.6787	22.9311	17.7628	25.1488	31.4316	15.6062	29.1327	19.9866	18.874	21.3191	27.3272	13.6912	24.2127
		118.122		0.0526413	0.0464699	0.0552846	0.0375162	0.0822396	0.0408697	0	0	0.0364621	0.0516329	0.028967	0.0463371	0.0651061	0.0567766	0.08688	0.0620061	0.0346458	0.0272076	0.0370533	0.0314236	0.0427578	0.0443937	0.0698873	0	0	0.0533044	0.057953	0.0522962	0	0.0551153	0.0506204	0.0599989	0.0492187	0.0709335	0.069126	0.0629655	0.100549	0	0.126614	0	0.0448042	0	0.101876	0.0586772	0.0931696	0.0576518
		118.889		0.117725	0.143794	0.207317	0.128253	0.16989	0.0842416	0.1178	0.0877871	0.14243	0.156923	0.141493	0.145913	0.188307	0.107002	0.126656	0.0561007	0.0898626	0.105012	0.131946	0.0793858	0.112808	0.136532	0.074637	0.101653	0.0816537	0.0937763	0.0807202	0.117437	0	0.046636	0.0573698	0.0745441	0.0905623	0.120153	0.104116	0.0944483	0.114261	0.064574	0.0796793	0.115094	0.154063	0.128858	0.215738	0.0836871	0.0704745	0.0736662
		118.922		0	0	0	0	0	0	0	0	0	0	0	0	0	0	0	0	0	0	0	0	0	0	0	0	0	0	0	0	0	0	0	0	0	0	0	0	0	0	0	0	0	0	0	0	0	0
		118.927		0	0	0	0	0	0	0	0	0	0	0	0	0	0	0	0	0	0	0	0	0	0	0	0	0	0	0	0	0	0	0	0	0	0	0	0	0	0	0	0	0	0	0	0	0	0
		118.928		0	0	0	0	0	0	0	0	0	0	0	0	0	0	0	0	0	0.145107	0	0	0	0	0	0	0	0	0	0	0	0	0	0	0	0	0	0	0	0	0	0	0	0	0	0	0	0
		118.947		0	0	0	0	0	0	0	0	0	0	0.0356517	0	0	0	0	0.0511796	0	1.1031	0	0	0	0	0	0	0	0	0	0	0	0.0339171	0.0742433	0.129088	0	0	0	0	0	0	0	0	0	0	0	0	0.0788358	0.132386
		118.971		0.116768	0.0955703	0.103659	0.0846295	0.097389	0.0750667	0.0940701	0.12541	0.118502	0.094154	0.0568199	0.180419	0.0821338	0.0895324	0.0942073	0.083659	0.0963587	3.01814	0.128331	0.100886	0.133732	0.10554	0.149952	0.0614155	0.118398	0.101673	0.0962433	0.080738	0	0.0805531	0.211762	0.061817	0.107297	0.0694859	0.135692	0.0657434	0.0479894	0.118854	0.0545749	0.151925	0.0864642	0.0784353	0.0809018	0.107735	0.119448	0.837019
		118.989		0.108154	0.0675129	0	0.0889919	0.0486945	0.0517126	0.0432214	0.0568526	0.0410199	0.120477	0.0935857	0.0916883	0.100163	0.0524092	0.121423	0.134839	0.0941934	0	0.0442832	0.0545777	0.0573137	0	0.142489	0.111183	0.142894	0.0977248	0.0693366	0.0504613	0	0.0890324	0.0860547	0.0945437	0.0964686	0.088305	0.0622988	0.0879665	0.102835	0.0814194	0.0905943	0	0.0337996	0.0662965	0.0973818	0	0.0501683	0
		119.001		0	0	0	0.042751	0	0	0	0	0	0	0.0701893	0	0	0	0	0.115154	0	0	0	0	0	0	0.0312118	0.111183	0	0	0.0745109	0	0	0.146267	0.0885857	0.148179	0	0	0	0	0	0	0	0	0.0361578	0	0	0	0.102725	0.155873
		119.017		0.647966	0.525198	1.27451	0.64301	0.676312	0.929993	0.722052	0.764165	0.885346	0.833213	1.60321	0.933643	0.832356	2.01666	0.771453	1.55015	1.17146	0.261575	1.07183	0.483757	1.55839	0.826728	0.675804	1.38926	0.68487	0.997978	1.29256	1.19823	1.78086	1.6418	1.79534	2.25723	0.723514	1.04953	0.591412	0.977818	1.41226	0.649484	1.01946	0.977842	1.03285	0.686309	1.18656	1.03887	1.64958	2.12778
		119.032		0.0306277	0	0	0	0	0.0375334	0	0.0459837	0	0.049608	0	0.0315487	0.0480783	0	0.0711788	0	0	0	0	0.0322505	0	0	0.0834577	0	0.0510335	0	0	0	0	0	0	0	0	0.0579049	0	0.0379645	0	0	0.0491174	0	0	0	0	0	0.0406124	0.0725986
		119.049		0.69965	0.767193	0.883566	0.687506	1.20871	0.566337	0.668661	1.15461	0.870533	0.677302	0.623904	0.769985	0.593968	0.847282	0.666778	0.540339	0.622542	0.349403	0.818786	0.931129	0.732341	0.691034	0.717193	0.784636	0.697118	0.500469	0.986235	0.628472	0.52997	0.863826	0.386402	0.521808	0.548296	0.917792	0.667365	0.651878	0.692419	0.784247	0.589409	0.992574	1.2946	0.77595	0.648712	0.944606	0.848082	0.875453
		119.06		0	0	0	0	0	0	0	0	0	0	0	0	0	0	0	0	0	0	0	0	0	0	0	0	0	0	0	0	0	0	0	0	0	0	0	0	0	0	0	0	0	0	0	0	0	0
		119.07		0.0870974	0.107845	0.128339	0.102951	0.147166	0.100923	0.108477	0.151328	0.087737	0.103266	0.0958139	0.113378	0.123201	0.116829	0.0921138	0.0866117	0.0779531	0.0463007	0.143694	0.130656	0.10371	0.0954884	0.0990636	0.132361	0.0887984	0.0819309	0.0962433	0.0899128	0.114367	0.12083	0.087742	0.101816	0.097453	0.112915	0.0955817	0.101856	0.119974	0.124469	0.0774963	0.113253	0.127338	0.0943092	0.104873	0.135631	0.132588	0.163347
		119.089		1.23851	1.52211	1.3446	1.16126	2.20099	1.13851	1.06359	1.47148	1.18388	1.33233	1.20993	1.26688	1.26206	1.72295	1.29587	1.16237	0.732976	0.550358	1.25529	1.16929	1.35824	1.2715	1.58773	2.98818	1.64838	1.64454	1.19321	0.982619	1.20494	1.35244	1.66119	1.18998	1.09659	1.25364	1.56174	1.23153	1.55509	1.95219	1.05111	1.74575	1.21915	1.21015	1.50717	1.56024	1.0834	1.69753
		119.519		0	0.0192894	0	0.0200668	0	0	0	0	0.0239283	0.0384715	0.0512493	0	0	0	0	0	0	0.0147971	0	0	0	0	0	0.0381199	0	0	0	0	0	0.046636	0	0.0718168	0	0	0	0.025927	0	0	0	0	0	0	0	0	0.0656965	0.122777
		119.924		0	0	0	0	0	0	0	0	0	0	0	0	0.0200326	0	0	0	0	0.400954	0	0	0	0	0	0	0	0	0	0	0	0	0	0.0336357	0	0	0	0	0	0	0	0	0	0	0	0	0	0.100357
		119.975		0	0	0	0	0	0.0300267	0	0	0	0	0	0.0502807	0.0230375	0	0	0.0501954	0	2.84057	0	0	0	0	0	0	0	0	0	0	0	0.046636	0.205856	0	0	0	0	0	0	0	0	0	0	0	0	0	0.0848082	0.76015
		119.988		0.319676	0.220075	0.0720674	0.235567	0.11362	0.166815	0.0669508	0.0585247	0.159522	0.299673	0.326436	0.238587	0.268437	0.0960835	0.371595	0.413374	0.329135	0.401432	0.11116	0.124867	0.121905	0.0753856	0.323653	0.242485	0.262312	0.254677	0.193521	0.121107	0	0.214102	0.229479	0.267268	0.26775	0.225829	0.216766	0.195378	0.238805	0.190914	0.20411	0.0478792	0.0683853	0.17648	0.284654	0.0769537	0.119448	0.161212
		120.003		2.92781	1.71851	1.98926	2.36265	2.45528	2.63734	1.16359	2.81002	1.61345	2.2435	2.00541	5.18976	2.87569	3.67956	2.74352	1.33165	2.24657	1.75227	2.72567	1.73574	2.01872	1.74978	1.45949	1.34267	2.69661	2.29801	1.97454	3.23503	2.08823	3.61323	1.28238	2.17178	2.01797	2.33501	2.10962	2.36861	2.73997	2.36584	1.64816	3.47677	1.92029	3.48851	2.77014	3.39943	4.42675	2.45661
		120.019		0	0	0.167828	0.0191943	0	0	0	0	0	0	0	0	0	0.23475	0	0.138776	0	0	0	0	0.162844	0.128155	0	0	0	0.145107	0	0	0.231798	0	0.138362	0	0	0	0	0	0	0	0	0.17126	0.198082	0	0	0.148136	0	0.0544489
		120.045		0.175152	0.140287	0.123403	0.0985891	0.188285	0.136788	0	0	0.126478	0.161985	0.167117	0.113378	0.15325	0.15286	0.140264	0.181097	0.115847	0.0610978	0.124716	0.141406	0	0.0980012	0.118062	0.164128	0.181679	0.135235	0	0.119272	0.172572	0.166406	0.162829	0.190906	0.100406	0.112915	0.321735	0.14908	0.165678	0.151609	0.153901	0.135351	0	0.0989779	0.170793	0.126012	0.187534	0.227404
		120.052		0	0.106092	0	0.0820121	0	0	0	0.114541	0.124199	0	0	0	0	0	0	0.11417	0	0	0.122005	0.14306	0.114627	0.113078	0.101778	0.137655	0	0	0.0952084	0	0	0	0	0	0	0.131734	0	0	0	0	0	0.124302	0.183147	0	0	0	0.14931	0
		120.065		1.02411	0.762809	0.8964	0.902134	1.11132	0.858263	0.924599	0.909641	0.828374	0.868647	1.21661	0.763083	0.896461	1.51004	0.824837	0.736199	0.829335	0.470167	1.05285	0.733492	0.84333	0.794061	0.542136	0.817461	0.855322	0.792657	0.838248	1.11198	0.589196	1.08429	0.790522	1.01725	0.717608	1.09006	1.07188	0.974114	0.874093	1.11928	0.856826	1.41244	0.933813	0.785287	0.837483	1.01964	1.01292	0.917091
		120.081		26.96	23.7575	27.4221	24.0165	31.0325	22.6651	21.8666	25.9983	26.9353	26.1839	18.1968	24.3004	23.6916	21.1209	23.8125	20.8764	19.9214	11.9222	28.3909	34.6254	24.8332	23.9801	34.793	27.8318	24.8544	19.5923	23.4275	18.4413	21.8084	32.7628	8.322	15.2224	17.5908	26.3713	29.9691	20.2758	24.6791	30.6315	23.787	30.105	35.973	25.9948	31.727	31.83	29.3867	37.8527
		120.514		0	0	0	0.0235567	0	0	0	0	0	0	0.0401081	0	0.0200326	0	0	0	0.0324805	0.108353	0	0	0	0	0	0.0328255	0	0	0	0	0	0.0476959	0.0582135	0.0818166	0	0.041981	0	0.0240751	0	0	0	0	0	0	0	0.0548295	0.0513627	0.0661928
		120.966		1.16768	1.43706	1.73949	1.32615	1.81685	1.15186	1.02121	1.30092	0.970804	1.75349	0.844499	1.58433	1.59159	1.28184	0.933699	0.673209	0.945182	1.65012	1.64119	1.20154	0.928846	0.843481	1.26951	0.795224	1.03598	0.977248	0.921038	0.713798	0.806699	0.261798	0.453896	0.609989	1.34269	1.51856	1.20074	1.01208	1.28772	1.386	1.36765	1.36916	1.48483	1.92447	1.61654	1.48136	0.280703	0.4452
		120.978		0	0	0	0	0	0	0	0	0	0	0	0	0	0	0	0	0	0	0	0	0	0	0	0	0	0	0	0	0.129684	0	0	0	0	0	0	0	0	0	0	0	0	0	0	0	0	0
		120.995		0.957114	0.946935	0.884553	0.739854	0.718514	1.23109	0.871208	0.637083	1.1873	0.814989	1.89845	0.735478	1.04771	1.30695	0.890782	2.49796	1.18337	0.155131	0.54405	0.648318	0.986159	0.927242	0.524494	1.58621	1.12274	1.29313	0.912759	1.31383	2.28224	1.1394	3.90536	2.83995	1.04836	1.39551	0.948989	1.52691	1.1746	0.838526	1.14607	0.940091	0.611538	0.434196	1.43676	0.895548	1.52894	1.02065
		121.015		0	0	0.13525	0.0732874	0	0	0.0889853	0.102836	0	0.119464	0	0.123237	0	0.163779	0.0805995	0	0.102855	0.0587112	0.122908	0.0595394	0.173761	0.139882	0.074637	0	0	0	0.103487	0.152301	0.257327	0.213042	0	0	0.0669374	0	0	0.116671	0.126829	0.0917138	0	0.113253	0.194151	0.134461	0.161804	0.14525	0.392985	0.172955
		121.029		0.875759	0.768946	0.816435	0.92569	0.497766	0.621386	0.98477	0.66969	0.813561	0.853461	1.05284	0.8528	0.850386	0.737004	1.03523	1.20469	1.20069	0.526969	0.537724	0.630125	1.0089	0.66088	0.64527	0.804754	0.749172	1.03648	0.909654	0.853254	1.02522	0.724978	1.55658	1.1518	1.00997	0.872916	0.91912	1.08801	0.720984	0.731839	0.887388	0.812106	0.963683	0.605073	0.689163	0.783003	0.788358	0.973675
		121.039		0.503442	0.245502	0	0	0.337615	0.731484	0.509335	0.24246	0.230167	0.566949	0.538118	0.443653	0.421687	0.512082	0.73063	0.417311	0	0.161814	0.934465	0.505258	0	0	0	0	0.393979	0.357337	0	0.536725	0.651486	0	0	0.489991	0	0	0.92168	1.01115	0.372489	0	0.474802	0.2928	0	0.362297	0.365556	0.783003	0	0
		121.052		0.0899687	0.102585	0.0809524	0.0671802	0.142837	0.188501	0	0.0852789	0.0752032	0.162998	0.193856	0.198165	0.1843	0	0.144451	0.257867	0.0595475	0.0630071	0.137368	0.12404	0.0864254	0.100514	0.0882073	0.122831	0.103088	0.0927892	0.138673	0.10184	0	0.0869125	0.251415	0.234541	0.124031	0.152	0.161294	0.199082	0.174819	0.141314	0.140803	0.0810264	0.0762457	0.112984	0	0	0.0860027	0.113168
		121.065		0.424959	0.37176	0.419571	0.365565	0.444743	0.471252	0.395773	0.311853	0.402223	0.432299	0.540346	0.435766	0.417681	0.433468	0.35066	0.67124	0.417915	0.131742	0.355169	0.344832	0.423939	0.350124	0.204912	0.509325	0.467467	0.475791	0.387043	0.404608	0.528949	0.532074	0.824269	0.723623	0.395718	0.482058	0.475348	0.50465	0.398769	0.412712	0.426776	0.423547	0.368652	0.311874	0.528858	0.434788	0.544684	0.574383
		121.084		2.19562	1.91842	2.53618	2.15413	2.70741	2.04849	1.88394	2.31841	2.25837	2.15339	1.57759	2.10686	2.06937	1.82122	2.29656	1.80605	1.77452	1.02482	2.46901	3.20603	2.15973	2.07729	3.12254	2.3772	2.25772	1.66231	2.14943	1.80193	1.95241	2.69111	1.48571	1.38543	1.79353	2.49425	2.41856	1.68155	2.13896	2.98725	1.86974	2.74937	2.9728	2.36146	2.87201	2.98099	2.73895	3.189
		121.521		0.033499	0.0201662	0	0.042751	0	0.0208519	0.0381365	0	0.0262072	0.0232854	0.0891292	0	0.0280457	0	0.0648983	0.0688956	0.0487207	0.0377088	0	0.0289427	0	0	0	0.0645921	0	0	0	0	0	0.0879724	0.0843673	0.174542	0.0364218	0.0680382	0	0.0583357	0.0582729	0.0280757	0.0556664	0	0.0487344	0	0	0	0.142143	0.217796
		121.878		0	0	0	0	0	0	0	0	0	0	0	0	0	0	0	0	0	0.0906921	0	0	0	0	0	0	0	0	0	0	0	0	0	0	0	0	0	0	0	0	0	0	0	0	0	0	0	0
		121.903		0	0	0	0	0	0	0	0	0	0	0	0	0	0	0	0	0	0.0353222	0	0	0	0	0	0	0	0	0	0	0	0	0	0	0	0	0	0	0	0	0	0	0	0	0	0	0	0
		121.904		0	0	0	0	0	0	0	0	0	0	0	0	0	0	0	0	0	0	0	0	0	0	0	0	0	0	0	0	0	0	0	0	0	0	0	0	0	0	0	0	0	0	0	0	0	0
		121.922		0	0	0	0	0	0	0	0	0	0	0	0	0	0	0	0	0	0.0362768	0	0	0	0	0	0	0	0	0	0	0	0	0	0	0	0	0	0	0	0	0	0	0	0	0	0	0	0
		121.956		0	0	0	0	0	0	0	0	0	0	0	0	0	0	0	0	0	0	0	0	0	0	0	0	0	0	0	0	0	0	0	0	0	0	0	0	0	0	0	0	0	0	0	0	0	0
		121.97		0.0354132	0.0473467	0.0493612	0.0340263	0.0378735	0.0325289	0	0	0.0296255	0.0455584	0.133694	0.037464	0.0350571	0.0403988	0	0	0	0.0725537	0.0334383	0.0347313	0	0	0.0325689	0	0.0275581	0.0276393	0	0	0	0.197143	0	0.189087	0.0482343	0.0448763	0	0.0287049	0.0411338	0	0.0327449	0	0.0275113	0.0438864	0.0539345	0	0.108698	0.132386
		121.985		0.0507271	0.0306877	0	0.0261741	0	0	0	0	0.028486	0.049608	0	0.0404217	0.0390636	0	0.0565244	0.0501954	0.0541341	0.458711	0	0.0248081	0	0	0.0522459	0.0370611	0.0428682	0.0335621	0	0	0	0	0	0	0.0383906	0	0.0298693	0	0.0399912	0	0	0	0.0259393	0	0	0	0	0.0384345
		121.998		0.0354132	0.0534843	0.0473868	0.0366437	0.0411198	0.0492104	0.0483063	0	0.0763426	0.0404964	0.0902433	0	0.0460751	0.0578685	0.0628048	0.0974381	0.0541341	0	0	0.0272889	0.0500358	0.0452313	0.0312118	0.0667099	0.0408268	0.0572529	0.0527786	0.0688108	0	0.0646544	0.137519	0.123634	0.0334687	0.0593525	0.0384033	0.0611136	0.0457042	0.0299474	0.0382024	0	0	0	0.0719127	0	0.106309	0.0725986
		122.005		0	0	0	0	0	0	0	0	0	0	0	0	0.0240392	0	0	0	0	0	0	0.0272889	0	0	0	0	0	0	0	0	0	0	0	0	0	0	0	0	0	0	0	0	0	0	0	0	0	0
		122.028		0.18568	0.165714	0.165854	0.20503	0.291085	0.271074	0.141529	0.305165	0.280303	0.17211	0.249562	0.18732	0.152248	0.281699	0.252266	0.293299	0.252265	0.252983	0.242202	0.27537	0.157385	0.211917	0.259872	0.201189	0.209238	0.280342	0.176963	0.204598	0.348208	0.169585	0.393996	0.293631	0.214593	0.377829	0.241514	0.330569	0.305076	0.33878	0.191012	0.322264	0.165854	0.175546	0.185774	0.26549	0.18395	0.196443
		122.06		0.668066	0.876791	0.451162	0.478986	0.423101	0.432885	0.289838	0.417198	0.634669	0.506204	0.569313	0.49492	1.18092	0.664942	0.502439	0.827732	0.762208	0.160382	0.367821	0.342351	0.357528	0.308243	0.2748	0.560151	0.565452	0.568581	0.391182	0.446812	0.43092	0.540554	1.05881	0.885438	0.575858	0.573258	0.441212	0.677805	0.431905	0.423942	0.832813	0.445645	0.396163	0.390309	0.545338	0.545409	0.661743	0.494311
		122.082		0.108154	0	0	0	0.16989	0	0.0881378	0	0	0	0.0991562	0	0.087142	0.103727	0	0.160428	0.118012	0	0	0	0.129183	0.109728	0.165558	0	0.114315	0.201372	0	0.104592	0.118452	0.142028	0.184764	0.109089	0.0797342	0	0	0.119449	0	0	0	0.1464	0	0	0	0	0.151699	0
		122.096		0.459415	0.341949	0.314925	0.36382	0.482616	0.62639	0.233904	0.29764	0.444382	0.466721	0.86901	0.535341	0.677103	0.414906	0.513953	0.8297	0.444982	0.480668	0.450061	0.565624	0.303853	0.28814	0.432216	0.645921	0.468488	0.510341	0.501914	0.325705	0.322679	0.491798	1.02084	0.924528	0.450843	0.658668	0.54106	0.812996	0.669567	0.502554	0.567579	0.418023	0.304197	0.395912	0.641221	0.36553	0.61038	0.569045
		122.512		0	0	0	0	0	0	0	0	0	0	0.0557058	0	0	0	0	0	0	0	0	0	0	0	0	0.0434144	0	0	0	0	0	0.0339171	0.0632755	0.114543	0	0	0	0	0	0	0	0	0	0	0	0	0.0430014	0.0480432
		122.537		0	0.0298109	0	0.0235567	0.0476124	0.0375334	0	0	0.0888765	0.0293599	0.0423364	0.0354922	0.0290473	0	0.0648983	0	0	0.0272076	0	0.0446545	0	0	0.0332474	0.0815343	0.0377648	0.0315878	0.066232	0	0	0	0	0.0518172	0.0275625	0.125943	0	0.0648175	0.114261	0.0262039	0.0491174	0	0	0	0.0988799	0	0	0.0640576
		122.544		0.0287134	0	0	0	0	0	0	0	0	0	0	0	0	0	0	0	0	0.0305489	0	0	0	0	0	0	0	0	0	0	0	0	0	0	0.0305156	0	0	0	0	0.0243322	0	0	0	0	0	0	0	0
		122.588		0	0	0	0	0	0	0	0	0	0	0	0	0	0	0	0	0	0	0	0	0	0	0	0	0	0	0	0	0	0	0	0	0	0	0	0	0	0.0243322	0	0	0	0	0	0	0	0
		122.879		0	0	0	0	0	0	0	0	0	0	0	0	0	0	0	0	0	0.0147971	0	0	0	0	0	0	0	0	0	0	0	0	0	0	0	0	0	0	0	0	0	0	0	0	0	0	0	0
		122.924		6.92855	11.4176	11.6562	9.0414	15.8354	8.23983	7.21374	6.25211	8.92297	16.0285	10.1886	12.1541	16.2345	7.35913	6.14545	5.01462	5.65918	5.6673	11.0211	5.09806	5.68588	5.97808	5.22594	6.34168	6.75174	6.88911	5.49829	4.14149	5.10365	0.35189	3.40507	3.46812	7.66925	8.07339	7.68067	6.49841	6.80422	5.33531	6.95612	7.19754	10.5989	8.72687	13.6664	6.12263	0.38104	0.218863
		122.948		0.0765691	0.106969	0.266551	0.0759049	0.13418	0.13095	0.10424	0.122066	0.103689	0.102253	0.096928	0.113378	0.124202	0.24676	0.0722256	0.119091	0.106103	0	0.123812	0.0711165	0.10553	0.102189	0.0468177	0.122831	0.108191	0.134248	0.106592	0.137622	0.142959	0.0731337	0.152705	0.171815	0.112219	0.152	0.104969	0.15371	0.101692	0.0720609	0.121156	0.178626	0.104543	0.0756341	0.172291	0.179879	0.108698	0.108898
		122.964		0.0727407	0.130642	0.132288	0.0994615	0.142837	0.0842416	0.0771206	0.0944756	0.0786215	0.119464	0.0757598	0.119293	0.105171	0.109186	0.0743191	0.0531481	0.0779531	0.451074	0.143694	0.0917899	0.0600429	0.0561204	0.0882073	0.0720043	0.0887984	0.0631756	0.0755458	0.0623885	0	0	0.0506204	0.0590898	0.0807186	0.0940954	0.11265	0.0851887	0.10969	0.0963931	0.103692	0.114174	0.123408	0.139129	0.170793	0.116392	0	0.0715309
		122.991		0.0526413	0.0534843	0.0345529	0.0444959	0	0.055883	0.0474588	0	0.0603904	0.0617569	0.110297	0.0433794	0.0440718	0.0873487	0.0491971	0.15157	0.0822839	0.294988	0	0.0314236	0.0636819	0.0494194	0.0400325	0.094241	0.0612403	0.0621885	0.0548483	0.0596361	0.114367	0.0572351	0.182233	0.139088	0.0413437	0.107124	0.0708328	0.10093	0.0571303	0.0383701	0.0502089	0.0543245	0.0330136	0	0.0779054	0	0.0680855	0.0587194
		123.003		0	0.0333181	0	0.0410061	0	0	0	0	0	0	0	0	0.030049	0	0.0314024	0.0580692	0	0.0267303	0	0.025635	0	0	0	0.0402377	0.0285788	0	0	0	0	0	0	0	0.0285468	0.041981	0	0	0.0365634	0.0336908	0	0	0	0	0	0.0423245	0.0561407	0.0437727
		123.012		0	0	0	0.0314089	0	0.0400356	0.0423739	0	0.0330438	0.0334095	0.0846728	0.0364781	0.0260424	0.0545929	0.0439634	0.0767694	0.0357285	0	0	0.0239811	0.0482163	0.0452313	0.0359614	0.0529444	0.0265374	0.0306007	0	0.0669759	0	0.058295	0.0902731	0.0954528	0.0265781	0.0492192	0.0324295	0.0472241	0	0.0318191	0.0534834	0	0.0432321	0	0	0	0.0680855	0
		123.025		0.0411559	0.0350717	0	0.057583	0	0	0	0	0.0444382	0.0232854	0	0.0522525	0.0410669	0	0.0397764	0	0.0725397	0.0405728	0.0334383	0.0289427	0.0509455	0	0.0454607	0	0.0357235	0	0.0569181	0.0550487	0	0	0	0	0.0403593	0	0.0332829	0	0	0	0.0392939	0	0.0581668	0.0354827	0	0.0404007	0	0.0373669
		123.044		1.30455	1.33272	1.34756	1.02341	1.94778	1.1235	1.38224	1.83433	1.53711	1.39105	1.02053	1.34772	1.19294	1.51768	1.18178	1.08658	1.11733	0.606682	1.38453	1.67951	1.32549	1.2514	1.09106	1.73128	1.20847	0.963428	1.77377	1.08905	1.18656	1.56867	0.820051	0.878165	1.01587	1.50987	1.23915	1.37598	1.25915	1.44309	1.02601	1.67946	2.20091	1.41837	1.10116	1.70068	1.46682	1.59076
		123.055		0.319676	0	0	0	0	0.276913	0	0	0	0	0	0	0	0.498979	0	0	0	0	0	0.373775	0	0	0	0	0	0	0	0.474336	0	0	0	0.237268	0	0	0.395981	0	0	0	0.317626	0	0	0	0	0	0	0
		123.066		0.232579	0.270052	0.115505	0.180601	0	0.209353	0	0	0	0.215643	0.788794	0.26915	0.243397	0	0	0.142712	0	0	0.208763	0.136444	0	0	0	0	0.245982	0.28429	0.109697	0	0	0	0.444616	0.400902	0.2205	0	0.209938	0.279641	0.111975	0	0	0	0	0.18395	0.173789	0	0.126615	0.0950187
		123.08		0.167495	0.141163	0.127352	0.100334	0.11362	0.144295	0.146614	0.0576886	0.0934342	0.143762	0.216138	0.13704	0.159259	0.122288	0.102581	0.194876	0.0952761	0.0291169	0.109352	0.0942707	0.107349	0.103865	0.0556385	0.206483	0.174535	0.165836	0.124185	0.126612	0.142959	0.23848	0.244665	0.203633	0.126984	0.17661	0.12033	0.198156	0.147396	0.116046	0.163725	0.0810264	0.0919665	0.0989779	0.140829	0.0952302	0.186339	0.262636
		123.092		0.119639	0.0762809	0.0829269	0.0697976	0.10821	0.13512	0.0881378	0.07441	0.0854581	0.14275	0.166003	0.143941	0.154251	0.113553	0.186321	0.153539	0.10502	0.132219	0.106641	0.135617	0	0.0829241	0.097028	0.148244	0.130646	0.107596	0.116941	0.0779856	0	0.11553	0.247196	0.171815	0.0954842	0.183848	0.116063	0.275011	0.178247	0.122597	0.223757	0.0911547	0.0723155	0.108315	0.157309	0.0759917	0.217396	0.117439
		123.099		0	0	0	0	0	0	0	0	0	0	0	0	0	0	0	0	0.068209	0	0	0	0	0	0	0	0	0	0	0	0	0	0	0	0	0	0	0	0	0	0	0	0	0	0	0	0	0
		123.117		0.62021	0.58219	0.543961	0.476368	0.444743	0.610543	0.8907	0.393788	0.562884	0.624656	1.152	0.529426	0.630027	0.74028	0.545355	1.23618	0.633369	0.113126	0.542243	0.394448	0.657743	0.613136	0.221875	0.709455	0.837971	0.717636	0.515367	0.824813	1.39283	0.81083	1.60467	1.36088	0.598499	0.729602	0.681019	0.810218	0.620435	0.577423	0.744401	0.495366	0.36315	0.260517	0.750589	0.45595	0.843305	0.997163
		123.928		0.0861403	0.151685	0.128339	0.116038	0.179629	0.0834075	0.0898327	0.0735739	0.0957131	0.231842	0.103613	0.121265	0.191312	0.127747	0.0586178	0.0521638	0.0757878	0.0806682	0.128331	0.0711165	0.0755085	0.0720351	0.0610666	0.0614155	0.0949224	0.0839051	0.0838248	0.0467914	0	0	0.046402	0.0527263	0.0846561	0.076724	0.12033	0.0740771	0.069699	0.0542796	0.110241	0.0893132	0.139129	0.134461	0.227723	0.0750298	0	0
		123.941		0.517799	0.388419	0.443264	0.379524	0.45881	0.589691	0.322889	0.326066	0.410199	0.640855	0.750914	0.531398	0.631028	0.620176	0.496158	0.710609	0.386518	0.158472	0.434698	0.325813	0.362987	0.368552	0.229339	0.489206	0.434806	0.464933	0.355997	0.436719	0.450322	0.192903	0.751713	0.574535	0.300234	0.508115	0.416463	0.699103	0.477609	0.44266	0.625428	0.46314	0.348215	0.294133	0.506385	0.449217	0.192312	0.147332
		123.965		0	0	0	0	0	0	0	0	0	0	0.0623904	0	0	0	0	0	0	0.133651	0	0	0	0	0	0	0	0	0	0	0	0.069954	0	0.073635	0	0	0	0	0	0	0	0	0	0	0	0	0.0453903	0.0715309
		123.983		0	0	0	0	0	0	0	0	0	0	0.028967	0	0	0	0	0	0	0	0	0	0	0	0	0	0	0	0	0	0	0	0	0	0	0	0	0	0	0	0	0	0	0	0	0	0	0
		124.007		0	0	0	0	0	0	0	0	0	0	0.0334235	0	0	0	0	0.260819	0	0.0109785	0	0	0	0	0	0.02859	0	0	0	0	0	0	0	0.0799985	0	0	0	0	0	0	0.0283789	0	0	0	0	0	0.0406124	0.0448403
		124.024		0.0622124	0.0534843	0	0.0523482	0.054105	0.0658919	0.0415265	0	0.0455777	0.0708686	0.0779881	0.0532384	0.0580947	0	0.114095	0	0.0725397	0.0539379	0.0424757	0.0785589	0	0	0.0658162	0.113301	0.0969637	0.0572529	0.0724412	0	0	0.0519355	0.0767743	0.0781804	0.0639843	0.123048	0.0588851	0.0740771	0.117688	0.051472	0.0742218	0	0	0.0560252	0.136334	0	0.0537517	0.0768691
		124.038		0.147396	0.126258	0.167828	0.120401	0.153658	0.131784	0.130512	0.164705	0.150406	0.120477	0.105841	0.149856	0.134219	0.177973	0.183181	0.0915328	0.124508	0.0854415	0.146406	0.144714	0.143739	0.139044	0.136382	0	0.137791	0.128326	0.137638	0.129364	0	0.154747	0.108834	0.100907	0.143719	0.162134	0.140812	0.220379	0.125687	0.155352	0.304528	0.154687	0.165068	0.133527	0	0.201041	0.152894	0.14413
		124.047		0.0373275	0.122751	0.111556	0.0916093	0.157987	0.106762	0.116952	0.14464	0.140151	0.0901044	0.133694	0.133096	0.105171	0.133207	0	0.100391	0.108268	0.0725537	0.117486	0.14306	0.119176	0.10554	0.126204	0.14295	0.126563	0.0918021	0.181103	0.0862429	0	0.11977	0.0978661	0.0927255	0.0836717	0.160686	0.140812	0.134265	0	0.154416	0	0.139034	0.161138	0.11205	0.104873	0.147174	0.163644	0.127047
		124.063		0	0	0	0	0	0	0	0	0	0	0	0	0	0	0.0659451	0	0	0	0	0	0	0	0	0	0	0	0	0	0	0	0	0	0	0	0	0	0	0.0355625	0	0	0	0	0	0	0	0
		124.076		0	0.12012	0.195471	0.0933542	0.10821	0.134286	0.11102	0.120394	0.0934342	0	0.285213	0.168588	0.157256	0.151768	0.140264	0.19586	0	0.0539379	0.103026	0	0.10553	0	0.0827792	0	0	0.147081	0	0	0	0.130369	0.264913	0.191815	0.114187	0	0	0.187045	0	0	0.157176	0.151925	0.133626	0	0	0.109659	0	0
		124.087		0.608725	0.504155	0.695006	0.35684	0.560528	0.653081	0.528827	0.382919	0.314486	0.594284	0.530319	0.51168	0.488796	0.277332	0.52128	0.450774	0.380022	0.372315	0.606408	0.669818	0.362077	0.514297	0.625593	0.391788	0.583824	0.585362	0.468798	0.413782	0.325743	0.541613	0.295286	0.524536	0.340593	0.670249	0.414756	0.468538	0.526741	0.747748	0.380933	0.495366	0.50385	0.710587	0.545338	0.431902	0.600825	0.550895
		124.113		0	0	0	0	0	0	0	0	0	0	0	0.0492948	0.0560914	0	0	0	0	0.0133651	0	0	0	0	0	0	0	0	0	0	0	0	0	0	0	0.0738287	0	0	0	0	0	0	0	0	0	0.0471341	0	0
		124.12		0.0507271	0.0727737	0.0681185	0.0523482	0.0530229	0.0592193	0.0949176	0.0459837	0.0740637	0.0728934	0.128123	0	0.0831355	0.0742464	0.0450101	0.124996	0.0627956	0.0143198	0.055128	0.0322505	0.0791475	0.0670094	0	0.0984765	0.0765503	0.099699	0.0600227	0.0880779	0.152149	0.0964517	0.161985	0.136361	0.0521718	0.0709335	0.0870476	0.106486	0.0776972	0.0589589	0.0851368	0	0.0400879	0	0.0868945	0.0471341	0.0680855	0.120642
		124.51		0	0	0	0	0	0	0	0	0	0	0	0	0	0	0	0	0	0.00954653	0	0	0	0	0	0	0	0	0	0	0	0	0	0	0	0	0	0	0	0	0	0	0	0	0	0	0	0
		124.524		0	0	0	0	0	0	0	0	0	0	0	0	0	0	0	0	0	0.0133651	0	0	0	0	0	0	0	0	0	0	0	0	0	0	0	0	0	0	0	0	0	0	0	0	0	0	0	0
		124.897		0.0239279	0.0263037	0.0385018	0.0218117	0	0.0375334	0	0	0	0.0263226	0.0423364	0.0404217	0.0270441	0.0360313	0.0408231	0	0	0.0181384	0	0	0	0	0	0.0296488	0.0449095	0.0612014	0.0351857	0	0	0.0339171	0	0.0909074	0	0	0	0.0379645	0.0331356	0.0299474	0.0338364	0.0469585	0.0267253	0	0	0	0	0.0309612
		124.923		1.01454	1.71588	1.85105	1.40642	2.2486	1.23693	1.03647	1.0384	1.32175	2.40346	1.43164	1.69278	2.43397	1.17156	0.999644	0.762773	0.894296	0.832935	1.73156	0.756646	0.815128	0.845994	0.764011	0.958293	0.997195	0.996003	0.757528	0.678934	0.675993	0.0551153	0.515485	0.587262	1.16747	1.2189	1.12906	0.937075	1.13346	0.772081	0.983439	1.06992	1.73321	1.45292	1.95962	0.911901	0.0728634	0
		124.937		0.224922	0	0	0.129125	0	0.0700623	0.141529	0.243296	0.10141	0	0	0.202109	0.019031	0	0	0	0.167816	0.591885	0.102122	0.157945	0.204692	0.14072	0.371149	0.0592977	0.0877777	0.1609	0.0724412	0.155971	0	0.0572351	0.0523078	0.0727259	0.210656	0	0.140812	0	0	0.208696	0	0.124302	0	0.225035	0	0.17507	0.0430014	0.0373669
		124.968		0	0	0	0	0	0	0	0	0	0	0	0	0	0	0	0	0	0	0	0	0	0	0	0	0	0	0	0	0	0	0.107147	0	0	0	0	0	0	0	0	0	0	0	0	0	0.0585296	0.0629899
		125		0.0535984	0.0394556	0.0513357	0.0453684	0.0443661	0.0475423	0.0415265	0	0.0455777	0.0850423	0.204997	0.0423935	0.0600979	0.0513173	0.0575711	0.395658	0.0508861	0.0124105	0.0524168	0.0430007	0.0445773	0	0	0.116478	0.0561369	0.0335621	0.0610576	0	0	0.211982	0.284318	0.452719	0.050203	0.170819	0.0341363	0.0564838	0.106262	0.0393059	0.100418	0	0.061311	0.0522902	0.221731	0.0413626	0.609186	0.123845
		125.021		2.73352	3.07052	1.32288	3.41485	1.80386	2.1711	1.52038	1.7641	1.89945	2.3255	1.39264	1.64349	2.36886	1.02525	1.83076	2.00683	1.54607	1.71694	3.00945	2.70656	1.33368	1.43316	1.56398	2.44921	3.69177	1.73832	1.72824	1.42484	1.69202	2.20779	0.998909	1.36816	2.04159	1.86019	1.91675	1.54358	1.4294	1.66489	2.95359	1.4594	1.13189	3.05804	1.64051	1.48136	1.42502	1.19254
		125.058		0.468029	0.405954	0.633798	0.335901	0.323548	0.462912	0.363568	0.537591	0.42957	0.403951	0.588253	0.419006	0.53988	0.683503	0.369502	0.783442	0.464471	0.097852	0.334383	0.305139	0.383001	0.359338	0.248337	0.462734	0.402144	0.489611	0.320811	0.455069	0.532013	0.527835	0.812458	0.666351	0.505968	0.458896	0.357578	0.541689	0.446759	0.362176	0.467161	0.605857	0.490488	0.308139	0.391025	0.582924	0.488543	0.434524
		125.071		0.161752	0.0824184	0.133275	0.0942267	0.106046	0.152636	0.106782	0.0777543	0.0922948	0.13465	0.10027	0.127181	0.0911485	0	0.251219	0	0.106103	0.0505966	0.116582	0.152156	0.0909741	0.0611461	0.111955	0.0730632	0.190865	0.149055	0.0993479	0.0945002	0	0.207742	0	0.114543	0.161437	0.117257	0.0810737	0.0963002	0.103977	0.0992007	0.0960518	0.132589	0.103757	0.145666	0.0794036	0.0788775	0.10392	0
		125.096		0.212479	0.214814	0.322823	0.192816	0.246719	0.295262	0.367806	0.130426	0.239283	0.25209	0.395511	0.256333	0.246401	0.263138	0.199929	0.384831	0.211123	0.0649164	0.252143	0.186887	0.233803	0.269713	0.109241	0.385435	0.312325	0.327724	0.270102	0.297263	0.534055	0.34659	0.541638	0.486355	0.199828	0.295315	0.38062	0.386127	0.263942	0.266719	0.319809	0.225585	0.138343	0.148467	0.269673	0.202965	0.280703	0.460147
		125.107		0.105283	0.0946935	0.0809524	0	0.0854859	0	0	0.135443	0	0.115415	0	0.112392	0.0831355	0.171422	0.13189	0	0	0.0381861	0.0732028	0.107502	0	0	0.118741	0.100594	0	0.0927892	0.106592	0	0	0	0	0	0.0885936	0.133181	0.0981419	0.200934	0.102835	0	0.251044	0.111411	0.0911804	0.0943092	0.100378	0.0808013	0.0979476	0
		125.132		0.655623	0.717215	0.831243	0.627306	0.521572	0.674767	1.11613	0.606985	0.680247	0.713748	1.45503	0.516609	0.66308	1.11042	0.715975	1.72141	0.868311	0.186635	0.527783	0.401891	1.0553	1.19612	0.329081	1.07901	0.894108	1.0424	0.786504	1.44503	2.78566	0.839448	2.4939	1.69088	0.672327	0.755659	0.864502	1.09356	0.783828	0.6186	0.999812	0.824075	0.616254	0.267054	0.91389	0.754146	1.00337	0.962999
		125.972		0	0	0	0	0	0	0	0	0	0	0	0	0	0	0	0	0	0.333651	0	0	0	0	0	0	0	0	0	0	0	0	0	0	0	0	0	0	0	0	0	0	0	0	0	0	0	0
		125.986		1.56297	1.11177	1.04942	3.03619	0.650342	1.37038	1.13562	0.264197	1.89261	3.11012	8.91738	2.67178	2.40091	1.462	4.12628	11.5961	3.62807	0.777565	0.663344	1.09404	1.15992	0.621512	0.568598	7.66423	1.73616	2.50136	3.66966	1.87624	1.13346	11.0792	9.86929	17.5724	1.45392	2.96183	1.36289	3.28532	3.27128	0.612985	4.29395	0.45117	0.314415	0.897338	3.83834	0.671421	12.48	11.43
		126.009		0	0	0	0	0	0	0	0	0	0	0	0	0	0	0	0	0	0	0	0	0	0	0	0	0	0	0	0	0	0	0	0	0	0	0	0	0	0	0	0	0	0	0	0	0	0
		126.011		0	0	0	0	0	0	0	0	0	0	0	0	0	0	0	0	0	0	0	0	0	0	0	0	0	0	0	0	0	0	0	0	0	0	0	0	0	0	0	0	0	0	0	0	0	0
		126.013		0	0	0	0	0	0	0	0	0	0	0	0	0	0	0	0	0	0	0.112063	0	0	0	0	0	0	0	0	0	0	0	0	0	0	0	0	0	0	0	0	0	0	0	0	0	0	0
		126.024		0.197166	0.231473	0.133275	0.259996	0.202353	0.231873	0.140681	0.145476	0.189147	0.202482	0.183829	0.215911	0.211344	0.252219	0.232378	0.262788	0.190552	0.109785	0.224127	0.258004	0.180129	0.171712	0.225946	0.516737	0.324573	0.231973	0.172824	0.221112	0.184826	0.278756	0.167047	0.194542	0.213609	0.221486	0.197137	0.209268	0.175961	0.166582	0.384207	0.152845	0.135985	0.210095	0.188771	0.157755	0.209034	0.325626
		126.054		0.0909258	0.063129	0.126365	0.131743	0.126606	0.0925823	0.0957651	0.109525	0.0809004	0.0658066	0.0768739	0.0788717	0.0671093	0.0895324	0.0847865	0.108265	0.0974414	0.0338902	0.0605504	0.0793858	0.102801	0.143233	0.102456	0.0762399	0.0949224	0.10957	0.0910689	0.0798206	0	0.178065	0.128238	0.0836348	0.100406	0.101334	0.0776601	0.0842627	0.0685563	0.108559	0.10915	0.101283	0.0982548	0.0653628	0.103374	0.130821	0.126615	0.121709
		126.064		0	0	0	0	0	0.0375334	0	0	0.0444382	0.0455584	0	0.0601396	0	0	0.0334959	0	0	0	0	0	0	0	0.0441037	0.0434144	0.0336821	0.0562658	0	0	0	0	0	0	0	0.0622478	0	0	0	0.0467928	0.0534834	0	0	0.0410852	0	0	0	0
		126.091		0.249807	0.192894	0.162892	0.164024	0.200188	0.172653	0.124579	0.186443	0.0888765	0.216656	0.153748	0.228728	0.174284	0.198718	0.177947	0.20275	0.111516	0.073031	0.219608	0.17531	0.190136	0.14072	0.280906	0.153539	0.210258	0.198411	0.216289	0.169733	0.155213	0.425023	0.0995535	0.19636	0.198843	0.209905	0.136545	0.198156	0.207954	0.178748	0.257593	0.188755	0.153277	0.247445	0.194764	0.166412	0.265175	0.35979
		126.102		0	0.0683897	0.227062	0.104696	0	0.120941	0.188988	0.0484919	0.129896	0.236904	0.0657328	0	0.0971583	0	0	0.200782	0.0801185	0.112649	0.112967	0.219138	0	0	0.0814221	0.14295	0.338863	0	0.0879643	0.0972526	0.11641	0.323272	0.0818363	0.0845439	0.153562	0.0912002	0.105823	0	0	0.123533	0	0.149162	0.213802	0.0756341	0	0.0519437	0	0.172955
		126.136		0.0899687	0.0771577	0.0908247	0.0636903	0.0779112	0.107596	0.127122	0.0401312	0.0729243	0.104278	0.15709	0.0463371	0.0711159	0.113553	0.0669918	0.181097	0.0725397	0.0114558	0.0605504	0.0496161	0.112808	0.121455	0.037997	0.102712	0.0949224	0.148068	0.0631273	0.133952	0.256306	0.11129	0.231167	0.174542	0.0492187	0.0912002	0.092168	0.127783	0.0788398	0.0542796	0.121156	0.0893132	0.0652412	0.0420189	0.0853963	0.0654106	0.0967531	0.0918158
		126.895		0.0363703	0.021043	0.0345529	0.029664	0	0.0308608	0	0	0.0227888	0.0313847	0.0523634	0.047323	0.0310506	0	0	0	0	0.0329355	0.0325346	0	0	0	0	0	0.0326615	0.0533044	0.0372555	0	0	0.0317973	0	0.0781804	0.0364218	0	0	0.0370385	0.0457042	0.0318191	0	0	0.0298694	0	0	0	0	0
		126.921		0.0325419	0.0657594	0.0691057	0.0602004	0.0930606	0.0358652	0	0.0401312	0.0478566	0.0961788	0.0401081	0.0463371	0.0931518	0.038215	0.0355894	0	0	0.0372315	0.0623579	0.0413468	0	0.0435561	0.0325689	0.0370611	0.0428682	0.0523173	0	0	0	0	0	0	0.0590624	0.0521144	0.0512045	0.0305568	0	0	0.0371109	0.0506415	0.0534506	0.0560252	0.0823999	0.048096	0	0
		126.937		0	0	0	0	0	0	0	0	0	0	0	0	0	0	0	0	0	0.0343675	0	0	0	0	0	0	0	0	0	0	0	0.0328572	0	0	0	0	0	0	0	0	0	0	0	0	0	0	0	0
		126.956		0	0	0	0	0	0.0308608	0	0	0	0	0	0.0591537	0.0210343	0	0	0	0	0.0539379	0	0	0	0	0	0	0	0	0	0	0	0	0.0978661	0	0	0	0	0	0	0	0	0	0	0	0	0	0	0
		126.969		0.0267992	0	0	0	0	0.106762	0	0	0	0	0	0.185348	0.0500816	0	0	0.0944855	0	3.05585	0.0569355	0	0	0	0	0	0	0	0	0	0	0.0667743	0.518859	0.0781804	0.0295312	0	0	0	0	0	0	0	0	0	0	0	0.109892	0.82741
		126.99		0.0717836	0.042086	0.0513357	0.104696	0	0.0759008	0.040679	0	0.0638087	0.124526	0.313066	0.0887306	0.087142	0.0589603	0.154919	0.393689	0.120178	0	0	0.0396929	0.0363896	0	0.0298548	0.301783	0.0755296	0.0740339	0.135569	0.0853254	0	0.409125	0.451365	0.655442	0.0728436	0.105676	0.0452306	0.128709	0.141683	0.0318191	0.145169	0	0	0.0504227	0.160305	0	0.511238	0.397157
		127.007		0	0	0	0	0	0	0	0	0	0	0.0512493	0	0	0	0	0	0	0	0	0	0	0	0	0	0	0	0	0	0	0.0519355	0.0523078	0.0745441	0	0.0868573	0	0	0	0	0	0	0	0	0	0	0.0525572	0.112101
		127.024		0.109111	0.0832952	0	0.0802672	0	0.0583852	0.0618659	0	0.0569721	0.0799803	0.0735316	0.0630973	0.0641044	0.0786138	0	0.103343	0.0801185	0.0329355	0.055128	0.0611932	0.0818767	0	0.0678518	0.0984765	0	0	0.0714063	0.082573	0	0	0.0936478	0.101816	0.0807186	0	0.0716862	0.0629655	0.0662711	0.0786118	0.0949603	0	0.0762457	0.0756341	0.0928872	0.0615629	0.0680855	0.0608547
		127.038		0.386674	0.382281	1.27846	0.341136	0.327876	0.467082	0.527132	1.66795	0.381713	0.367504	0.386598	0.334219	0.340555	0.407263	0.674105	0.638761	0.5814	0.112172	0.255758	0.301005	0.550393	1.22878	0.301262	0.605684	0.389896	0.571542	0.437752	0.503695	0.873073	1.02917	0.478363	0.576353	0.519749	0.445868	0.362698	0.574097	0.367919	0.374342	0.47371	0.485238	0.433893	0.284795	0.367054	0.408816	0.533934	0.666199
		127.05		0	0	0	0	0	0	0	0	0	0	0.0445646	0	0	0	0	0	0	0	0	0	0	0	0	0	0	0.0365234	0	0	0	0	0	0.0463628	0	0	0	0	0	0	0	0	0	0	0	0	0	0
		127.074		0.175152	0.143794	0.349478	0.143085	0.130934	0.174322	0.242379	0.292624	0.145849	0.166035	0.269616	0.158729	0.215351	0.466224	0.191555	0.376958	0.129922	0.0377088	0.137368	0.128175	0.24563	0.23537	0.0929569	0.188482	0.192907	0.214205	0.151092	0.278913	0.552435	0.239539	0.430273	0.329994	0.188015	0.124496	0.283331	0.342607	0.179389	0.114174	0.986714	0.441962	0.340354	0.128858	0.139331	0.311662	0.241285	0.250892
		127.087		0.120596	0.129765	0.109582	0.108186	0.163397	0.174322	0.156784	0.173066	0.16294	0.165023	0.159318	0.122251	0.150245	0.161595	0.172713	0.213576	0.167816	0.0472553	0.126523	0.108329	0.159205	0.153284	0.16488	0.140832	0.127584	0.142145	0.159371	0.114685	0.119473	0.162166	0.210918	0.158179	0.138797	0.114362	0.0896078	0.188897	0.110833	0.184363	0.146261	0.166657	0.191007	0.113918	0.1648	0.163527	0.142143	0.10356
		127.097		0.0909258	0	0	0.0759049	0	0.0617215	0	0	0	0	0	0.0483089	0	0	0	0	0	0	0.0939887	0.0628471	0	0	0	0	0.113294	0	0	0	0	0	0.0472457	0.0890892	0.0393749	0	0	0	0	0	0	0	0	0.0896404	0	0	0	0
		127.112		0.193337	0.192894	0.125378	0.13785	0.183957	0.260231	0.169496	0.0794264	0.139012	0.184258	0.301925	0.216897	0.191312	0.133207	0.151778	0.359242	0.126674	0.0472553	0.198822	0.152156	0.128273	0.134856	0.077351	0.225543	0.236796	0.248754	0.124185	0.186248	0.252221	0.190784	0.405807	0.359993	0.185062	0.163581	0.244075	0.283345	0.173676	0.19653	0.189921	0.118777	0.156422	0.106448	0.163302	0.102926	0.152894	0.31495
		127.123		0	0	0	0	0	0	0.0508487	0	0	0	0	0	0	0	0	0	0	0	0	0.0289427	0	0	0.0318903	0.084711	0	0	0	0	0	0	0	0	0	0.065143	0	0.0953742	0	0	0.0731303	0	0	0	0	0.0557914	0	0
		127.148		0.562783	0.488373	0.604182	0.440597	0.341944	0.57718	0.740696	0.367034	0.567442	0.481907	1.0573	0.403231	0.475775	0.774128	0.555823	1.42614	0.705909	0.144153	0.382281	0.551566	0.764182	0.724539	0.234089	0.714749	0.625671	0.677164	0.540204	1.15877	1.70836	0.661383	1.84933	1.34816	0.484312	0.622478	0.697234	0.912074	0.612437	0.365919	0.741127	0.539562	0.360791	0.229704	0.60976	0.48577	0.639048	0.563707
		127.955		0	0	0	0	0	0	0	0	0	0	0	0	0	0	0	0	0	0	0	0	0	0	0	0	0	0	0	0	0	0	0	0	0	0	0	0	0	0	0	0	0	0	0	0	0	0.0533813
		127.956		0	0	0	0	0	0	0	0	0	0	0	0	0	0	0	0	0	0.336993	0	0	0	0	0	0	0	0	0	0	0	0	0	0	0	0	0	0	0	0	0	0	0	0	0	0	0	0
		127.958		0	0	0	0	0	0	0	0	0	0	0	0	0	0	0	0	0	0	0	0	0	0	0	0	0	0	0	0	0	0	0	0	0	0	0	0	0	0	0	0	0	0	0	0	0	0
		127.983		0.0220136	0	0	0.0244291	0	0.0517126	0	0	0.0239283	0.0293599	0.0835586	0.0502807	0.0430702	0	0.0523374	0.100391	0.0378939	2.9957	0	0	0	0	0	0.0635332	0	0.0306007	0.0434647	0	0	0.093272	0.193201	0.128179	0.023625	0.0521144	0	0.0407424	0.0388486	0	0.0338364	0	0	0	0	0	0.117059	0.768691
		128.019		21.6509	15.2421	4.97068	17.4302	8.94247	13.8798	7.71714	3.17455	15.6856	23.1275	29.4126	18.596	21.9888	7.62554	28.705	37.43	24.9526	16.6625	8.68582	12.1229	9.48405	6.79475	25.1798	24.4667	17.6821	21.1786	17.4666	10.7483	4.35821	15.0804	25.7616	25.8204	18.7415	22.496	17.3447	20.724	21.6135	17.8505	22.737	3.89203	3.48922	12.1257	24.3859	5.33385	11.5124	11.6617
		128.049		0	0	0	0	0.0616797	0	0	0	0.0455777	0	0	0	0	5.97792	0	0	0	0	0.0424757	0	0	0	0	0	0	0	0	0	0	0.0657144	0	0	0	0	0	0	0	0	0	0	0	0	0	0	0	0
		128.068		2.56315	2.99161	2.1097	3.11995	3.10238	3.33713	2.28395	2.00656	3.03775	3.36727	5.56612	3.74838	3.89034	2.722	2.65664	7.30589	3.41911	1.221	3.07632	2.81737	2.10423	1.95165	1.25051	4.26202	3.18449	3.79843	3.31781	2.2203	2.33024	4.02023	8.03599	5.51262	3.49846	4.29799	3.44862	4.89835	2.97535	2.73176	4.87026	2.45565	1.70885	2.23914	3.26154	2.27302	3.42219	3.18153
		128.088		0.0325419	0	0	0	0	0	0	0	0	0	0	0	0	0	0	0	0	0	0	0	0	0	0	0	0	0	0	0	0	0	0	0	0	0	0	0	0	0	0	0	0	0	0	0	0	0
		128.092		0	0	0	0.0366437	0	0	0	0	0	0	0	0	0	0	0	0	0	0	0	0	0	0	0	0	0	0	0	0	0	0	0	0	0	0	0	0	0	0	0	0	0	0	0	0	0	0
		128.107		0.176109	0.156946	0.134263	0.14134	0.307316	0.196008	0.323737	0.0886231	0.223331	0.289549	0.379913	0.131124	0.22737	0.188891	0.164339	0.31003	0.166733	0.0849642	0.327153	0.123213	0.151017	0.190977	0.129597	0.202247	0.267416	0.222102	0.162475	0.193588	0.287961	0.23424	0.527296	0.330903	0.166359	0.149105	0.353311	0.248158	0.238805	0.337844	0.340547	0.147321	0.13284	0.114852	0.233716	0.149098	0.225757	0.40463
		128.144		0.335947	0.220075	0.158943	0.156172	0.166643	2.65903	0.199157	0.108689	0.167498	0.316884	0.387712	1.47884	1.4734	0.100451	0.12875	0.485222	1.23101	0.31599	2.01985	0.468046	0.109169	0.172549	0.165558	0.298606	0.285788	0.642615	0.289765	0.221112	0.216481	0.474839	0.485956	0.771804	0.231328	0.235962	0.3883	1.01208	0.163393	0.175941	0.396214	0.178626	0.102971	0.77595	0.167796	0.0981159	0.206645	0.223134
		128.525		0	0	0	0	0	0	0	0	0.0250677	0	0.047907	0	0	0	0	0	0	0	0	0	0	0	0	0.0338844	0	0	0	0	0	0.0487558	0	0.0999981	0	0	0	0	0.0331356	0	0.0382024	0	0	0	0.0539345	0	0.0597241	0.149468
		128.951		0	0	0.0365273	0	0	0.339468	0	0	0	0.0587197	0.0690751	1.0973	0.124202	0	0	0.276567	0	1.23962	0.137368	0.0413468	0	0	0	0.0264722	0	0	0	0	0	0.0943319	1.70085	0.116361	0	0	0	0.050928	0.0388486	0	0.0305619	0	0	0	0.0734109	0	0.160061	0.358722
		128.986		0	0	0.261615	0.620326	0	0.19851	0	0	0	0.415088	1.0495	0.262248	0.232379	0.236933	0.42812	1.0482	0.597641	0.159427	0	0	0	0	0	2.01189	0.269457	0.199398	0.90862	0.232122	0.572858	1.68632	1.25707	2.1836	0	0.279391	0	0.347236	0.558734	0	0.375475	0	0	0	0.42848	0	1.40471	2.0776
		129.003		0.232579	0.320029	0.192509	0	0.138509	0	0.543234	0.311017	0.81584	0	0.160433	0.181405	0.176287	0.167054	0	0.181097	0	0.132219	0.144598	0.300178	0.752356	0.763907	0.740941	0	0.287829	0.294162	0	0.191753	0.226693	0.137788	0.134144	0.229087	0.491202	0.193981	0.257729	0.145376	0.158822	0.194658	0.168091	0.248604	0.413456	0.478082	0.218734	0.264528	0	0.185767
		129.02		3.7672	2.52253	0.87172	2.99955	1.47166	2.45718	1.23901	0.555149	2.66857	3.94738	4.57233	3.10064	3.5598	1.29931	4.55754	5.91223	4.22896	2.60048	1.48032	2.09959	1.56112	1.14	4.1756	3.78023	3.20491	3.48749	2.78278	1.87716	0.876136	2.38162	4.21837	4.29174	3.10865	3.86226	2.87769	3.22698	3.38668	2.88805	3.55392	0.673992	0.642193	2.24008	3.9567	0.955187	1.90998	1.91746
		129.039		0	0	0	0	0	0	0	0	0	0	0	0	0	0	0	0	0	0	0	0	0	0	0	0	0	0	0	0	0	0	0	0	0	0	0	0	0	0	0	0	0	0	0	0	0	0
		129.054		0.816418	0.780344	0.787805	0.696231	0	1.03592	0.893242	0.66551	0.781657	0.768418	1.44055	0.772942	0.886444	1.24581	0.795528	1.89168	0.962505	0.312649	0.64075	0.627644	0.805121	0.808301	0.464106	1.18701	1.00536	1.08484	0.847562	1.02482	1.88808	1.05567	2.45087	1.71179	0.916452	0.968459	0.943869	1.35839	0.874093	0.708442	1.15044	0	0.560445	0.463142	1.02326	0.855148	1.11923	1.04948
		129.066		2.3545	2.85571	3.29141	3.22029	7.27712	2.77997	1.43478	2.04836	2.35637	1.10454	1.03724	4.26991	1.13585	1.52205	1.36705	2.246	0.974414	0.866825	4.46989	3.34413	3.52889	2.97438	4.05007	1.08854	2.88135	2.60106	3.19569	1.35236	0.846523	1.29521	1.76834	1.08725	0.777655	2.18736	2.06695	1.30931	3.23243	5.2071	1.46588	8.53355	0.804903	1.67515	1.11315	1.81995	0.774025	1.05908
		129.092		0	0.111353	0	0	0	0	0	0	0	0	0.179373	0.124223	0	0	0	0.211608	0	0	0	0	0	0.173387	0	0.185305	0.174535	0.152016	0	0	0.323701	0.304194	0.259851	0.219087	0	0.137524	0	0.168525	0.139398	0	0.19647	0	0	0	0.196262	0	0.328483	0.288259
		129.102		0.724535	0.590957	0.824333	0.629051	0.851612	0.50962	1.16105	1.29507	0.902438	0.601371	0.364316	0.48999	0.594969	0.477142	0.73063	0.257867	0.79902	0.270644	0.568451	0.612759	1.18175	1.03446	1.00692	0.371669	0.605258	0.663344	0.539169	0.556909	0.515674	0.646544	0.306253	0.327267	0.69103	0.44442	0.663951	1.06023	0.64443	1.54884	0.507546	1.07636	1.14683	0.618145	0.343083	0.953263	0.475404	0.795381
		129.128		0.042113	0.0394556	0.0523229	0.0340263	0.0519408	0.0467082	0.0432214	0.037623	0.0455777	0.0526453	0.101384	0.0394358	0.0580947	0.0480418	0.0575711	0.0984223	0.0573822	0.0157518	0.0424757	0.0272889	0.0400286	0.0443937	0.0352829	0.0825932	0.0581782	0.0612014	0.0486391	0.0697283	0	0.081613	0.161142	0.09818	0.0629999	0.0564573	0.0503511	0.0620396	0	0.0608306	0.0611239	0.0708981	0.0864642	0.0364164	0.0524363	0.0500199	0.0812248	0.0629899
		129.139		0.100497	0.0403324	0.0335656	0.0244291	0	0.234375	0.099155	0.0418034	0.0524143	0.0435336	0.0334235	0.113378	0.115188	0.0589603	0.0523374	0.0954697	0.124508	0.0324582	0.203341	0.0876552	0.0482163	0.056958	0.0420681	0.122831	0.0734883	0.0848923	0.0372555	0.100005	0	0.0392166	0.0725559	0.0972709	0.0994217	0.227277	0.0640056	0.0870406	0.0651285	0.0795477	0.13098	0	0.0424461	0.0756341	0	0.104849	0	0.051246
		129.582		0.0574269	0.0280573	0.0345529	0.0244291	0	0	0	0	0.0239283	0	0.0467928	0	0.0240392	0.0556848	0	0.0580692	0	0.0114558	0.034342	0	0	0	0	0.02859	0.0316408	0	0	0	0	0.0964517	0.0615882	0.0890892	0.0295312	0.053562	0	0	0	0.0243322	0	0	0	0	0	0	0.0716689	0.158009
		129.916		0	0	0	0	0	0	0	0	0	0	0	0	0	0	0	0	0	0.0128878	0	0	0	0	0	0	0	0	0	0	0	0	0	0	0	0	0	0	0	0	0	0	0	0	0	0	0	0
		129.953		0	0	0	0	0	0.0208519	0	0	0	0	0	0.057182	0	0	0	0	0	0.335561	0	0	0	0	0	0	0	0	0	0	0	0	0.0649629	0	0	0	0	0	0	0	0	0	0	0	0	0	0	0
		129.98		0.0430701	0.025427	0.057259	0.105569	0	0.0600534	0	0	0.0512749	0.0678314	0.229508	0.0542243	0.0610996	0	0.119329	0.313967	0.108268	1.23389	0	0.0281158	0.0400286	0	0	0.223425	0.0530749	0.0621885	0.102453	0.0578011	0	0.287235	0.303722	0.456355	0.0462655	0.105676	0.0375499	0.0981521	0.0948363	0.0233964	0.121156	0	0	0	0.119854	0	0.345205	0.320288
		129.999		0	0.0201662	0	0.0348988	0	0	0	0	0.0364621	0	0	0	0.038062	0	0	0	0	0.0620525	0	0	0	0.039368	0.0420681	0	0	0	0	0	0	0	0	0	0.0295312	0	0	0	0	0	0	0	0.0337996	0.0373502	0	0	0	0
		130.017		3.48294	2.34805	0.838154	2.78143	1.2693	2.2837	1.23393	0.494952	2.34611	3.50496	4.4119	2.58995	3.53075	1.13553	4.46438	5.66913	3.89766	2.54558	1.40079	1.87466	1.52564	1.09142	3.95779	3.72728	2.90687	3.28513	2.70102	1.7533	0.747473	2.27138	3.96189	4.04901	3.1244	3.53654	2.73432	3.25384	3.3604	2.76171	3.37273	0.663864	0.559659	1.95248	3.84134	0.842643	1.82278	1.76158
		130.033		0.34169	0.21306	0.321835	0.533079	0.10821	0	0.524589	0.256673	0.373737	0	0	0.55013	0.281459	0.172514	0.525467	0	0.600889	0.484009	0.194304	0.263792	0.510365	0.244584	0.41661	0	0.257209	0.289226	0.277346	0.189918	0.113346	0	0	0	0.38489	0	0.302106	0	0	0.274206	0	0.26886	0.601319	0.248379	0	0.329939	0	0
		130.05		16.5418	14.3312	18.2212	17.8403	22.9275	16.7107	14.2275	20.3072	20.4302	14.4521	16.2037	23.5915	18.1876	28.2147	17.8366	13.7043	17.1096	12.2468	20.0106	20.0052	20.9604	17.7365	12.9895	20.0013	17.5872	18.4631	20.1314	19.4322	14.3725	14.2802	11.2377	13.7816	17.8113	19.7847	16.7968	18.1331	21.2113	19.3638	18.6646	22.3154	13.7462	19.9581	19.1033	27.7485	15.8269	13.7307
		130.064		0	0	0	0	0	0.796541	0	0	0	0	0	0	0	0	0	0.888754	0	0	0	0.805435	0	0	0	0	0.831847	0	0	0	0	0	0.902731	0	0.753046	0	0	0	0	0	0	0	0	0	0	0	0	0
		130.086		11.4069	7.05466	13.4677	11.4677	9.17621	12.165	9.94431	13.051	9.05856	8.98715	8.18986	9.38967	8.8975	11.0376	8.99993	6.19273	11.4364	7.31599	12.5728	11.1967	11.0151	10.3278	8.34645	7.90777	8.8237	9.36875	8.3918	11.1107	10.1338	11.2806	4.87137	8.53529	9.29741	10.8383	10.4585	9.73651	11.8671	12.0473	9.92717	13.5922	14.5983	11.2461	10.7749	11.721	10.4063	12.7667
		130.123		0.0593411	0.0394556	0.0957608	0.0479858	0.0735828	0.0658919	0.0516962	0.061869	0.0432988	0.0728934	0.096928	0.0729563	0.0721175	0.0917161	0.0596646	0.127949	0.0671263	0.023389	0.0777215	0.0611932	0.0564039	0.0695222	0.077351	0.075181	0.0540956	0.0473817	0.049674	0.0660584	0	0.0498157	0.104616	0.0872711	0.0629999	0.0825145	0.0614454	0.0629655	0.086838	0.0786118	0.0851368	0.0976	0.0715295	0.0578928	0.0823999	0.0567533	0.0561407	0.088613
		130.135		0	0	0	0	0	0.0208519	0	0	0	0	0	0	0	0	0	0	0	0.0143198	0	0	0	0	0	0	0	0	0	0	0	0	0	0	0	0	0	0	0	0.0243322	0.0316534	0	0	0	0	0	0	0
		130.159		6.0681	6.2752	5.79797	5.46602	5.82386	7.21725	4.42977	5.28227	6.40594	7.47968	9.77079	7.32323	8.0401	6.86779	6.70128	12.8982	7.06667	3.2716	5.37724	5.70007	5.40659	4.48209	4.03854	7.37833	6.23732	7.81502	6.37793	5.06723	6.51179	7.08867	16.1268	11.7571	6.74394	8.07194	6.28193	10.2986	7.17099	6.93843	7.49313	6.72795	5.05973	4.86019	7.50439	6.35637	7.4476	6.58191
		130.525		0.0267992	0	0	0	0	0	0	0	0.038741	0	0	0.0719704	0	0	0	0	0	0.0114558	0	0	0	0	0	0.0264722	0	0	0	0	0	0	0	0	0	0	0	0.0240751	0.0479894	0.0243322	0	0	0	0	0	0	0	0
		130.526		0.0497699	0.0219198	0	0.0488583	0	0.0500445	0	0	0.059251	0.0809927	0.299697	0	0.0721175	0.038215	0.126656	0.259835	0.0931107	0.0448687	0	0.038866	0	0	0	0.218131	0.0653229	0.0631756	0.190417	0	0	0.271337	0.237916	0.425447	0.0324843	0.154896	0.0571783	0.108338	0.18853	0.0402418	0.154993	0	0	0	0.18128	0	0.453903	0.576518
		130.907		0.0411559	0.0280573	0	0	0	0	0.0483063	0	0.028486	0.0354343	0.0434505	0.0483089	0.0240392	0	0	0	0	0.0367542	0	0.0305966	0	0	0.0318903	0.0391788	0.0285788	0.0325749	0	0	0	0	0	0.061817	0	0	0	0.0277789	0	0.0252681	0	0	0.0463762	0	0	0.0509818	0	0
		130.934		0	0	0	0	0	0	0	0	0	0	0	0	0	0	0	0.0610219	0	0.33031	0	0	0	0	0	0	0	0	0	0	0	0.0561752	0.0489331	0.0818166	0	0	0	0	0	0	0	0	0	0	0	0	0.185145	0.0330964
		130.966		0.042113	0.0341949	0.103659	0.0401336	0	0.0358652	0.0864428	0.037623	0.0535538	0.0607445	0.181601	0.0828152	0.0510832	0.171422	0.0690853	0.255898	0.0606302	0.432935	0	0.0347313	0.10553	0.0896251	0	0.118595	0.0428682	0.0523173	0.0807202	0.173403	0.329827	0.209862	0.205856	0.336357	0.0285468	0.0912002	0.0315761	0.0564838	0.0834102	0.0271398	0.0709474	0.0570868	0.0636691	0	0.074909	0.0692583	0.234119	0.27865
		131.012		0.52737	0	0.39489	0	0.319219	0	0.453401	0.316869	0.0752032	0	0	0.479145	0	0.376691	0.571524	0	0	0	0.254854	0.0363852	0	0	0.0644592	0	0.545038	0.530083	0	0.645904	0	0.305254	0.509579	0.604534	0	0	0.456573	0.412054	0	0	0	0.489842	0	0	0	0	0.407318	0.397157
		131.019		0	0.428751	0	0.554018	0	0.396186	0	0	0.630111	0.466721	0.620562	0	0.373609	0	0.525467	0.710609	0.627956	0.279236	0	0.403545	0.564949	0.515135	0.717193	1.06948	0	0.496521	0.642657	0	0.563668	0.395346	0.575385	0.640897	0.592593	0.473372	0.359285	0.409276	0.57016	0.369663	0.426776	0	0.310485	0.457539	0.668189	0.3107	0	0.360858
		131.033		0.110068	0	0.048374	0	0.086568	0	0.0567811	0	0.0524143	0	0	0.0916883	0	0.0666034	0	0	0	0	0.0433794	0	0	0	0	0	0.0704263	0.0592272	0.0683017	0	0	0.0922121	0	0	0.0679218	0	0.0512045	0	0	0	0.0807708	0	0.0675993	0	0.0734109	0	0.144532	0.122777
		131.052		1.56201	1.43443	1.81254	1.52595	1.94994	1.35704	1.31952	1.8243	1.84248	1.52064	1.42607	1.91067	1.51647	2.07016	1.56279	1.31	1.43888	0.932219	1.63034	1.82174	1.82221	1.42898	1.62234	1.72281	1.43302	1.43132	1.77584	1.68265	1.32442	1.47009	1.02084	1.17543	1.30134	1.79071	1.56686	1.45932	1.78475	1.82492	1.57721	1.92622	1.58387	1.57711	1.76036	2.17394	1.5146	1.70073
		131.068		0	0	0	0	0	0	0	0	0	0	0	0	0	0	0	0	0	0	0	0	0	0	0	0	0	0	0	0	0	0.254378	0	0	0	0	0	0	0	0	0	0	0	0	0	0	0	0
		131.069		0	0	0	0	0	0	0	0	0	0	0	0	0	0	0	0	0	0	0	0	0	0	0	0	0	0	0	0	0	0	0	0	0	0	0	0	0	0	0	0	0	0	0	0	0	0
		131.089		0.893945	0.5629	1.03856	0.833208	0.719596	0.986711	0.81019	0.898772	0.668852	0.749183	0.73086	0.689141	0.697136	0.854925	0.713882	0.677146	0.897544	0.498806	0.900123	0.819493	0.84242	0.783172	0.614059	0.716867	0.727738	0.797592	0.61368	0.884449	0.859798	0.946499	0.668189	0.766349	0.725483	0.775925	0.83634	0.809292	0.928939	0.905908	0.822989	0.971396	1.07373	0.88053	0.797032	0.907091	0.882722	1.17225
		131.105		0.0928401	0.0526075	0.130314	0	0.0844038	0.0809053	0.101697	0	0	0.0789679	0.104727	0.0670409	0	0.136482	0	0.11417	0	0	0	0	0.125544	0	0	0.0995354	0	0.0779824	0	0.126612	0.266517	0.740876	0.146799	0.135452	0	0.0723811	0.0947283	0.0861146	0.0822676	0.0701891	0.102601	0	0	0	0.104873	0.104849	0.639048	0.765488
		131.117		0.0555126	0.0491003	0	0.0401336	0	0.0283585	0	0	0.0467171	0	0.0267388	0	0.0350571	0	0	0	0	0	0	0.0281158	0	0	0.0339259	0.0264722	0.0347028	0.0345492	0.0372555	0	0	0.0455761	0	0	0	0	0	0	0.031993	0	0.0414769	0	0.0275113	0	0	0	0	0.0362993
		131.163		0.543641	0.549748	0.558769	0.500798	0.589744	0.736488	0.433909	0.494952	0.603904	0.69755	0.864553	0.730549	0.770255	0.660574	0.633282	1.33165	0.647444	0.298807	0.448254	0.511873	0.554032	0.449801	0.39354	0.66604	0.565452	0.65446	0.572285	0.476171	0.596344	0.608388	1.51018	1.01816	0.650671	0.696306	0.57861	0.954668	0.647857	0.62328	0.645075	0.629796	0.507781	0.388442	0.663694	0.546371	0.731023	0.651252
		131.533		0	0	0	0	0	0	0	0	0	0	0	0	0	0	0	0	0	0	0	0	0	0	0	0	0	0	0	0	0	0	0	0	0	0	0	0	0	0	0	0	0	0	0	0	0	0
		131.542		0.0210565	0	0	0.0226842	0	0.033363	0	0	0.0603904	0	0.0545916	0.0325346	0.0450734	0	0.0575711	0	0.047638	0.0214797	0	0.0454815	0	0	0.0339259	0.0963588	0.0449095	0	0.066232	0	0	0	0	0.0499991	0	0.205562	0	0.0462982	0.13597	0.0308832	0.0654899	0	0	0	0.13184	0	0	0.0629899
		131.906		0	0	0	0	0	0	0	0	0.0216494	0	0.0267388	0	0	0	0	0	0	0.0143198	0	0	0	0	0	0.0307077	0	0	0	0	0	0	0	0.0518172	0	0	0	0.0240751	0	0	0	0	0	0	0	0	0	0
		131.93		0	0	0	0	0	0	0	0	0	0	0	0	0	0	0	0	0	5.10071	0	0	0	0	0	0	0	0	0	0	0	0.0392166	0	0	0	0	0	0	0	0	0	0	0	0	0	0	0.0573352	0
		131.951		0	0	0	0	0	0.0467082	0	0	0	0	0	0.101547	0.0200326	0	0	0	0	0.37136	0	0	0	0	0	0	0	0	0	0	0	0.058295	0.218511	0.0745441	0	0	0	0	0	0	0	0	0	0	0	0	0	0
		131.974		0	0	0	0	0	0	0	0	0	0	0	0.0443653	0	0	0	0	0	2.34367	0	0	0	0	0	0	0	0	0	0	0	0.0423964	0.0480894	0	0	0	0	0	0	0	0	0	0	0	0	0	0.101531	0.0747338
		132.004		0.0937972	0.0876791	0.102671	0.0977166	0.114703	0.0692282	0.101697	0.137115	0.0911553	0.0911168	0.0913574	0.0768999	0.0851387	0.134299	0.136077	0.175192	0.135335	0.642004	0.103026	0.108329	0.113718	0.0971636	0.187271	0	0.103088	0.13721	0.115906	0.100923	0	0.201383	0.080149	0.124543	0.161437	0	0.106676	0.0777809	0.0914085	0.141314	0.0785878	0.153766	0.0770317	0.107382	0.0554327	0.0990778	0.0788358	0.097154
		132.009		0	0	0	0	0	0	0	0	0	0	0	0	0	0	0	0	0	0	0	0	0	0	0	0	0.0765503	0	0	0	0	0	0	0	0	0	0	0	0	0	0	0	0	0	0	0	0	0
		132.021		0.101454	0.136779	0.0612079	0.100334	0.0692544	0.179326	0.0567811	0.0484919	0.112805	0.115415	0.174916	0.168588	0.102166	0.0862568	0.0879268	0.153539	0.13317	0.0677804	0.0867588	0.0711165	0.114627	0.0921379	0.119419	0.183188	0	0.153991	0.186277	0.0669759	0	0.0678342	0.129082	0.133634	0.113203	0.175162	0.0896078	0.0712992	0.149681	0.0935855	0.0840453	0.0635321	0.0605249	0.0933754	0.166298	0.0663725	0.0740579	0.105695
		132.031		0	0	0	0	0	0	0	0	0	0	0	0	0	0	0	0	0	0.0463007	0	0	0	0	0	0	0	0	0	0	0	0	0	0	0	0.214248	0	0	0	0	0	0	0.0786038	0	0	0.0548295	0	0.259433
		132.055		2.54401	3.65271	1.37323	1.7746	1.27471	0.271908	3.55009	0	3.11068	0.44546	0.281871	1.53307	0	0.333017	1.61304	0.215545	2.3256	0.156563	1.42519	1.58358	3.40243	2.13927	2.88574	0.240367	2.2761	3.1341	0	0	0.298172	0.267097	0.656378	0.326358	2.89603	0.317029	3.20028	0.992633	0.261657	2.24231	0.266325	0	0.274327	0	0.302633	0.343406	0.271148	0
		132.077		5.94464	6.3392	4.08711	4.19134	2.53428	4.66248	8.02138	10.6833	5.55022	9.64218	4.51551	3.06416	10.2577	4.04424	6.04811	2.80996	8.35723	6.78949	6.18157	5.78607	2.70921	3.37979	7.3877	3.77599	3.66421	2.06604	9.5136	7.28294	7.8117	10.6934	1.17777	5.09263	4.49465	6.37099	6.46456	2.56955	4.551	8.06052	5.57537	10.1532	20.279	13.686	9.80709	16.4854	8.10456	13.6677
		132.102		9.76161	8.14627	9.5435	8.85557	10.2399	10.0014	9.60108	12.7107	10.0032	8.56903	7.2618	6.90817	9.13889	8.19112	8.56135	9.31272	7.06017	4.34701	11.2416	12.7687	9.28118	11.6111	7.74935	11.203	8.74307	8.2997	7.19031	8.83531	10.1879	11.606	5.3742	6.82896	7.86613	11.8995	10.7879	8.85036	10.0584	11.5157	13.5597	10.5371	16.102	8.89774	10.2101	11.1506	8.98729	12.7112
		132.136		0	0	0	0	0	0.0208519	0	0	0	0.0303723	0	0	0	0	0	0	0	0.0128878	0	0.0322505	0	0	0	0	0	0	0	0	0	0	0	0	0	0	0	0	0	0	0.0327449	0	0	0	0	0	0	0.0395022
		132.166		0.0344561	0.0289341	0.0355401	0.027919	0.0400377	0.0400356	0	0	0.038741	0.0425212	0.0367658	0.0315487	0.0290473	0	0	0	0.0346458	0.0210024	0	0.0272889	0	0	0.0298548	0.0264722	0.0295995	0.0266522	0.0382903	0	0	0.0317973	0.0582135	0.0472718	0.0305156	0.0434287	0.0324295	0.051854	0.043419	0.0421135	0	0	0.0306555	0	0	0	0.0418069	0.0405698
		132.192		0	0	0	0	0	0	0	0	0	0	0	0	0.019031	0	0	0	0	0	0	0	0	0	0	0	0	0	0	0	0	0	0	0	0	0	0	0	0	0	0	0	0	0	0	0	0	0
		132.513		0	0	0	0	0	0	0	0	0	0	0	0	0	0	0	0	0	0	0	0	0	0	0	0	0	0	0	0	0	0	0	0	0	0	0	0	0	0	0	0	0	0	0	0	0	0
		132.541		0	0	0	0	0	0	0	0	0	0	0	0	0	0	0	0	0	0	0	0	0	0	0	0	0	0	0	0	0	0	0	0.0436355	0	0	0	0	0	0	0	0	0	0	0	0	0	0
		132.542		0	0	0	0	0	0	0	0	0	0	0	0	0	0	0	0	0	0	0	0	0	0	0	0	0	0	0	0	0	0	0	0	0	0.0477715	0	0	0	0	0	0	0	0	0	0	0	0
		132.89		0.0411559	0.0359485	0.0493612	0.0654352	0	0.0325289	0	0	0.0546932	0.0769431	0.237307	0.0729563	0.0631028	0.0535011	0.17376	0.281488	0.106103	0.0276849	0	0.0479623	0.0636819	0	0.0305333	0.164128	0.0591989	0.0898279	0.0972782	0.0678934	0	0.361429	0.310472	0.477264	0.0374062	0.149105	0.0435238	0.0963002	0.138255	0.0233964	0.0851368	0	0	0	0.163302	0	0.473015	0.408901
		132.903		0.111982	0.0920631	0.155982	0.143085	0.0508587	0.113434	0.0983075	0.062705	0.115084	0.152874	0.296355	0.181405	0.126206	0.206361	0.190508	0.390737	0.225198	0.051074	0.0605504	0.0967515	0.110988	0.078736	0.075994	0.270016	0.153101	0.17472	0.169719	0.166981	0.20627	0.224701	0.31469	0.487264	0.105328	0.250439	0.0887544	0.213898	0.133685	0.0673816	0.211751	0.0736604	0.134413	0.0662965	0.266676	0.101002	0.286676	0.185767
		132.918		0	0	0	0	0	0	0	0	0	0	0	0	0	0	0	0	0	0.021957	0	0	0	0	0	0	0	0	0	0	0	0	0	0	0	0	0	0	0	0	0	0	0	0	0	0	0	0
		132.931		0	0	0	0	0	0	0	0	0	0	0	0	0	0	0	0	0	0.222434	0	0	0	0	0	0	0	0	0	0	0	0	0	0	0	0	0	0	0	0	0	0	0	0	0	0	0.0633076	0
		132.945		0	0	0	0	0	0	0	0	0	0	0	0	0	0	0	0	0	0	0	0	0	0	0	0	0	0	0	0	0	0	0	0	0	0	0	0	0	0	0	0	0	0	0	0	0	0
		132.947		0	0	0	0	0	0	0	0	0	0	0	0	0	0	0	0	0	0.100716	0	0	0	0	0	0	0	0	0	0	0	0	0	0	0	0	0	0	0	0	0	0	0	0	0	0	0	0
		132.967		0.156967	0.197278	0.236934	0.186708	0.285674	0.164313	0.130512	0.163033	0.148127	0.215643	0.147063	0.236615	0.210343	0.172514	0.137124	0.110233	0.114764	1.11074	0.258469	0.156291	0.102801	0.106377	0.161487	0.117537	0.159225	0.101673	0.175929	0.144961	0.137854	0.069954	0.132457	0.114543	0.198843	0.220039	0.144226	0.154636	0.171391	0.198401	0.219391	0.210853	0.222449	0.279192	0.260683	0.216432	0.0907807	0.300003
		132.988		0.648923	1.08108	0.70093	1.14206	0.64926	1.95924	1.00257	1.67799	2.4441	0.779555	0.369886	0.927728	0.560914	1.6356	1.53767	1.34937	1.89145	1.45919	0.95254	2.30715	1.55111	1.50939	2.21807	0.952999	0.682829	1.85184	2.71448	1.58357	2.14847	0.268157	0.92551	1.04816	2.45896	1.55185	1.31937	1.66396	2.0247	2.30314	1.08495	2.54589	0.40874	2.01317	0.680174	2.12873	0.35715	0.214593
		132.997		0	0	0	0	0	0	0	0	0	0	0	0	0	0	0	0	0	0	0	0	0	0	0	0	0	0	0	0	0	0	0	0	0	0	0	0	0	0	0	0	0.258607	0	0	0	0.0776414	0
		133.016		0.0478557	0.0543611	0.0641696	0.0767773	0.0476124	0.0675601	0.0627134	0.050164	0.0638087	0.0637818	0.0913574	0.0512666	0	0	0.0900203	0.0856274	0.0822839	0.0319809	0.037957	0.0653279	0.0882449	0.0670094	0.075994	0.17154	0.0581782	0.0700855	0.140743	0.0752332	0.13479	0.0794932	0.125707	0.110907	0.0570937	0	0.0631522	0.0592617	0.0776972	0	0.0567579	0	0	0.0765678	0.0898908	0.0586772	0	0
		133.032		1.46438	1.45635	1.69901	1.47186	1.60475	1.38039	1.51529	1.71728	1.54394	1.31411	1.24112	1.46011	1.2861	1.73605	1.45393	0.894659	1.17363	0.652028	1.90056	2.04336	1.68939	1.58058	1.12023	1.4475	1.284	1.08781	1.21805	1.37713	1.4684	0.426083	0.640348	0.882711	1.2344	1.48816	1.42946	1.35839	1.91958	1.85206	1.27596	2.08919	1.97531	1.56684	1.61804	2.06043	1.15506	0.178294
		133.052		0	0	0	0	0	0	0	0	0	0	0	0	0	0	0	0	0	0	0	0	0	0	0	0	0	0	0	0	0	0	0	0.129088	0	0	0	0	0	0	0.0796793	0	0	0	0	0	0	0
		133.064		0.448887	0.407708	0.481766	0.428383	0.444743	0.462077	0.429672	0.441444	0.432988	0.477857	0.591595	0.477174	0.469765	0.595063	0.365315	0.56396	0.416833	0.186157	0.456388	0.381217	0.533108	0.428022	0.254444	0.452145	0.42664	0.451113	0.36738	0.465161	0.481977	0.499217	0.755088	0.692714	0.452812	0.47482	0.507778	0.601876	0.527884	0.448275	0.447514	0.5368	0.415814	0.315609	0.462938	0.467493	0.504072	0.418509
		133.08		0.897773	0.348086	0.313938	0.270466	0.29866	0.547153	0.561031	0.572706	0.381713	0.700587	0.470157	0.335205	0.586956	0.410539	0.397764	0.390737	0.524018	0.427207	0.628098	0.513527	0.24745	0.298192	0.392183	0.362139	0.601175	0.344505	0.601262	0.773434	0.527928	1.24327	0.396527	0.711805	0.318937	0.432839	0.76124	0.50002	0.463898	0.531566	0.591592	0.589283	1.08709	0.716189	0.564814	0.904205	1.30796	1.44984
		133.101		1.01167	0.980253	1.01092	0.951864	1.07561	0.949177	1.32546	1.11448	0.962828	0.892945	1.38819	0.928714	1.00063	1.13772	1.00488	1.39661	1.13249	0.526969	0.992304	1.14613	1.50926	1.25559	1.25729	1.34373	1.23297	1.11446	1.00072	1.50833	1.20086	1.30157	1.55067	1.52088	0.948936	1.29128	1.58648	1.00189	1.10947	1.22784	1.16572	0.904181	1.67662	0.918814	1.03374	1.07447	1.05234	1.61745
		133.93		0	0	0	0	0	0.0366993	0	0	0	0	0	0.0857729	0.038062	0	0	0	0	2.62339	0	0	0	0	0	0	0	0	0	0	0	0.0360369	0.128238	0	0	0	0	0	0	0	0	0	0	0	0	0	0.0967531	0.572248
		133.969		0.0239279	0.0324413	0	0.029664	0	0.0300267	0	0	0	0.0536577	0.115868	0.047323	0.0270441	0	0.0607113	0.0944855	0	0.115036	0	0	0	0	0	0.0741221	0	0.0276393	0.0476042	0	0	0.11765	0.11474	0.236359	0	0.0912002	0	0.0620396	0.0502747	0	0.0447514	0	0.0251532	0	0.0569309	0	0.130199	0.192173
		133.975		0	0	0	0	0	0	0	0	0	0	0	0	0	0	0	0	0	0.607637	0	0	0	0	0	0	0	0	0	0	0	0	0	0	0	0	0	0	0	0	0	0	0	0	0	0	0	0
		133.984		0.0210565	0	0	0	0	0	0	0	0	0	0	0	0	0	0	0	0	0	0	0	0	0	0	0	0	0	0	0	0	0	0	0	0	0	0	0	0	0	0	0	0	0	0	0	0	0
		133.991		0.0239279	0.0412092	0	0.0540931	0	0.0508786	0.0423739	0.0727379	0.0740637	0.0293599	0.0267388	0	0.0290473	0.0698789	0.0502439	0.0551165	0.0779531	0.0921241	0.0415719	0.0992323	0.0700501	0.0728727	0.0800651	0.0370611	0	0.0651499	0.0827899	0.0715633	0	0	0	0.0590898	0.073828	0.0492192	0.0640056	0.0537059	0.0719842	0.104816	0.0327449	0.0755019	0.0251532	0.0821704	0	0.0961921	0	0
		134		0	0	0	0	0	0	0	0	0	0	0.028967	0	0	0	0	0.0610219	0	0	0	0	0.0946131	0	0	0	0	0	0	0.0743157	0	0	0	0	0	0	0	0	0	0	0.0283789	0	0.0377298	0	0	0	0	0
		134.019		3.06277	1.96927	1.81452	2.71774	1.77464	2.46553	1.57546	2.29918	2.2128	2.14124	1.7837	2.20742	1.93716	3.8488	2.58861	1.56098	2.41222	1.23723	2.14547	3.0208	2.48632	2.47348	2.07423	2.25437	3.40802	2.00879	2.85625	2.37902	1.85541	4.95931	1.16764	1.36543	2.34871	2.81707	1.72388	2.19731	4.07682	2.58951	2.57048	3.14069	2.19226	2.84141	2.07498	2.57506	4.91171	3.82637
		134.045		0.345518	0.340195	0.145122	0.247781	0.124441	0.150968	0.493233	0.130426	0.291697	0.246015	0.110297	0.169574	0.256418	0	0.210396	0	0.293407	0.114558	0.239491	0.253869	0.380272	0.293166	0.405754	0	0.280684	0.357337	0.173859	0.170651	0.207291	0.153687	0.0717122	0.0754531	0.38489	0	0.375499	0.172229	0	0.235836	0.0840453	0.162053	0.255462	0.19889	0	0.20008	0.151699	0.25196
		134.063		0.232579	0.261284	0.627875	0.143957	0.280264	0.233541	0.335602	0.0886231	0.208518	0.375604	3.2833	0.457456	0.272444	0.144125	0.261687	0.233261	0.180808	0.074463	0.388607	0.174483	0.212879	0.237883	0.106527	0.290135	0.371524	0.158926	0.16558	0.182578	0.243031	0.192903	0.323127	0.398174	0.170297	0.149105	0.228713	0.232417	0.172533	0.129148	0.325266	0.139034	0.205156	0.239041	0.232218	0.155831	0.1732	0.206052
		134.081		0.117725	0.110476	0.144135	0.108186	0.129852	0.126779	0.105935	0.164705	0.0911553	0.171097	0.153748	0.147884	0.14724	0.175789	0.120376	0.100391	0.129922	0.0778043	0.176229	0.141406	0.107349	0.0753856	0.122133	0.094241	0.0939017	0.126351	0.159371	0.114685	0	0.181244	0.105459	0.112725	0.0935155	0.147657	0.111796	0.143524	0.158822	0.190914	0.140803	0.119698	0.234239	0.149401	0.18128	0.161603	0.136171	0.162279
		134.098		0	0	0	0	0	0	0	0	0	0.112377	0	0	0	0	0	0	0	0	0	0	0	0	0	0	0	0	0	0	0	0	0	0	0	0	0	0.128709	0	0	0	0	0	0	0	0	0	0
		134.103		0.122511	0.135026	0.125378	0.101206	0.114703	0.100089	0.132207	0.107853	0.110526	0.108328	0.171574	0.125209	0.114186	0.136482	0.136077	0.178144	0.0941934	0.0568019	0.121101	0.14306	0.166483	0.148258	0.126204	0.15248	0.161266	0.127338	0.111766	0.146796	0.142959	0.135668	0.16536	0.179088	0.0787499	0.117257	0.140812	0.134265	0.119974	0.165646	0.157176	0.136272	0.143059	0.124189	0.106371	0.117354	0.144532	0.21139
		134.118		0.12921	0.0806648	0.17079	0.0785223	0.114703	0.124277	0.0932226	0	0.0991314	0.136675	0.164889	0.139997	0.111181	0.102635	0.154919	0.175192	0.068209	0.0348448	0.116582	0.0975784	0	0	0.0427466	0.145068	0.124522	0.107596	0.146952	0	0.11641	0.169585	0.213449	0.179997	0.081703	0.143315	0.137399	0.141672	0.167963	0.104816	0.128797	0.106808	0.187077	0.0896404	0.161804	0.0798394	0.123032	0.180429
		134.887		0.033499	0.0192894	0	0.0532206	0	0.0275245	0	0	0.0432988	0.0688438	0.172688	0.047323	0.0500816	0.0502255	0.107815	0.187987	0.0985241	0.0128878	0	0.0297697	0.0382091	0	0	0.118595	0.0540956	0.0542916	0.0724412	0	0	0.224701	0.179702	0.409083	0.0354374	0.0854097	0	0.0583357	0.0856954	0	0.0567579	0	0	0	0.091389	0	0.316538	0.287191
		134.914		0	0	0	0	0	0	0	0	0	0	0	0	0	0	0	0	0	0	0	0	0	0	0	0	0	0	0	0	0	0	0	0	0	0	0	0	0	0	0	0	0	0	0	0	0	0
		134.915		0	0	0	0	0	0	0	0	0	0	0	0	0	0	0	0	0	0.0214797	0	0	0	0	0	0	0	0	0	0	0	0	0	0	0	0	0	0	0	0	0	0	0	0	0	0	0	0
		134.946		0.0363703	0.0552379	0.0918119	0.0444959	0.054105	0.0308608	0.0423739	0.050164	0.0558326	0.0546701	0.0456787	0.0552102	0.0621012	0	0.0491971	0.0600376	0.0617129	0.126969	0.0686841	0.038039	0.0554942	0.0561204	0.0318903	0.0635332	0.0306201	0.0503431	0.0434647	0	0	0.0540554	0	0.173633	0.0462655	0	0	0.0407424	0	0.0477286	0	0	0.0479483	0.0438864	0	0.0461722	0.0537517	0.0651252
		134.964		0.024885	0.0289341	0.0385018	0.0305364	0	0.0283585	0	0	0.0524143	0.0334095	0.0445646	0.0443653	0.0390636	0.0611441	0.0366362	0.0767694	0	0.419093	0	0.0355582	0	0	0.0420681	0.0381199	0.0418475	0.0345492	0.0434647	0	0	0.0657144	0.0489331	0.132725	0.0265781	0	0	0.025927	0.0457042	0.0346266	0.0392939	0	0	0.0382839	0	0	0.101531	0.187902
		134.976		0	0	0	0	0	0	0	0	0	0	0	0	0	0	0	0	0	0	0	0	0	0	0	0	0	0	0	0	0	0	0	0.0381811	0	0	0	0	0	0	0	0	0	0	0	0	0	0
		134.981		0	0	0	0	0	0	0	0	0	0	0	0	0	0	0	0	0	0	0	0	0	0	0	0	0	0	0	0	0	0	0	0	0	0	0	0	0	0	0	0	0	0	0	0	0	0
		134.983		0	0	0	0	0	0	0	0	0	0	0	0	0	0	0	0	0	0	0	0	0	0	0	0	0	0	0	0	0	0	0	0	0	0	0	0	0	0	0	0	0	0	0	0	0	0
		134.985		0	0	0	0	0	0	0	0	0	0	0	0	0	0	0	0	0	0.110262	0	0	0	0	0	0	0	0	0	0	0	0	0	0	0	0	0	0	0	0	0	0	0	0	0	0	0	0
		135.003		24.4275	33.7389	27.3145	48.6716	34.8631	40.0581	25.3574	40.6713	57.6535	32.6633	24.5328	22.8067	24.8475	28.6722	35.2	23.8182	35.6029	28.3857	25.9779	48.2533	39.4928	49.9287	49.9959	73.1268	39.6633	25.3482	69.6563	21.8002	36.7844	68.3292	19.8002	21.2087	53.7507	28.0578	24.7352	26.2094	47.6032	38.7425	31.8586	37.0217	37.3305	86.9288	34.4851	46.3607	40.057	48.8108
		135.044		0.188551	0.165714	0.178688	0.123891	0.135262	0.184331	0.137292	0.120394	0.173195	0.16806	0.268502	0.157743	0.158258	0.195443	0.17062	0.284441	0.190552	0.0768496	0.140983	0.140579	0.185587	0.142395	0.12349	0.216013	0.177597	0.19545	0.196626	0.230287	0.22465	0.313733	0.336626	0.302722	0.153562	0.183848	0.161294	0.237047	0.18853	0.148801	0.154993	0.1464	0.178431	0.130726	0.170793	0.151983	0.236508	0.207119
		135.066		0.0315848	0.0534843	0.0651568	0	0.0400377	0.0358652	0.0508487	0	0.0421593	0.0465708	0.199427	0.057182	0.0340555	0.0371232	0.0450101	0	0.0357285	0	0.0406682	0.0396929	0	0.039368	0.0339259	0.0487088	0.0367442	0.0404719	0	0	0	0.0498157	0	0.0718168	0.0255937	0	0	0	0.043419	0	0.0556664	0	0.0290834	0.053224	0	0	0.0537517	0
		135.081		0.312976	0.358608	0.161905	0.247781	0.315973	0.331128	0.158478	0.0727379	0.16408	0.230829	0.425592	0.224784	0.307501	0.203086	0.154919	0.402547	0.158072	0.0634844	0.232261	0.212522	0.144649	0.147421	0.0929569	0.296488	0.432764	0.430384	0.170754	0.187165	0.256306	0.279816	0.579604	0.438174	0.357328	0.233067	0.282478	0.432425	0.177104	0.26859	0.243404	0.169419	0.135199	0.148467	0.176785	0.130821	0.222174	0.459079
		135.102		0.0363703	0.0315645	0.0444251	0.0244291	0	0.033363	0.0398315	0.036787	0.0364621	0.0394839	0	0.0325346	0	0.0349395	0	0.0738168	0	0.0195704	0.0334383	0.0405198	0.0354799	0	0	0.0381199	0	0.0503431	0	0	0	0.0657144	0.0615882	0.0545444	0.0285468	0.0463239	0.0750999	0.051854	0	0.0355625	0.0327449	0	0	0	0	0.0413626	0.0537517	0
		135.117		0.942757	1.02672	0.880605	0.768646	0.801836	0.887456	1.35851	0.702296	0.968525	1.00431	2.42877	0.879419	0.911485	1.09404	0.992316	1.88971	1.08268	0.94272	0.839572	0.639221	1.11716	1.10901	0.337902	1.47503	1.24624	1.16085	0.970712	1.45787	1.96875	1.32277	2.86765	2.09905	1.00012	1.15086	0.948989	1.32876	1.19974	0.868474	1.06967	0.781721	0.619398	0.433262	1.12364	0.805128	1.25062	1.36336
		135.937		0	0	0	0	0	0	0	0	0	0	0	0	0	0	0	0	0	0.816229	0	0	0	0	0	0	0	0	0	0	0	0	0.0497767	0	0	0	0	0	0	0	0	0	0	0	0	0	0.108698	0
		135.977		0.957114	0.91011	0.793729	1.01817	1.0702	0.928325	0.472893	0.826871	0.664295	1.08733	0.785451	2.50615	1.45337	1.14973	1.06245	0.37991	0.820673	0.621002	1.32036	0.492027	0.715056	0.629888	0.461392	0.409789	0.845115	0.788708	0.627134	1.00556	0.761769	0.241659	0.377122	0.585444	0.686108	0.605106	0.785135	0.862072	0.991782	0.611113	0.412586	1.02388	0.710578	1.49307	1.45174	1.04465	0.305787	0.167617
		135.99		0	0	0	0	0	0	0	0	0	0	0	0	0	0	0	0	0	0.115036	0	0	0	0	0	0	0	0	0	0	0	0	0	0	0	0	0	0	0	0	0	0	0	0	0	0	0	0
		136.006		0.891073	1.26696	1.00796	1.79292	1.28445	1.48966	0.922057	1.51161	2.01339	1.20679	0.954797	0.784773	1.05071	0.972846	1.44032	0.955681	1.35011	1.14415	0.974229	1.63733	1.41101	1.77994	1.86932	2.54239	1.45956	0.995016	2.43402	0.754167	1.35913	2.52894	0.793053	0.801803	1.95792	1.11756	1.03689	0.968558	1.70591	1.34857	1.22248	1.22921	1.30247	2.95066	1.26147	1.7103	1.46324	1.81496
		136.022		2.29707	2.16918	2.19263	1.84178	2.42715	2.19445	2.31023	2.18799	2.49424	2.38524	2.82651	1.80912	2.32779	2.43157	2.76551	3.36604	2.77925	1.48783	1.75235	1.50502	2.04874	1.78077	1.68205	2.60275	2.79664	2.83698	2.41954	2.51022	2.75605	3.50406	4.29092	2.91267	2.51803	2.05997	2.66093	2.25935	2.35605	2.52587	3.34872	2.59008	1.74029	1.63874	2.41657	1.96136	3.39233	3.05234
		136.048		17.5506	13.9813	6.3982	16.173	7.68291	15.6014	8.00952	7.45939	8.06269	11.8006	7.20275	10.4249	6.78005	5.84581	8.18766	9.30583	8.25437	5.59856	14.8791	9.70574	7.48353	10.8237	12.9041	5.94142	10.8548	12.1021	7.93438	8.05546	7.72899	11.5986	2.90139	5.79989	13.7035	11.5231	8.74572	6.88917	9.06658	8.98421	9.15657	8.58235	4.94497	11.7139	7.71263	8.04743	10.5521	7.11573
		136.075		7.16209	7.79029	8.269	6.68224	10.0083	7.87033	6.91458	9.82546	7.72769	8.23595	8.23331	9.03672	8.19435	8.69665	7.28955	10.353	6.71804	3.40954	8.06948	8.34957	7.35162	6.64314	6.47577	8.76123	8.00818	7.36885	8.98271	5.87736	7.36546	9.19365	9.10492	8.55257	7.33653	8.67705	7.15326	8.96333	7.87598	8.52471	7.24536	9.51692	10.6697	7.78751	7.55383	9.33159	8.33032	8.00186
		136.113		0.281392	0.296356	0.225087	0.288787	0.423101	0.533808	0.29916	0.262525	0.401083	0.436348	0.594937	0.457456	0.609994	0.236933	0.359034	0.686988	0.280415	0.686396	0.403067	0.38039	0.277471	0.320807	0.276157	0.498736	0.442971	0.41459	0.45017	0.308273	0.333912	0.493918	0.983723	0.835439	0.35339	0.463239	0.485589	0.625951	0.43419	0.400546	0.541383	0.35357	0.189435	0.34829	0.389527	0.24048	0.456292	0.468688
		136.529		0	0	0	0	0	0	0	0	0	0	0	0	0	0	0	0	0	0.0100239	0	0.0496161	0	0	0	0	0	0	0	0	0	0	0	0.0345448	0	0	0	0	0	0	0	0	0	0	0	0	0	0
		136.94		0.0957114	0.111353	0.115505	0.0907368	0.15474	0.0717304	0.058476	0.0643772	0.0854581	0.1387	0.0891292	0.105491	0.113184	0.0960835	0.0544309	0.0531481	0.0692917	0.215274	0.122005	0.0669818	0.0600429	0.056958	0.0902429	0.0688277	0.0602196	0.0750211	0.0651971	0.0688108	0	0.0561752	0.0480894	0.073635	0.0905623	0.0796192	0.0981419	0.0648175	0.0902659	0.0617664	0.0665814	0.0810264	0.110831	0.120454	0.0988799	0.0663725	0.0716689	0.0555166
		136.962		0.103368	0.142917	0.216202	0.102951	0.188285	0.161811	0.10763	0.153836	0.126478	0.200457	0.169346	0.159715	0.206336	0.248944	0.126656	0.19586	0.136418	0	0.175325	0.147195	0.121905	0.122292	0.101099	0.196953	0.161266	0.18163	0.180068	0.166981	0.189932	0.109171	0.227792	0.252723	0.151593	0.180953	0.173242	0.255566	0.21938	0.0926497	0.149535	0.164815	0.168212	0.17648	0.218734	0.173146	0.143338	0.136656
		136.979		0.0325419	0.0333181	0	0.0348988	0	0.0400356	0	0	0.0398805	0.0354343	0.038994	0.0768999	0.0530865	0	0.0314024	0	0.0346458	0.0792362	0.0388607	0	0	0	0	0	0.0336821	0	0	0	0	0	0	0	0.0246093	0	0	0.025001	0	0	0	0.0469585	0	0.0466877	0.06592	0.0529056	0	0.0362993
		137.007		0.209608	0.273559	0.219164	0.358585	0.275935	0.350311	0.211022	0.328574	0.484263	0.296636	0.342033	0.222812	0.275449	0.325374	0.295183	0.3868	0.337797	0.244391	0.256662	0.381217	0.319319	0.402894	0.371828	0.574976	0.333759	0.238883	0.581599	0.246802	0.360462	0.551153	0.363623	0.35363	0.429187	0.290972	0.239808	0.313902	0.441046	0.333164	0.348188	0.319502	0.316773	0.567722	0.353571	0.429979	0.403735	0.453741
		137.026		0.288091	0.282327	0.378107	0.339391	0.258622	0.317783	0.37628	0.254164	0.389689	0.325996	0.715262	0.334219	0.352574	0.490244	0.446961	0.857259	0.489372	0.222434	0.194304	0.224926	0.410293	0.34091	0.265979	0.681923	0.338863	0.382015	0.478112	0.461491	0.588175	0.828849	0.79474	1.28089	0.299249	0.622478	0.30296	0.441685	0.548451	0.309768	0.571945	0.314898	0.326992	0.199823	0.60976	0.293386	1.02367	1.46265
		137.06		2.20902	2.39802	2.9755	1.97353	2.35465	3.19367	2.37294	2.44215	2.73124	2.78716	5.06588	2.82065	3.1902	3.75818	2.75399	6.03624	3.19283	0.561336	2.10842	2.11282	2.39171	2.19707	1.35839	3.3482	2.54453	2.98307	2.44851	2.6405	3.38303	3.38959	8.09589	6.48897	2.4442	3.39178	2.61911	4.38999	3.13188	2.6831	3.39456	3.01087	2.57663	1.55657	2.91846	3.23302	3.58703	3.35768
		137.077		0.648923	0.697926	0.731534	0.56187	0.972808	0	0.58815	0.82269	0.682526	0.72286	0.754256	0.761112	0.82835	0.767576	0.665731	0.956665	0.600889	0.348926	0.747391	0.664029	0.696862	0.659205	0.569276	0.743339	0.85226	0.580426	0.831004	0.583516	0.725008	0.777973	0.799802	0.762713	0.65953	0.820802	0	0.833367	0.715271	0.723416	0	0.831442	0.894511	0.708719	0.663694	0.885929	0.889889	0.803922
		137.096		0.14931	0.131519	0.167828	0.136978	0.126606	0.229371	0.165258	0	0.195984	0.150849	0.236192	0.161687	0.163266	0.188891	0.132937	0.244087	0.160237	0.0405728	0.152732	0.108329	0.131003	0.142395	0	0.250956	0.188824	0.182617	0.149022	0.172486	0.239967	0.254378	0.329876	0.29454	0.183093	0.230172	0.175802	0.191674	0.142826	0.121661	0.213934	0.128906	0.105329	0.108315	0.199258	0.156793	0.193506	0.307476
		137.106		0	0	0	0	0.0497766	0	0	0.140459	0	0	0.0768739	0	0.0941534	0.0960835	0.118282	0.128933	0	0	0.0813364	0.111636	0	0	0.132989	0	0.10717	0.132274	0.108662	0	0	0	0.12402	0.113634	0	0.0752764	0.137399	0.151858	0.0742694	0.0954572	0.148444	0.101283	0.0770317	0.106448	0.0868945	0.10004	0.0776414	0.0768691
		137.133		0.509185	0.507662	0.443264	0.354223	0.450153	0.617215	0.747476	0.308509	0.474008	0.486969	0.977079	0.423935	0.561916	0.59943	0.418699	1.01867	0.526184	0.239141	0.449158	0.331601	0.536747	0.575443	0.211698	0.624744	0.720594	0.833129	0.447066	0.776186	1.22945	0.649724	1.47643	1.10543	0.48628	0.579049	0.687847	0.790773	0.503889	0.511913	0.600324	0.470506	0.298694	0.259584	0.591781	0.371301	0.656965	0.88613
		137.935		0	0	0	0	0	0	0	0	0	0	0	0	0	0	0	0	0	0.256802	0	0	0	0	0	0	0	0	0	0	0	0	0	0	0	0	0	0	0	0	0	0	0	0	0	0	0	0
		137.976		0.0602982	0.0710201	0.0641696	0.085502	0.0952248	0.0750667	0.0516962	0.0710657	0.0558326	0.102253	0.0690751	0.191264	0.10417	0.0786138	0.0931605	0	0.0779531	0.068735	0.12562	0.0322505	0.0627721	0.0544451	0.0474962	0.0518855	0.0520542	0.0760082	0.049674	0.0779856	0	0	0	0.0545444	0.0413437	0.0506668	0.0682726	0.0592617	0.0776972	0.0608306	0.0436599	0.0883925	0.0518785	0.112984	0.127345	0.0682964	0	0
		137.984		0	0	0	0	0	0	0	0	0	0	0	0	0	0	0	0	0	0.0458234	0	0	0	0	0	0	0	0	0	0	0	0	0	0	0	0	0	0	0	0	0	0	0	0	0	0	0	0
		137.999		0.103368	0.0955703	0	0.0933542	0.0422019	0.0617215	0.0474588	0	0.0854581	0.11339	0.173802	0.0936601	0.122199	0.0600522	0.16748	0.245072	0.12126	0.174224	0.034342	0.0719434	0.0691403	0	0.168951	0.130243	0.092881	0.112532	0.103487	0.061471	0	0.093272	0.115583	0.177269	0.106312	0.170819	0.0802203	0.0814848	0.134827	0.118854	0.110241	0	0.0345857	0.0812366	0.176785	0.0394387	0.0883917	0.0683281
		138.018		0.122511	0.119244	0.139199	0.126508	0.150412	0.138456	0.141529	0.153	0.141291	0.148824	0.149291	0.11042	0.142232	0.173605	0.181087	0.193892	0.174312	0.107876	0.112063	0.104194	0.137371	0.117266	0.0997421	0.155656	0.161266	0.171759	0.155231	0.172486	0.183805	0.183364	0.230323	0.161815	0.169312	0.162134	0.145079	0.136117	0.150824	0.185299	0.189921	0.154687	0.119478	0.113918	0.13184	0.11543	0.232924	0.191105
		138.031		0.0679551	0.0885559	0.0750291	0.0479858	0	0	0.0559336	0.0652132	0.0660876	0.0597321	0	0	0.106173	0.0971754	0.0617581	0.10728	0.0898626	0	0.0406682	0.0421737	0.0727793	0.0695222	0.0617451	0.0540033	0.0387855	0.0612014	0	0.0623885	0	0	0.0818363	0.0963618	0.058078	0.0680382	0.0452306	0.0490761	0.0708416	0.0655099	0.121156	0.0681358	0.062883	0	0.0584291	0.0856109	0	0
		138.053		2.00898	1.38884	1.33177	1.85836	2.54726	1.78325	1.10426	1.45308	1.3377	1.23615	0.951454	1.73419	0.883439	1.78519	0.989176	0.870054	1.07835	1.03484	1.57612	1.15854	1.18175	1.1735	1.54634	1.0123	1.18806	1.34347	1.96109	1.49549	0.806699	1.47433	1.02	0.884529	1.1025	2.05273	1.90054	0.902814	2.09554	1.90634	0.99872	2.10761	1.75444	1.60512	1.09367	2.16913	1.90998	1.43916
		138.063		0	0.0850488	0	0	0	0	0	0	0	0	0	0.0867588	0	0	0.0774593	0	0	0	0	0	0	0	0	0	0.083695	0	0	0	0	0	0.805708	0.643624	0	0	0	0	0	0	0	0	0	0	0.0764072	0	0	0
		138.092		0.379974	0.263037	0.368235	0.306237	0.414444	0.433719	0.237294	0.259181	0.328159	0.402939	0.480184	0.398302	0.370604	0.436743	0.39253	0.597424	0.388683	0.191408	0.325346	0.34814	0.250179	0.221969	0.259194	0.515678	0.412351	0.423474	0.351857	0.252306	0.306341	0.454701	0.701936	0.534535	0.382921	0.416915	0.3883	0.553726	0.411338	0.404289	0.414769	0.349887	0.276685	0.28106	0.422487	0.357835	0.482571	0.476161
		138.129		0	0	0	0	0	0	0	0	0.0524143	0	0.028967	0.0552102	0	0	0	0	0	0	0	0	0	0	0	0	0	0	0	0	0	0	0	0	0	0.0593525	0	0	0.0468468	0	0.0567579	0	0.04166	0	0	0	0	0
		138.135		0.0765691	0.0613754	0.0592335	0.0532206	0.0605976	0.0750667	0.0652559	0.0468198	0.0695059	0.0739059	0.096928	0	0.0691126	0.0873487	0.0617581	0.120075	0.0627956	0.020525	0.0578392	0.0454815	0.0791475	0.0804113	0	0.0698866	0.0796123	0.0690983	0.0569181	0.118355	0.156234	0.0879724	0.172109	0.140906	0.058078	0	0.0819271	0.113894	0.0582729	0.0552155	0.0774963	0.0534038	0	0	0.0883927	0.0634868	0.0740579	0.088613
		138.907		4.10315	2.4594	2.7899	2.16023	2.77018	2.74828	1.67292	2.78327	2.73238	2.74565	2.99251	3.25346	2.68738	4.19164	4.2948	3.13377	3.8013	0.943675	2.40394	3.13657	3.2032	3.04139	2.62044	2.7584	4.14188	3.57238	3.52789	4.45711	3.44838	7.03992	2.73266	3.29267	3.67467	5.12748	2.12499	3.38162	4.80694	3.50103	3.54518	3.24842	2.02562	3.24853	5.26161	3.44271	7.83342	6.22639
		138.924		0	0	0	0	0	0	0	0	0	0	0	0	0	0	0	0	0	0.026253	0	0	0	0	0	0	0	0	0	0	0	0	0	0	0	0	0	0	0	0	0	0	0	0	0	0	0	0
		138.965		0.0210565	0.0201662	0	0.0375162	0	0	0	0	0.0319044	0.0313847	0	0	0.0270441	0	0	0	0.0411419	0.111217	0	0.025635	0	0	0	0.0328255	0.0265374	0	0	0	0	0	0	0.0481809	0	0	0	0	0.0422764	0	0	0	0.0298694	0	0	0	0	0.0395022
		138.993		0	0	0	0	0	0	0	0	0	0	0	0	0	0	0	0	0	0.0658711	0	0	0	0	0.0739584	0	0	0	0	0	0	0	0	0.0772713	0	0	0	0	0	0	0	0	0	0	0.0704145	0	0.0441958	0.0640576
		139.003		0.0823118	0.063129	0.0691057	0.0732874	0.0616797	0.0909142	0.077968	0.0459837	0.059251	0.0840299	0.0980421	0.0621114	0.087142	0.0895324	0.105721	0.117123	0.08878	0	0.0488018	0.0603663	0.113718	0.0728727	0.0678518	0.101653	0.119418	0.112532	0.100383	0.0990876	0	0.0688941	0.175484	0.159088	0.102375	0.0579049	0.0955817	0.142598	0.0891233	0.0739326	0.0687644	0.0534038	0.0393019	0.0485552	0.0779054	0	0.0573352	0.0661928
		139.019		0.0497699	0.0333181	0.0562718	0.0506032	0.0573513	0.04504	0.0440689	0	0.0444382	0.0506204	0.152634	0.0630973	0.057093	0	0.0764126	0.189955	0.0790358	0.0372315	0.0361495	0.0314236	0.0755085	0	0.0481748	0.10483	0.0489922	0.0463946	0.0703714	0.0798206	0	0.136728	0.117271	0.256359	0.0364218	0.088305	0.0426704	0.076855	0.0788398	0.0336908	0.0993263	0	0	0.0354827	0.112364	0	0.293843	0.18897
		139.04		0.725493	0.884683	1.09286	1.22407	0	0	1.27037	0.605313	0.659737	0	3.34012	1.16829	0.786281	0.640921	1.02895	0	1.3252	0.960381	0	0	1.46923	0.812489	0.738227	0.466969	0	0.771927	0.637483	0	0.887368	0.411245	0.701936	0	0.762889	0	0	0	0	0.670072	0.793519	0.669389	1.23722	0	0	0.877272	0.55424	0
		139.05		0.803976	0	0	0	0.726089	1.59642	1.04748	0.457329	0	1.387	0	0.888292	0.8594	0.656207	0.779827	0.642698	0	0.363723	2.38677	1.37767	0	0	0	0	0.862467	0.861755	0.726482	1.48448	0	0	0	1.20998	0.412452	0.344534	2.32212	2.91864	0.730125	0.566192	0	0.550611	0	1.00845	0.597774	0.948454	0	0.703566
		139.074		0.27182	0.269175	0.281359	0.230332	0.239144	0.308608	0.255939	0.233263	0.260932	0.320934	0.379913	0.328303	0.299488	0.339568	0.274248	0.474396	0.213288	0.0649164	0.256662	0.182753	0.328416	0.225319	0.137739	0.288017	0.332739	0.36326	0.191452	0.269738	0.333912	0.355069	0.519703	0.401811	0.271687	0.23741	0.235541	0.341681	0.255944	0.194658	0.340547	0.244	0.239742	0.190486	0.305629	0.28569	0.317732	0.262636
		139.086		0	0	0.0819397	0.0820121	0.0465303	0.0683941	0	0	0.097992	0	0	0.084787	0	0.0720626	0	0.0846432	0.0833665	0.0720763	0.0677803	0.136444	0.0809669	0	0.0949925	0	0	0.0690983	0	0	0	0	0.077618	0.0781804	0.0846561	0	0.130571	0.104634	0.0674137	0	0.0884113	0.0994415	0	0.0756341	0	0	0.066891	0.0395022
		139.112		0.267992	0.209553	0.25964	0.186708	0.287839	0.248554	0.315262	0.161361	0.221052	0.254115	0.443418	0.239573	0.283462	0.24676	0.219817	0.435027	0.216536	0.0591885	0.287389	0.167868	0.215609	0.272226	0.103135	0.367434	0.254147	0.306994	0.200766	0.350477	0.498315	0.335991	0.509579	0.433628	0.189984	0.257677	0.373793	0.349088	0.21938	0.287308	0.314351	0.197042	0.171356	0.112984	0.302633	0.177955	0.279509	0.413171
		139.123		0.0660409	0	0	0	0	0	0	0	0	0.0263226	0	0	0	0	0	0	0	0	0	0	0	0	0.0495318	0	0	0	0	0	0	0	0	0	0	0	0	0	0.0879806	0	0.135346	0	0	0	0	0	0	0
		139.149		0.474729	0.384035	0.506446	0.314962	0.29866	0.402858	0.643236	0.282591	0.42957	0.396864	0.798821	0.273093	0.352574	0.67586	0.355894	0.952728	0.50453	0.0539379	0.298233	0.218311	0.608617	0.668419	0.173022	0.546386	0.536873	0.588323	0.403601	0.841327	1.51128	0.455761	1.45112	1.11998	0.364218	0.409677	0.497537	0.592617	0.4559	0.345331	0.555572	0.432755	0.337996	0.163407	0.464436	0.344368	0.526767	0.475094
		139.532		0.0411559	0.0613754	0	0.118656	0.0605976	0.0742327	0	0	0.117362	0.146799	0.586025	0.0857729	0.148242	0	0.21877	0.418295	0.203544	0	0.0469944	0.0562316	0	0	0.0332474	0.533679	0.0673643	0.0779824	0.265963	0.0596361	0	0.590369	0.415931	0.868166	0.0472499	0.289524	0.0759533	0.189823	0.357636	0.0477286	0.297979	0	0	0.0560252	0.367054	0	0.820609	1.23311
		139.541		0.0430701	0	0.0434379	0.0994615	0	0	0.0745781	0	0	0	0	0.0709845	0	0.0425825	0	0	0	0.0773269	0	0	0.0964325	0	0	0	0	0	0	0.0605535	0	0	0	0	0.0551249	0	0.0640056	0	0	0.0467928	0	0	0.0880363	0	0	0.0452103	0	0
		139.915		0.763777	0.838213	1.14024	0.701466	1.01068	0.966693	0.801715	0.621198	1.02208	1.14908	1.52411	1.06575	1.25905	1.01543	0.842632	0.964539	0.804433	0.352267	0.798001	0.516835	0.623173	0.665906	0.413896	0.850287	0.757338	0.830167	0.644727	0.588103	0.618809	0.174885	0.926354	0.727259	0.555187	0.751316	0.749292	1.10282	0.795254	0.521271	0.813166	0.819472	0.756955	0.575193	1.25847	0.657954	0.223368	0.0661928
		139.94		0	0	0	0	0	0	0	0	0	0	0	0	0	0	0	0	0	0.0295943	0	0	0	0	0	0	0	0	0	0	0	0	0	0	0	0	0	0	0	0	0	0	0	0	0	0	0	0
		139.943		0	0	0	0	0	0	0	0	0	0	0	0	0	0	0	0	0	0	0	0	0	0	0	0	0	0	0	0	0	0	0	0	0	0	0	0	0	0	0	0	0	0	0	0	0	0
		139.964		0	0	0	0	0	0	0	0	0	0	0	0	0	0	0	0	0	1.83628	0	0	0	0	0	0	0	0	0	0	0	0	0	0	0	0	0	0	0	0	0	0	0	0	0	0	0.0489738	0
		139.989		0	0	0	0	0	0.0358652	0	0	0	0	0	0.0778858	0	0	0	0	0	2.2463	0	0	0	0	0	0	0	0	0	0	0	0.0445162	0.139206	0	0	0	0	0	0	0	0	0	0	0	0	0	0.0704745	0.556233
		140.002		0.0555126	0.0280573	0	0.0645627	0	0.0358652	0	0	0.0581115	0.0769431	0.150406	0.0611255	0.0510832	0	0.0921138	0.187987	0.107186	0	0	0.0330774	0	0	0	0.165186	0.0428682	0.0473817	0.0796853	0	0	0.207742	0.124864	0.338175	0.0393749	0.0998859	0.0358431	0.0703732	0.0708416	0.0439852	0.0665814	0	0.0337996	0	0.0898908	0	0.27712	0.437727
		140.014		0	0.0263037	0	0	0	0	0	0	0.0262072	0.0232854	0	0	0.0340555	0	0.0324492	0	0	0	0	0	0	0	0	0	0	0	0	0	0	0	0	0	0	0	0	0	0	0	0	0	0	0	0	0	0	0
		140.033		0.119639	0.0920631	0.173752	0.102079	0.120113	0.0842416	0.0745781	0.0928035	0.0455777	0.0931416	0.140379	0.118307	0.121197	0.126656	0.153872	0.113186	0.0703744	0.0367542	0	0	0.0745988	0	0.0637807	0.141891	0.0877777	0.0927892	0.110732	0.11285	0	0.204562	0.102928	0.180906	0.0639843	0.134629	0.0554715	0.0750031	0.153109	0.0729967	0.11679	0.0653736	0.109259	0.0961767	0.116858	0.119278	0.280703	0.212458
		140.05		0.122511	0.115736	0.118467	0.0907368	0	0.166815	0.11441	0.0593608	0.0809004	0	0.260703	0.139011	0	0.103727	0	0.106296	0.0855319	0.0520286	0	0	0.10371	0.085437	0	0.0900054	0	0	0.102453	0.156889	0	0.128249	0.10799	0.159088	0.0797342	0	0.219326	0.236121	0.100549	0.0832911	0.133163	0.0736604	0	0	0.110865	0.0865729	0	0
		140.068		14.3156	23.5199	8.20976	23.3604	15.6244	13.1058	9.07311	11.3153	9.95758	15.1709	10.3802	12.024	13.6512	11.9919	9.43643	9.44559	6.21243	6.71503	17.537	10.3226	12.8119	10.1075	14.2699	43.9216	21.8934	23.8636	13.0767	6.9398	8.38252	10.2663	15.759	9.90072	16.5887	7.55659	16.7089	11.8699	11.8648	14.4066	12.2903	14.001	7.74798	14.2958	7.9883	14.1152	5.39548	8.00292
		140.108		0.0564697	0.0482235	0.0404762	0.0671802	0.0725007	0.0567171	0.0516962	0.0443116	0.0512749	0.0789679	0.0768739	0.057182	0.0510832	0.0513173	0.0669918	0	0.0389766	0.0272076	0	0.0355582	0	0	0.0468177	0	0	0.0671241	0.0755458	0	0	0.0604148	0.0733996	0.0581807	0.0452812	0.0506668	0.0494976	0.0555578	0.0582729	0.0889062	0.0633069	0.0552453	0.0322276	0.0448202	0	0.0692583	0.0430014	0.0629899
		140.114		0	0	0	0	0	0	0	0	0	0.0506204	0	0	0.0470767	0	0	0.0511796	0.0368112	0	0.0478981	0	0.0509455	0	0.0488533	0	0.0622609	0	0	0.0669759	0	0.046636	0	0.0636352	0	0	0.0571783	0.0416684	0	0	0	0	0	0	0	0	0	0.0501784
		140.152		0.058384	0.0561147	0.0770035	0.0383887	0	0.0467082	0.0627134	0.0426394	0.0752032	0.0506204	0.127009	0.0345064	0.0340555	0.0797057	0.0429166	0.122044	0.0508861	0	0	0.0330774	0.0818767	0.0804113	0	0.0667099	0.0653229	0.0631756	0.0444996	0.0972526	0.17972	0.0498157	0.150174	0.121816	0.0531562	0	0.0708328	0.0694473	0.0411338	0.0449211	0.0600324	0.052483	0.0377298	0	0.0554327	0.0423245	0.0621131	0.051246
		140.544		0.0440273	0.0219198	0	0.0418785	0	0.0350311	0	0	0.0273466	0.0303723	0.057934	0.0345064	0.0280457	0.038215	0.0334959	0	0.0389766	0.0133651	0.0334383	0.0239811	0	0	0	0.0434144	0.0449095	0.0306007	0	0	0	0	0	0	0.0334687	0.053562	0	0.0277789	0.0525599	0	0.0382024	0	0	0	0	0	0.0537517	0.0672604
		140.872		0	0	0	0.0191943	0	0	0	0	0	0.0394839	0.0300811	0.0315487	0.0220359	0	0	0	0	0.0100239	0	0	0	0	0	0	0	0.0394848	0	0	0	0	0	0	0	0.0434287	0	0.0240751	0	0.0280757	0	0	0.0259393	0	0	0	0	0
		140.904		2.65886	1.53789	1.80169	1.53118	1.78871	1.75156	1.16698	1.80089	1.75588	1.75957	1.97755	2.1177	1.80594	2.84647	2.87018	2.10132	2.3321	0.559427	1.62131	2.06899	2.08058	1.85281	1.69087	1.83717	2.74458	2.38883	2.39056	2.76987	2.3864	4.63498	1.79618	2.05451	2.22961	3.44534	1.502	2.40658	2.98563	2.36771	2.36964	2.09472	1.44788	2.17004	3.51174	2.21627	4.8926	3.97691
		140.952		0	0	0	0	0	0	0	0	0	0	0	0	0	0	0	0	0	0	0	0	0	0	0	0	0	0	0	0	0	0	0	0	0	0	0	0	0	0	0	0	0	0	0	0	0	0
		140.959		0.147396	0.112229	0.520268	0.142213	0.261868	0.229371	0.146614	0.330247	0.14357	0.167047	0.286328	0.233657	0.181295	0.687871	0.208303	0.675177	0.184056	0.272076	0.211475	0.203426	0.154656	0.183438	0.0712444	0.302842	0.166369	0.173733	0.226637	0.280748	0.295109	0.741936	0.306253	0.753622	0.14864	0.458896	0.146786	0.345384	0.27194	0.15348	0.297979	0.447487	0.278257	0.121388	0.417992	0.549257	2.12379	0.329896
		140.981		0.156967	0.113106	0.129326	0.0924818	0.119031	0.101757	0.0915277	0.111197	0.0615299	0.129588	0.0791022	0.0690127	0.114186	0.10591	0.13503	0.174208	0.0963587	0.118377	0.0813364	0.133964	0.132822	0.0938131	0.234089	0.084711	0.186783	0.125364	0.153161	0.154136	0.330849	0.221521	0	0.194542	0.139781	0.175162	0.0930214	0.0731511	0.0902659	0.232092	0.11679	0.127064	0.106115	0.196088	0.19776	0.152945	0.280703	0.228472
		140.996		0.402945	0.79525	0.30604	0.71019	0.49993	0.432051	0.320347	0.318542	0.535538	0.620607	0.307496	0.480131	0.650059	0.26423	0.277388	0.376958	0.276084	1.74129	0.712145	0.459776	0.233803	0.314944	0.269372	0.61839	0.596072	0.350427	0.426368	0.2257	0.320637	0.180185	0.361936	0.239086	0.314999	0.327163	0.407929	0.339829	0.325643	0.27327	0.587226	0.250445	0.209086	0.638688	0.391025	0.284729	0.174394	0.484702
		141.016		0	0	0.0908247	0	0	0	0	0.0727379	0	0	0	0	0	0.0731545	0	0	0	0	0.0632616	0	0	0.0737103	0	0	0	0	0.28873	0	0	0.0890324	0	0	0	0	0	0	0	0	0	0.0764226	0.0786038	0	0	0.0654106	0.0919751	0.1484
		141.04		0.310105	0.272682	0.242857	0.241674	0.140673	0.224366	0.2017	0.201492	0.235864	0.225767	0.382141	0.243516	0.201328	0.25877	0.276341	0.357273	0.29882	0.10358	0.167191	0.166214	0.284749	0.25296	0.239517	0.214954	0.310284	0.29811	0.174894	0.287171	0.363525	0.225761	0.306253	0.270904	0.269718	0.275048	0.220179	0.1926	0.177104	0.197465	0.264142	0.221902	0.21616	0.183016	0.268174	0.203927	0.174394	0.145197
		141.053		0.207694	0.157822	0.27741	0.152682	0.142837	0.176824	0.188988	0.198148	0.159522	0.192358	0.202769	0.175489	0.170277	0.193259	0.159106	0.251961	0.188387	0.0854415	0.12562	0.135617	0.184677	0.175062	0.120776	0.144009	0.173514	0.192488	0.187312	0.169733	0.291024	0.225761	0.28938	0.234541	0.197859	0.221486	0.161294	0.187045	0.167963	0.179684	0.228123	0.196121	0.213802	0.157804	0.265178	0.216432	0.240091	0.197511
		141.071		0.964771	1.40374	0.558769	1.51199	0.969561	0.871608	0.603405	0.721526	0.716709	0.91623	0.737544	0.705901	0.837364	0.749015	0.602926	0.697814	0.464471	0.403818	1.0637	0.735973	0.802392	0.658367	0.953996	2.68216	1.45344	1.50931	0.800993	0.52388	0.514653	0.756775	1.00819	0.673624	1.04344	0.534173	1.02324	0.780587	0.75412	0.938663	0.725846	0.985208	0.567519	0.849716	0.471927	0.837833	0.422847	0.556233
		141.09		0.312019	0.298109	0.625901	0.253016	0.307316	0.399522	0.621202	0.675542	0.283721	0.411038	0.459015	0.387457	0.421687	0.749015	0.346473	0.576755	0.35512	0.0883054	0.314501	0.278677	0.639548	0.541938	0.268693	0.369552	0.335801	0.355363	0.273207	0.584433	1.01399	0.528895	0.631068	0.522717	0.408515	0.402439	0.353311	0.50928	0.363349	0.35001	0.488991	0.863668	0.771889	0.270789	0.432974	0.783965	0.432403	0.414239
		141.102		0.157924	0.13941	0.20633	0.166642	0.243472	0	0.320347	0.368706	0.291697	0.169072	0	0.179433	0.133217	0.138666	0.258547	0.169286	0.306399	0.0830548	0.0885663	0.109155	0.402106	0.304893	0.365721	0	0.131667	0.178669	0.215254	0.2257	0	0	0	0	0.167343	0	0.178362	0	0	0.525951	0.142986	0.310294	0.362364	0.135394	0.163302	0.314548	0	0
		141.113		0	0.0762809	0.0957608	0.0793947	0	0.0625556	0	0	0	0	0.116982	0	0.0791289	0	0	0.153539	0	0	0.0578392	0	0	0	0	0.113301	0.0969637	0.0937763	0	0.0908303	0	0.0837328	0.14933	0.125452	0.114187	0.0781716	0.0802203	0	0.0731268	0	0	0	0	0.0718991	0.06592	0	0.0764469	0.0651252
		141.128		0.10624	0.0780344	0.0582463	0.057583	0.0703365	0.0967527	0.122037	0.0476558	0.107108	0.0688438	0.184943	0.0640832	0.0731191	0.0720626	0.0732723	0.131886	0.0790358	0.0171838	0.0813364	0.0479623	0.0745988	0.0862746	0.03664	0.153539	0.114315	0.115493	0.0651971	0.0972526	0.123558	0.0943319	0.237072	0.173633	0.0836717	0.110019	0.0998487	0.123153	0.0925511	0.0889062	0.111333	0.0644528	0.061311	0.0420189	0.0794036	0.0682964	0.148116	0.113168
		141.139		0.0459415	0	0	0	0	0.0400356	0.0855953	0	0.0467171	0	0	0	0	0	0.0648983	0	0	0.0143198	0	0.0372121	0	0	0	0	0	0	0	0	0	0	0	0	0.0314999	0.0492192	0.0341363	0.0972262	0	0.0411776	0.123339	0	0	0	0	0.0423245	0	0
		141.164		0.375189	0.387542	0.370209	0.308854	0.206681	0.383674	0.544081	0.259181	0.455777	0.368517	0.784337	0.254361	0.353576	0.559031	0.416605	1.04918	0.519688	0.0539379	0.232261	0.229061	0.547664	0.529374	0.202877	0.581329	0.42562	0.550813	0.370485	0.783526	1.31216	0.491798	1.34482	0.978163	0.379968	0.486401	0.407075	0.615766	0.457042	0.289179	0.470436	0.392242	0.197296	0.142864	0.52736	0.33571	0.544684	0.416374
		141.52		0	0	0	0	0	0	0	0	0	0	0	0	0	0	0	0	0	0	0	0	0	0	0	0	0	0	0	0	0	0	0	0.0572717	0	0	0	0	0	0	0	0	0	0	0	0	0	0
		141.527		0	0	0	0.0191943	0	0	0	0	0	0	0	0	0	0	0	0	0	0.0128878	0	0	0	0	0	0	0	0	0	0	0	0	0	0.0336357	0	0	0	0	0	0	0	0	0	0	0	0	0	0.0352317
		141.913		0.107197	0.157822	0.128339	0.110804	0.13418	0.147631	0.110172	0.0944756	0.141291	0.176159	0.299697	0.145913	0.210343	0.169238	0.122469	0.156492	0.152658	0.0539379	0.0948925	0.0785589	0.111898	0.109728	0.0658162	0.156715	0.0959431	0.125364	0.0931387	0.0945002	0	0.131429	0.172953	0.099089	0.0846561	0.0940954	0.0955817	0.183341	0.106262	0.107623	0.127705	0.127985	0.117906	0.0793691	0.176785	0.0933063	0.18395	0
		141.959		0	0	0	0	0	0.0358652	0	0	0	0	0	0.0453512	0	0.0403988	0	0	0	35.8324	0	0	0	0	0	0	0	0	0	0	0	0.453641	0.0936478	0.0572717	0	0	0	0.0296308	0	0	0.0283789	0	0	0	0	0	0.717884	0.192173
		141.984		0	0	0	0	0	0.0241882	0	0	0	0	0	0.0433794	0	0	0	0	0	1.06348	0	0	0	0	0	0	0	0	0	0	0	0.0445162	0.0725559	0	0	0	0	0	0	0	0	0	0	0	0	0	0	0.207119
		142.001		0.0727407	0.0526075	0.0681185	0.0610729	0.0681723	0.0550489	0.0533912	0.0719018	0.0672271	0.0769431	0.0846728	0.0798576	0.0821338	0.0600522	0.0847865	0.0807063	0.0931107	0	0.0632616	0.0471353	0.052765	0.0561204	0.0529244	0.075181	0.0816537	0.0848923	0.0714063	0.0541312	0	0.046636	0.0919604	0.0827257	0.0836717	0.0796192	0.0563249	0.0879665	0.0479894	0.0570872	0.0862283	0.0580075	0.0510925	0.0485552	0.0644218	0.0432864	0.0430014	0.0555166
		142.018		0	0	0	0	0	0	0	0	0	0	0.0724175	0	0	0	0	0.0767694	0	0	0	0	0	0	0	0.0688277	0	0	0	0	0	0	0.0548388	0.106362	0	0	0	0	0	0	0	0	0	0	0	0	0.0537517	0
		142.035		0	0.0938167	0.0937864	0.108186	0.0768291	0.0900801	0.10085	0.0518362	0.0922948	0.150849	0.152634	0	0.121197	0.0491336	0.150732	0.160428	0.142914	0.0763723	0.0515131	0.109155	0.108259	0.114754	0	0.140832	0	0.121416	0.0952084	0	0	0.0678342	0.139206	0.150906	0.109265	0.162134	0	0.121301	0.161107	0	0.112424	0	0.0801759	0	0.175287	0	0.06928	0
		142.048		0.668066	0.412092	0.514344	0.569723	0.557281	0.460409	0.505945	0.613673	0.378295	0.333083	0.539232	0.458442	0.420685	0.756658	0.489878	0.312983	0.489372	0.248687	0.589237	0.526758	0.655014	0.561204	0.474284	0.355786	0.60832	0.489611	0.368415	0.633977	0.271623	0.670922	0.313003	0.31363	0.557155	0.460344	0.523992	0.378719	0.413623	0.703763	0.402763	0.737525	0.606035	0.537842	0.419491	0.638715	0.640243	0.557301
		142.065		0.247893	0.23235	0.222126	0.245164	0.296495	0.194339	0.174581	0.197312	0.207378	0.214631	0.240649	0.249432	0.284463	0.272965	0.175854	0.134839	0.142914	0.0811455	0.362399	0.258004	0.159205	0.169199	0.183878	0.310254	0.235775	0.16781	0.2018	0.136704	0.17972	0.22788	0.112209	0.154543	0.219515	0.314134	0.15276	0.156488	0.270798	0.248002	0.180097	0.255049	0.300267	0.225035	0.334094	0.213546	0.18395	0.209255
		142.087		0.188551	0.146424	0.15993	0.181474	0.100635	0.10843	0.210175	0.112033	0.0843187	0.110353	0.130351	0.159715	0.0861403	0.113553	0.0942073	0.155507	0.109351	0.0505966	0.168095	0.134791	0.0827864	0.147421	0.640521	0.100594	0.12146	0.106609	0.131429	0.103675	0.185847	0.103871	0.169578	0.193633	0.126984	0.175162	0.0887544	0.113894	0.204526	0.26859	0.146261	0.236634	0.146203	0.159672	0.139331	0.136593	0.0752524	0.104627
		142.105		0	0	0	0	0	0	0	0.0459837	0.028486	0	0	0	0	0	0	0	0.0368112	0.0162291	0	0	0.0363896	0	0.0346044	0	0	0	0	0	0	0	0	0	0	0	0	0	0	0.0411776	0	0	0.0290834	0	0	0	0	0
		142.123		0.137824	0.165714	0.108595	0.0820121	0.191532	0.127613	0.288143	0.0543444	0.177753	0.217668	0.291898	0.116336	0.146238	0.0949917	0.0816463	0.178144	0.115847	0.0601432	0.256662	0.143887	0.0864254	0.117266	0.0678518	0.154598	0.164328	0.127338	0.144882	0.189918	0.234862	0.178065	0.419306	0.207269	0.0698905	0.114362	0.294426	0.142598	0.151967	0.241451	0.198653	0.0837887	0.0723155	0.0560252	0.1648	0.0827252	0.115865	0.316017
		142.167		0.0535984	0.0534843	0.0434379	0.0322814	0	0.055883	0.0627134	0	0.048996	0.049608	0.0623904	0.0325346	0.0390636	0.0851649	0.0397764	0.119091	0.0660436	0.0128878	0	0.0264619	0.0745988	0.0619837	0	0.0794166	0.080633	0.108583	0	0.0743157	0.14398	0.0614747	0.166204	0.135452	0.0364218	0.0506668	0.0597385	0.0648175	0.0445616	0.0346266	0.0480259	0.0626113	0.0361578	0	0.0599272	0.0509818	0.0704745	0.051246
		142.87		0.0239279	0.0192894	0	0.0200668	0	0	0	0	0	0.0384715	0	0.0433794	0.038062	0	0.0314024	0	0	0.0119332	0	0	0	0	0	0	0.0265374	0.0394848	0	0	0	0	0	0.0409083	0.0314999	0	0	0.0287049	0.0411338	0.0252681	0	0	0.0314415	0	0.0614254	0	0	0
		142.901		0.416345	0.241994	0.268525	0.238184	0.284592	0.324455	0.173733	0.29346	0.274605	0.287524	0.317523	0.335205	0.305498	0.486969	0.450101	0.391721	0.400593	0.100239	0.271121	0.346486	0.282929	0.309918	0.290406	0.300724	0.490943	0.387938	0.366345	0.443142	0.397222	0.722858	0.263226	0.344539	0.358312	0.551544	0.244928	0.406498	0.481037	0.341587	0.420227	0.351728	0.254676	0.295066	0.585789	0.33571	0.776414	0.651252
		142.919		0.0574269	0.0368252	0.0552846	0.105569	0	0.0608875	0.0525437	0.036787	0.0752032	0.105291	0.379913	0.134082	0.0891452	0.0666034	0.183181	0.381879	0.162402	0.0377088	0.0352458	0.0496161	0.0718695	0.0494194	0.0400325	0.22872	0.074509	0.0789695	0.12729	0.0972526	0	0.46848	0.40412	0.708169	0.0777655	0.0998859	0.0512045	0.150006	0.143968	0.0280757	0.145169	0	0.0345857	0.0634953	0.142327	0.0413626	0.475404	0.392886
		142.948		0.890116	0.378774	0.580488	0.622943	0.315973	0.366993	0.696627	1.21063	0.446661	0.210581	0.152634	0.94646	0.52786	0.457489	0.289949	0.210624	0.591145	0.9642	0.49073	0.781454	1.13809	0.753018	2.03352	0.134479	0.458281	0.742314	0.309427	0.828482	0.403349	0.148387	0.087742	0.0909074	1.00505	0.286629	0.812444	0.421313	0.243375	1.09869	0.229215	0.630717	0.315987	0.989779	0.190269	0.79647	0.175589	0.179361
		142.978		0.0535984	0.063129	0.0621952	0.0322814	0.0476124	0.0625556	0.0525437	0	0.0216494	0.0435336	0.0423364	0.109434	0.0350571	0.0414906	0.0460569	0.0541323	0.0335632	1.80143	0.0334383	0.0578855	0.0645916	0.0469066	0.0766725	0	0.077571	0.0542916	0.0517437	0.0578011	0.121515	0.0519355	0.377966	0.0763622	0.0590624	0.0665906	0.0435238	0.0314828	0.0388486	0.0860987	0.0491174	0	0.0518785	0.0625615	0.0853963	0.0577152	0.106309	0.0811396
		142.995		0	0	0	0	0.0508587	0	0	0	0.0341833	0	0	0	0	0	0	0	0	0.629117	0.0786252	0.0355582	0	0	0	0.201189	0	0	0	0	0	0.273457	0	0.239086	0	0	0	0	0	0	0	0	0	0.0504227	0	0	0	0.237013
		143.017		1.08632	1.15035	1.38804	0.868107	0.660081	1.27613	1.50343	0.887903	1.48697	1.03569	2.40426	0.761112	1.11982	1.76772	1.06559	3.38967	1.6565	0	0.56574	0.663202	1.90409	2.05803	0.785045	1.79693	1.32075	1.62776	1.0742	2.40471	5.67344	1.47009	5.50666	3.67811	1.20684	1.56054	1.25878	2.02045	1.20202	0.870345	1.41131	1.36364	0.843419	0.429527	1.50417	1.1822	1.4931	1.14022
		143.032		0.780048	0.532212	0.816435	0.562743	0.58217	0.563835	0	0.699788	0.395386	0.583148	0.572655	0.722662	0.603984	1.06893	0.712835	1.02261	0.624708	0.321241	0.504286	0.549912	0.655923	0.527699	0.497354	0.547445	0.672622	0.614975	0.587809	0.82573	0.914939	1.64922	0.98288	1.12271	0.607358	0.82804	0.441212	0.712066	0.70156	0.642933	0.788061	0.743049	0.729443	0.638688	0.810516	0.932101	1.81322	1.50856
		143.053		0.233536	0.157822	0.143148	0.087247	0.0908964	0.0842416	0.110172	0.101164	0.0763426	0.10934	0.158204	0.0709845	0.0781273	0.173605	0.298323	0.381879	0.179725	0.135561	0.0777215	0.210869	0.243811	0.10554	0.679875	0.0741221	0.24394	0.30502	0.220428	0.337632	0.436026	0.823549	0.11474	0.562717	0.18014	0.201219	0.104969	0.0981521	0.121116	0.285436	0.102601	0.154687	0.146989	0.145666	0.2472	0.132745	1.07384	0.648049
		143.071		0.345518	0	0	0	0	0.435387	0	0	0	0	0.481298	0.369711	0	0.45858	0	0.62695	0	0.115513	0.40849	0.340697	0	0	0	0.427791	0.432764	0.42841	0	0	0.468702	0.476959	0.637817	0.535444	0.377015	0.454553	0	0.537985	0.425049	0	0.472619	0.477872	0	0	0.42848	0	0.539906	0.522069
		143.082		0.856617	0.940797	1.24687	0.817504	1.24658	0.37867	2.17548	1.96392	1.77183	0.710711	0.323093	0.584636	0.790288	0.756658	1.38485	0.29133	1.43347	0.142243	0.657017	0.654106	1.98324	1.70288	1.9297	0.459557	0.924728	0.93875	1.06592	0.800958	0.600429	0.268157	0.301191	0.248177	1.06312	0.286629	1.10431	0.34631	0.746122	2.44633	0.384207	1.69695	1.3622	0.653628	0.365556	1.4929	0.143338	0.260501
		143.107		0.111982	0.106969	0.157956	0.103824	0	0.158474	0.189835	0.099492	0.125339	0.105291	0.209454	0.113378	0.118193	0.17033	0.123516	0.240151	0.136418	0.0281623	0.121101	0	0.112808	0.142395	0	0.182129	0.147997	0.155965	0.12729	0.194505	0.265496	0.292535	0.259851	0.241814	0.0954842	0.137524	0.154467	0.19723	0.122259	0.104816	0.201927	0.116936	0.114762	0	0.137833	0.119278	0.285481	0.263704
		143.118		0.207694	0.173605	0.169803	0.110804	0.166643	0.186833	0.18475	0.14464	0.120781	0.13465	0	0.118307	0.0991616	0.138666	0.142358	0.122044	0.114764	0.0381861	0.142791	0.162906	0.189226	0.242909	0.427466	0.108007	0.124522	0.139184	0.139708	0.146796	0	0.147327	0	0.149088	0.150609	0.0912002	0.143372	0	0.143968	0.304153	0.125522	0.222823	0.184719	0.158738	0.163302	0.174108	0	0
		143.144		0.0325419	0.0394556	0.0355401	0.0314089	0	0.0358652	0	0	0	0.0293599	0.0467928	0	0.0340555	0.0502255	0.0533841	0.0649588	0.0562995	0	0.0325346	0	0.0463968	0	0	0.0497677	0.0316408	0.0335621	0.0382903	0	0	0.0529954	0.102084	0.0763622	0.0285468	0	0.0546181	0.0462982	0.0388486	0.0608306	0.0360194	0.052483	0.0267253	0	0	0	0.0430014	0.0491108
		143.155		0.0449844	0	0	0	0	0.066726	0.105087	0	0.0353227	0	0	0	0	0.0414906	0.0355894	0	0.0487207	0.0291169	0	0.0909629	0	0	0.03664	0.0963588	0.0377648	0.0572529	0.0403601	0.0743157	0	0	0.0573698	0.0390902	0.0787499	0.108572	0.0435238	0.0351866	0.0776972	0.0458569	0.0643984	0	0.0251532	0	0	0.0682964	0	0
		143.525		0.0258421	0	0	0.0410061	0	0	0.0559336	0	0	0.027335	0	0.0335205	0.0240392	0	0.0324492	0	0.0400593	0.111694	0	0	0	0	0	0	0	0.0365234	0	0	0	0.0975116	0	0	0.0314999	0	0	0	0	0	0	0	0.0322276	0	0	0	0.108698	0
		143.96		0	0	0	0	0	0.127613	0	0	0	0.0253102	0	0.393372	0.076124	0	0	0.148618	0	14.6492	0.120197	0	0	0	0	0	0	0	0	0	0	0.213042	0.723872	0.0890892	0	0	0	0	0	0	0	0	0	0	0	0	0.392985	3.18046
		143.978		0	0	0	0	0	0	0	0	0	0	0	0	0	0	0	0	0	0	0	0	0	0	0	0	0	0	0	0	0	0	0	0	0	0	0	0	0	0	0	0	0	0	0	0	0	0
		143.981		0	0	0	0	0	0	0	0	0	0	0	0	0	0	0	0	0	0	0	0	0	0	0	0	0	0	0	0	0	0	0	0	0	0	0	0	0	0	0	0	0	0	0	0	0	0.0533813
		143.997		0.450801	0.437519	0.461034	1.11065	0.280264	0.539646	0.449164	0	0.824956	1.17034	4.25703	0.890264	0.901469	0.702065	1.79203	5.51756	1.388	0.364678	0.248528	0.367159	0.45487	0.279764	0.2748	3.17666	0.597092	0.824245	1.51506	0.811968	0.410497	4.79609	4.13991	7.52077	0.629999	1.35787	0.506924	1.29079	1.61107	0.258296	1.76713	0.194279	0.154063	0.34082	1.84876	0.325129	5.97241	4.6762
		144.019		0.113897	0.113983	0.131301	0	0.0844038	0.140125	0.163563	0.224902	0.16408	0.118452	0.21391	0.075914	0.133217	0.210729	0	0.275583	0.155906	0	0	0	0.171031	0.171712	0.261229	0.188482	0.153101	0.179656	0.114871	0.244049	0.408455	0.145208	0.434492	0.339994	0.121078	0.188191	0.110943	0.183341	0	0	0.129888	0.205328	0.161138	0	0.218734	0	0.154088	0.131318
		144.043		0.457501	0.381404	0.38403	0.410933	0.49993	0.432051	0.434757	0.335263	0.527562	0.576061	1.0573	0.544214	0.63804	0.573226	0.634329	1.07969	0.627956	0.31074	0.305463	0.281985	0.480343	0.360175	0.405075	0.616272	0.483798	0.570555	0.412915	0.4147	0.436026	0.246959	1.03013	0.764531	0.483327	0.561677	0.414756	0.604654	0.666139	0.398674	0.551206	0.367381	0.332494	0.294133	0.596276	0.32032	0.230535	0.191105
		144.064		0.624996	0.336688	0.417596	0.317579	0.819149	0.429549	0.399162	0.433083	0.42957	0.333083	0.487982	0.371683	0.373609	0.531735	0.38939	0.629903	0.46014	0.157518	0.314501	0.456468	0.498538	0.432211	0.675125	0.445792	0.403165	0.708752	0.366345	0.482593	0.342081	0.570231	0.692656	0.516354	0.379968	0.434287	0.387447	0.443537	0.414766	0.490388	0.436599	0.651894	0.421316	0.338019	0.417992	0.447293	0.511238	0.518866
		144.081		0.884374	0.953949	1.07904	0.94314	1.37535	0.876613	0.859343	1.03003	1.00271	0.876746	0.784337	1.19491	1.11181	1.06784	0.808089	0.595455	0.835831	0.402864	1.29235	1.34129	0.706869	0.913841	0.919392	0.784636	1.00944	0.81536	0.885852	0.778021	0.780149	1.06203	0.584666	0.663624	0.966655	1.2797	0.983979	0.889851	1.16089	1.31207	0.716023	1.19606	1.22229	0.942158	1.27495	1.15815	0.962753	1.13809
		144.102		1.74482	0.975869	3.82155	2.25533	0.873254	19.9477	6.81203	15.0609	2.74492	0.884845	11.1122	2.63234	2.35484	10.6544	1.54395	3.34931	11.3379	25.5637	7.22087	2.68919	4.54507	3.7274	17.7772	0.641686	1.16867	3.92873	8.23346	6.32509	7.97815	1.1659	3.84546	0.958164	8.93122	5.28816	4.54269	0.998189	1.32314	14.8249	1.1548	2.55325	0.763243	3.25787	6.21895	1.05523	7.31382	1.57795
		144.139		0.058384	0.0596218	0.0385018	0.0671802	0.0692544	0.0800712	0.0542386	0.062705	0.0558326	0.0577073	0.147063	0.0768999	0.0661077	0.0709708	0.0669918	0.102359	0.0692917	0.117422	0.0885663	0.0479623	0.0700501	0.0753856	0.0936354	0.0868288	0.0540956	0.0720597	0.0972782	0.0724807	0	0.0911522	0.118114	0.133634	0.0718593	0.0897526	0.0861942	0.0879665	0.0594155	0.0982648	0.0993263	0	0	0.0466877	0.0599272	0.0442484	0.0824193	0.0661928
		144.175		0.535984	0.570791	0.491638	0.473751	0.568102	0.632229	0.436451	0.456493	0.556048	0.596309	0.77431	0.612241	0.655067	0.667125	0.551636	0.948791	0.631204	0.255847	0.489826	0.559008	0.584963	0.409595	0.443072	0.628979	0.525646	0.64064	0.540204	0.476171	0.539161	0.606268	1.10184	0.949982	0.59653	0.731049	0.514605	0.843553	0.626148	0.612049	0.575219	0.580075	0.478697	0.426726	0.743098	0.567533	0.64502	0.569045
		144.205		0	0	0	0	0	0	0	0	0	0	0	0	0	0	0	0	0	0.0176611	0	0	0	0	0	0	0	0	0	0	0	0	0	0	0	0	0	0	0	0	0	0	0	0	0	0	0	0
		144.256		0	0	0	0	0	0	0	0	0	0	0	0	0	0	0	0	0	0.0100239	0	0	0	0	0	0	0	0	0	0	0	0	0	0	0	0	0	0	0	0	0	0	0	0	0	0	0	0
		144.543		0	0	0	0	0	0	0	0	0	0	0	0	0	0	0	0	0	0.0124105	0	0	0	0	0	0	0	0	0	0	0	0	0	0	0	0	0	0	0	0	0	0	0	0	0	0	0	0
		144.581		0.0220136	0	0	0	0	0	0	0	0	0	0	0	0	0	0	0	0	0	0	0	0	0	0	0	0	0	0	0	0	0	0	0	0	0	0	0	0	0	0	0	0	0	0	0	0	0
		144.868		0	0	0	0	0	0	0	0	0	0	0	0	0	0	0	0	0	0	0	0	0	0	0	0	0	0	0	0	0	0	0	0	0	0	0	0	0	0	0	0	0	0	0	0	0	0
		144.916		0.0296705	0.0184126	0	0.0488583	0	0.0250222	0	0	0	0.044546	0.130351	0.0394358	0.0400653	0	0.0596646	0.135823	0.0660436	0.0186157	0	0	0	0	0	0.0921232	0	0.0325749	0.0631273	0	0	0.109171	0.143424	0.239086	0.0255937	0.0434287	0	0.051854	0.0468468	0	0.0403854	0	0	0	0.0704145	0	0.163644	0.180429
		144.936		0	0	0.0414634	0	0	0.0250222	0	0	0.0273466	0.0253102	0	0	0.0220359	0	0	0	0	1.51408	0	0	0	0	0	0	0	0	0	0	0	0.0317973	0.0641192	0	0.023625	0	0	0	0	0	0	0	0	0	0	0	0	0.159076
		144.982		0	0.0885559	0.222126	0.266976	0	0.118439	0.141529	0	0.160661	0.235891	0.534775	0.221827	0.161263	0.315547	0.235518	0.661398	0.256596	0	0.0524168	0	0.180129	0.0921379	0	0.489206	0.156163	0	0.276311	0.250471	0.368631	0.806591	0.502829	1.03453	0.142734	0.251886	0.116063	0.213898	0.26737	0	0.338364	0.143638	0.121836	0	0.305629	0.177955	0.784775	1.24912
		144.992		0.150267	0.149055	0.220151	0.197178	0.0703365	0.118439	0.142376	0.122066	0.12306	0.313847	0.32755	0.164645	0.14123	0	0.337053	0.702736	0.230611	0.253938	0.0686841	0.156291	0.190136	0.0829241	0.194056	0.267899	0.195969	0.200385	0.275277	0	0.419688	0.746176	0.293598	1.12816	0.155531	0.247543	0.103262	0	0.221666	0.114174	0.249953	0	0.17057	0.144732	0.406007	0	0.899445	0.894671
		145.014		0.118682	0.0736505	0.087863	0.14832	0	0.107596	0.157631	0.0727379	0	0	0.182715	0	0	0.131023	0	0.207671	0	0.135083	0.0397645	0	0	0.0971636	0	0.132361	0.112274	0.10266	0	0.126612	0.29613	0.124009	0.317221	0.260904	0	0.136076	0.087901	0.132413	0	0	0.0840453	0.0994415	0.157208	0	0.121353	0	0.12781	0.167617
		145.032		0.238321	0.216567	0.14216	0.21201	0.148248	0.382006	0.230514	0.208181	0.295115	0.187296	0.174916	0.144927	0.125204	0.270781	0.35066	0.325778	0.280415	0	0.244009	0.45068	0.257457	0.250448	0.290406	0.202247	0.209238	0.288239	0.360136	0.321117	0.282855	0.0890324	0.224417	0.324539	0.43214	0.400991	0.211645	0.328717	0.426192	0.263911	0.294704	0.240317	0.153277	0.200757	0.268174	0.247214	0.189923	0
		145.05		1.2921	1.29151	2.96365	1.17173	2.52454	1.88584	1.66021	2.82842	0.97992	1.73932	0.856755	1.86236	1.18193	1.35281	2.56976	1.55015	1.62078	1.03532	1.08177	1.65966	1.6721	2.476	2.24047	2.33591	2.10973	1.44416	1.9228	1.88817	1.9228	1.92267	0.965162	1.4127	1.67934	1.52724	1.54893	1.62784	1.30371	1.92131	2.20919	1.55608	1.11775	1.57898	1.69294	2.0537	2.02226	1.45517
		145.065		0.13591	0	0	0	0	0	0	0	0	0	0.129237	0	0.095155	0	0	0.168302	0	0	0	0	0	0	0	0	0	0.134248	0	0.137622	0	0	0.155236	0.15727	0	0.0955431	0	0	0.115403	0.151609	0.170274	0.123381	0	0	0	0	0	0
		145.085		0.138782	0.120997	0.167828	0.109931	0.198024	0.115102	0.128817	0.131263	0.115084	0.125539	0.13815	0.178447	0.148242	0.156136	0.130843	0.133854	0	0.0601432	0.155443	0.150502	0.131003	0.108053	0	0.130243	0.140853	0.0977248	0.151092	0.111932	0.129684	0	0.125707	0.124543	0.11714	0.150553	0.140812	0.137043	0.155394	0.173133	0.117882	0.155608	0.144631	0.120454	0.143825	0.131783	0.230535	0.238081
		145.101		0.467072	0.537473	0.524216	0.430128	0.538886	1.85748	0.705102	1.23404	0.528701	0.42015	1.26229	0.428865	0.470767	0.978305	0.445914	0.629903	1.02963	1.98043	0.649788	0.651625	0.559491	0.473254	1.46221	0.525208	0.536873	0.743301	0.806167	0.657832	0.847544	0.394286	0.873202	0.533626	0.917436	0.56602	0.591412	0.556504	0.439903	1.31207	0.372201	0.619668	0.493632	0.353893	0.731112	0.501161	0.710717	0.535948
		145.123		0.116768	0.122751	0.138211	0.0994615	0.0844038	0.185165	0.226277	0.110361	0.16408	0.154899	0.277415	0.118307	0.13522	0.195443	0.102581	0.294283	0.154824	0	0.107545	0.0851744	0.221067	0.181763	0	0.189541	0.166369	0.13721	0.136603	0.358734	0.392117	1.16272	0.335782	0.250904	0.145687	0.127391	0.196284	0.225009	0.174819	0.138507	0.17464	0.157449	0.113976	0.0737666	0.167796	0.137555	1.21121	1.1904
		145.134		0.0306277	0	0	0	0	0	0	0	0	0	0	0	0	0	0	0	0	0	0	0.0355582	0	0	0	0	0	0	0	0	0	0	0	0	0	0.0564573	0	0	0	0	0	0	0	0	0	0	0	0
		145.179		0.0545555	0.0578682	0.0730546	0.0523482	0.0595155	0.066726	0.0559336	0.050164	0.0581115	0.0728934	0.0958139	0.0640832	0.116189	0.0578685	0.0732723	0.131886	0.0747051	0.0267303	0.0415719	0.0570586	0.073689	0.0494194	0.0400325	0.0571799	0.0734883	0.0542916	0.0527786	0.0623885	0	0.081613	0.132457	0.100907	0.0570937	0.105676	0.0750999	0.0814848	0.0514173	0.0655099	0.0840453	0.0635321	0.0503064	0.0690978	0.0853963	0.0509818	0.0800303	0.0629899
		145.522		0	0	0	0	0	0	0	0	0	0	0	0	0	0	0	0	0	0.0181384	0	0	0	0	0	0	0	0	0	0	0	0	0	0	0	0	0	0	0	0	0	0	0	0	0	0	0	0
		145.934		0	0	0	0	0	0	0	0	0	0	0	0	0	0	0	0	0	0	0	0	0	0	0	0	0	0	0	0	0	0	0	0	0	0	0	0	0	0	0	0	0	0	0	0	0	0
		145.935		0	0	0	0	0	0	0	0	0	0	0	0	0	0	0	0	0	0.177088	0	0	0	0	0	0	0	0	0	0	0	0	0	0	0	0	0	0	0	0	0	0	0	0	0	0	0	0
		145.955		0	0	0	0	0	0.0642238	0	0	0	0	0	0.134082	0.0390636	0	0	0.0974381	0	5.7642	0.0307271	0	0	0	0	0	0	0	0	0	0	0.0731337	0.254789	0	0	0	0	0	0	0	0	0	0	0	0	0	0.158866	1.39432
		145.994		0	0	0	0	0	0	0	0	0.0273466	0.0232854	0	0	0.0220359	0	0	0.0629903	0	0	0	0	0	0	0	0.046591	0	0	0	0	0	0	0	0.109998	0	0	0	0.0370385	0	0	0.0338364	0	0	0	0	0	0	0.088613
		145.997		0.0220136	0	0	0	0	0	0	0	0.0273466	0	0.0534775	0	0.019031	0	0.0355894	0.0669272	0.0454727	0.0539379	0	0	0	0	0.0305333	0.0307077	0	0.0365234	0	0	0	0.0710139	0.0700249	0	0.0226406	0	0	0	0	0	0	0	0	0	0	0	0.0728634	0
		146.03		3.64948	2.55059	1.13037	2.91928	1.89692	2.71325	1.91361	0.677214	3.63482	4.13063	7.15819	2.89558	4.52137	2.00247	6.65941	9.5509	4.78762	3.24009	1.4993	2.29557	2.34804	1.79166	5.5462	5.79953	2.67518	3.5023	3.89009	2.31663	1.13959	3.22742	5.66527	6.24352	3.37738	5.46477	3.73024	3.8483	4.95091	3.6985	5.02962	1.00546	0.826912	2.06173	5.80995	1.28416	2.93126	2.24949
		146.06		2.49233	3.06439	3.42468	2.60519	4.04814	2.6974	1.99242	3.05332	2.84291	2.45509	1.86837	3.60641	3.07501	2.90544	2.30494	1.45468	2.14804	1.12792	3.84269	3.97921	2.09786	2.46846	2.58108	2.2046	2.92218	2.08282	2.52095	2.30562	1.96161	3.11189	0.987942	1.41725	2.48554	3.7754	2.80515	2.37139	3.229	3.48045	1.74967	3.15911	3.52695	3.02723	3.46679	3.26284	2.67206	3.13882
		146.081		0.32829	0.113106	0.363299	0.119528	0.192614	0.156806	0.18136	0.252492	0	0.274363	0.242877	0.226756	0.219357	0.284975	0.229238	0.131886	0.163485	0.184725	0.152732	0.213349	0.183768	0.1759	0.235446	0.0984765	0.332739	0.18854	0.49674	0.167898	0.195037	0.128249	0.35603	0.25545	0.250031	0.228724	0.160441	0.265752	0.163393	0.524079	0.0960518	0.273464	0	0.132593	0	0.167374	0.219785	0.149468
		146.095		0.233536	0.142917	0.178688	0.131743	0.22183	0.238545	0.122884	0.127918	0.166358	0.156923	0.163775	0.162673	0.161263	0.17033	0.146545	0.215545	0.145079	0.21432	0.159058	0.173656	0.131003	0.150771	0.193378	0.158833	0.224548	0.140171	0	0.189918	0.169509	0.250139	0.194889	0.208178	0.152578	0.214248	0.18775	0.191674	0.153109	0.397738	0.161542	0.145479	0.21223	0.162473	0.208247	0.157755	0.240091	0.306409
		146.118		1.58881	1.4923	1.50947	0.450194	1.93479	1.2044	0.736459	1.05763	1.24541	1.31107	0.892406	1.34673	1.00564	0.880038	1.34298	0.944855	0.93219	0.604296	1.29686	1.2619	1.09988	1.38039	1.81571	1.34161	1.87906	1.1263	0.969677	0.978031	0.743388	1.11608	0.687594	0.904528	1.12514	1.16534	1.02068	0.978744	1.05005	1.34482	0.864466	1.53674	0.974687	1.85724	1.07569	1.17643	0.806276	0.818869
		146.154		0.0229707	0	0	0	0	0	0	0	0	0	0.0256246	0	0	0	0	0	0.0357285	0.0181384	0	0.0223273	0	0	0	0	0	0	0	0	0	0	0	0	0	0	0	0.0240751	0	0.0336908	0	0	0	0	0	0	0	0
		146.166		0	0.025427	0	0.0218117	0	0.033363	0	0	0.028486	0.027335	0.0467928	0	0.0230375	0.0393069	0	0	0.0400593	0.0224344	0	0	0	0.0402056	0	0.0550621	0	0.0286265	0	0.0513788	0	0	0	0	0.0246093	0.0579049	0.0409636	0.0277789	0	0	0.0294704	0	0	0	0	0	0	0.0523137
		146.599		0	0	0	0	0	0	0	0	0	0	0	0	0	0	0	0	0	0	0	0	0	0	0	0	0	0	0	0	0	0	0	0	0	0	0	0	0	0	0	0	0	0	0	0	0	0
		146.906		0	0	0	0	0	0	0	0	0	0	0	0	0	0	0	0	0	0.0653938	0	0	0	0	0	0	0	0	0	0	0	0	0	0	0	0	0	0	0	0	0	0	0	0	0	0	0	0
		146.915		0	0	0	0	0	0	0	0	0	0	0	0	0	0	0	0	0	0.0677804	0	0	0	0	0	0	0	0	0	0	0	0	0	0	0	0	0	0	0	0	0	0	0	0	0	0	0	0
		146.936		0	0	0	0	0	0	0	0	0	0	0	0	0	0	0	0	0	0.188544	0	0	0	0	0	0	0	0	0	0	0	0	0	0	0	0	0	0	0	0	0	0	0	0	0	0	0	0
		146.961		0	0	0	0	0	0.0750667	0	0	0	0	0.047907	0.201123	0.0320522	0.0447662	0	0.0866117	0	0.423866	0	0	0	0	0	0.0423555	0	0	0	0	0	0.0381567	0.377122	0.0827257	0	0.0448763	0	0.0407424	0	0	0	0	0	0	0.0614254	0	0.0406124	0.128115
		146.982		0.305319	0.272682	0.645645	0.272211	0.505341	0.150968	0.340686	0.740756	0.257514	0.298661	0.184943	0.392387	0.240392	0.627819	0.359034	0.229324	0.34321	0.24821	0.321731	0.257177	0.360257	0.331696	0.134347	0.235073	0.324573	0.22605	0.314602	0.379836	0.504442	0.34659	0.0818363	0.134543	0.349453	0.251886	0.137399	0.176859	0.27194	0.387444	0.371109	0.52483	0.764029	0.408051	0.299636	0.832061	0.469432	0.29253
		146.998		0.191423	0.172728	0.231011	0.374289	0.145001	0.291092	0.211022	1.11782	0.365761	0.278412	0.760941	0.195207	0.193315	0	0.382063	0.95076	0.464471	0.174702	0.135561	0.30762	0.270193	0.247935	0.197449	1.37338	0.205155	0.278368	0.57539	0.332127	0.493209	1.1235	0.84283	1.46997	0.239203	0.283734	0.26285	0.384275	0.394199	0.24613	0.367835	0	0.207514	0.2213	0.347578	0.250099	0.947225	1.36549
		147.013		0	0	0	0.115166	0	0	0	0	0	0	0.190514	0.141969	0	0.301353	0.206209	0	0	0	0	0	0	0	0	0.258369	0	0	0	0	0.534055	0	0	0	0	0	0	0	0.210239	0	0	0.319502	0	0	0.248698	0	0	0
		147.03		0.641267	0.546241	0.331708	0.567978	0.410116	0.532974	0.361026	0.183099	0.684804	0.831188	1.30351	0.58365	0.851387	0.431284	1.19329	1.71649	0.949513	0.618615	0.269314	0.482103	0.480343	0.364364	1.38553	1.02183	0.713449	0.728494	0.723377	0.476171	0.564689	0.652904	0.964319	1.13271	0.663468	1.04084	0.669925	0.817626	0.852384	0.846949	0.960518	0.249525	0.268825	0.576126	1.10865	0.305891	0.605603	0.462282
		147.044		0.659452	0.676883	0.791754	0.550528	0.987957	0.563835	0.727137	1.06348	0.865976	0.687426	0.586025	0.697028	0.583951	0.923712	0.561057	0.556086	0.567326	0.298329	0.701301	0.878206	0.59588	0.722864	0.692767	0.861934	0.667519	0.54489	0.930352	0.552322	0.638211	0.950738	0.410025	0.494536	0.511874	0.935164	0.560689	0.700954	0.695847	0.781439	0.550115	0.865509	1.21286	0.784353	0.587287	0.853224	0.781191	0.86798
		147.077		4.25916	4.18668	5.55413	5.34039	5.2774	4.33218	4.50435	5.33076	5.25511	3.93118	5.71875	5.9765	4.70366	7.8985	4.73758	4.18393	4.83309	3.22291	5.61583	5.50739	5.9115	4.84143	3.41769	5.22137	4.83798	5.67594	5.42378	6.18839	4.67579	3.88563	4.47653	4.89264	4.60588	5.53281	5.23224	5.70023	5.7176	5.11819	5.01107	6.25192	3.13158	5.01426	5.14775	7.62226	3.76501	3.26053
		147.114		4.96647	3.43352	5.12567	5.10569	3.5125	4.47148	5.43827	5.15937	3.88322	3.98889	4.88317	3.68922	4.05961	3.52233	4.49892	3.78828	5.25426	2.71551	4.0867	4.87561	5.72955	5.03073	3.46723	4.27685	4.76449	4.55259	3.19776	5.22687	5.14245	5.74789	3.63876	4.35901	3.84398	4.3559	4.5461	4.22795	4.25735	4.00827	4.43148	5.48033	6.3842	4.12813	3.38739	5.13281	4.82093	6.54241
		147.146		0	0	0	0	0	0	0	0	0	0	0	0	0	0	0	0	0	0	0	0	0	0	0	0	0	0	0	0	0	0	0	0	0	0	0	0	0	0	0	0	0.0267253	0	0	0	0	0
		147.906		0	0	0	0	0	0	0	0	0	0	0	0	0	0	0	0	0	0.0109785	0	0	0	0	0	0	0	0	0	0	0	0	0	0	0	0	0	0	0	0	0	0	0	0	0	0	0	0
		147.932		0	0	0	0	0	0	0	0	0	0	0	0	0	0	0	0	0	0.0754176	0	0	0	0	0	0	0	0	0	0	0	0	0	0	0	0	0	0	0	0	0	0	0	0	0	0	0	0
		147.933		0	0	0	0	0	0	0	0	0	0	0	0	0	0	0	0	0	0	0	0	0	0	0	0	0	0	0	0	0	0	0	0	0	0	0	0	0	0	0	0	0	0	0	0	0	0
		147.977		0	0.0271805	0	0.0226842	0	0	0	0	0.0330438	0	0	0	0.0270441	0	0	0	0	0.86062	0	0	0.0354799	0	0.0407111	0	0	0.0345492	0.0382903	0	0	0	0.0472457	0	0	0	0.0384033	0	0	0.0308832	0	0	0	0	0	0	0	0.196443
		147.991		0.0382846	0.0219198	0.0365273	0.0453684	0	0.033363	0	0	0	0	0.11921	0.0414076	0.0430702	0	0.0753658	0.171255	0	0	0	0	0	0	0	0	0	0.024678	0	0	0	0.149447	0.107147	0.244541	0.0255937	0.0434287	0	0.0657434	0	0.0252681	0	0	0.0337996	0	0	0	0.174394	0.165482
		148.004		0.339776	0.250762	0.316899	0.380397	0.686051	0.289424	0.183903	0.341952	0.189147	0.297648	0.258475	0.492948	0.267436	0.364681	0.393577	0.309046	0.253348	0.296897	0.364206	0.517662	0.229255	0.257986	0.799294	1.12666	0.466447	0.453088	0.391182	0.500943	0.212397	0.684701	0.140893	0.190906	0.380952	0.476268	0.30296	0.243528	0.341639	0.332229	0.908126	0.370143	0.522715	0.506095	0.278662	0.418436	0.339233	0.842357
		148.027		1.12078	0.674253	0.597271	0.645627	0.498848	1.19356	1.37715	0.473214	0.97992	1.55202	1.57647	1.14561	1.21798	0.506622	1.433	1.92711	1.28081	0.73031	1.50292	1.05682	0.672299	0.887874	1.19894	1.24102	1.41771	1.12137	0.98727	1.71293	0.972123	0.92848	1.8603	2.21359	0.865264	1.24785	1.83056	1.30098	1.03977	0.889062	1.71256	0.41526	0.317559	1.05234	1.59406	0.371301	1.00337	0.725986
		148.044		0.415388	0.28145	0	0.509522	0.296495	0	0.477978	0.324394	0.472868	0	0	0.428865	0	0.282791	0.580945	0	0.550003	0.384248	0.339805	0.569759	0.502177	0	0.378613	0	0	0.516263	0.352892	0	0	0	0	0	0.591608	0	0.363552	0	0	0.358433	0	0.392242	0.526645	0.436063	0	0	0	0
		148.061		3.25897	1.68081	1.21824	0.997233	3.09372	1.03258	1.53563	1.12535	1.05626	1.25944	1.10297	2.81868	1.34619	1.23926	1.41206	0.972413	1.07077	0.673031	0.937176	1.2619	1.21996	1.73052	1.08088	1.88376	1.85558	1.0957	1.19838	1.15235	0.79853	3.14793	0.613351	0.589989	1.17731	1.17836	0.737344	0.652804	0.997495	1.34763	2.28996	0.906943	2.01855	1.34274	0.982807	1.24954	2.93484	3.94915
		148.079		0.382846	0.348086	0.586412	0.480731	0.515079	0.431217	0.375433	0.464853	0.391968	0.429261	0.729745	0.531398	0.479782	0.614716	0.532794	0.501954	0.421163	0.230549	0.495248	0.457295	0.489441	0.431373	0.373863	0.498736	0.448075	0.491585	0.468798	0.478923	0.410497	0.471659	0.479207	0.484536	0.431156	0.464687	0.457427	0.543541	0.54388	0.474479	0.529376	0.49997	0.393019	0.384707	0.525861	0.545409	0.428819	0.430253
		148.097		0.245978	0.209553	0.246806	0.177984	0.241308	0.253559	0.129664	0.24246	0.16408	0.236904	0.241763	0.209996	0.182297	0.403988	0.220864	0.326762	0.20571	0.118377	0.254854	0.238157	0.163753	0.205216	0.295834	0.206483	0.221486	0.259612	0.252509	0.21469	0.169509	0.225761	0.268288	0.251813	0.202781	0.293867	0.226153	0.225935	0.234234	0.251745	0.260868	0.257811	0.192579	0.187685	0.223229	0.183727	0.21859	0.294665
		148.117		0.419216	0.294602	0.370209	0.425765	0.302988	0.392849	0.371196	0.406329	0.304231	0.303723	0.495781	0.315487	0.359586	0.277332	0.355894	0.353336	0.378939	0.230071	0.314501	0.373775	0.403925	0.416296	0.276835	0.376964	0.375607	0.371157	0.292869	0.452317	0.424793	0.423964	0.388933	0.419083	0.300234	0.395201	0.339656	0.345384	0.343924	0.337844	0.40058	0.465902	0.504636	0.308139	0.298138	0.377073	0.342816	0.477229
		148.537		0.0373275	0.0333181	0.0335656	0.07067	0	0.0350311	0	0	0.0638087	0.094154	0.338691	0.0788717	0.0661077	0	0.132937	0.387784	0.0974414	0.0405728	0.0325346	0.0413468	0	0	0	0.274252	0.0418475	0.0612014	0.176963	0	0	0.373088	0.23201	0.647261	0.0314999	0.234515	0.0358431	0.115745	0.205669	0	0.183372	0	0	0.0448202	0.236713	0	0.489738	0.707836
		148.546		0.0363703	0.0192894	0	0.0488583	0	0	0	0	0	0	0.0378799	0	0	0	0	0	0	0.0319809	0	0	0.0427578	0	0.0298548	0	0	0	0	0	0	0	0	0.0445446	0	0	0	0	0	0.0262039	0	0	0.0369438	0	0	0	0	0
		148.936		2.21572	1.63522	2.0712	1.6036	2.0917	1.79993	1.11952	2.13532	1.61345	1.86992	1.67563	2.11376	1.84801	2.75148	2.03383	1.79326	1.77885	1.20573	2.08312	1.96893	1.82767	1.80842	1.80486	1.65716	2.20261	1.97523	1.97764	2.11203	2.25161	2.91899	1.37097	1.63906	2.32804	2.91696	1.41154	1.91119	2.3949	2.30501	2.57921	2.53208	1.78352	2.41189	2.7192	2.5337	3.06146	2.43419
		148.962		0.187594	0.571668	0.186586	0.409188	0.188285	0.799044	0.465266	0.683903	1.1873	0.387753	0.240649	0.332247	0.298486	0.635462	0.583038	0.54526	0.858567	0.678759	0.3868	0.911283	0.609526	0.701086	0.922106	0.400259	0.181679	0.622872	0.964503	0.52388	0.836312	0.144148	0.543326	0.76544	0.923342	0.762897	0.547888	0.67225	0.954076	0.671008	0.448606	0.921675	0.160352	0.810499	0.437469	0.803204	0.216201	0.222066
		148.983		0.103368	0.0990774	0.116493	0.0977166	0.064926	0.145963	0.0813579	0.0902953	0.110526	0.103266	0.154862	0.131124	0.100163	0.145217	0.130843	0.238182	0.137501	0.222912	0.072299	0.122386	0.116447	0.0837617	0.0929569	0.14295	0.135749	0.120429	0.128324	0	0.225671	0.184424	0.216824	0.250904	0.112219	0.149105	0.11009	0.174081	0.111975	0.0814194	0.110241	0.12154	0.0966827	0.0980442	0.145324	0.112545	0.189923	0.177226
		149		0	0	0	0	0	0	0	0	0	0	0	0	0	0	0	0	0	0	0	0	0	0	0	0	0	0	0	0	0	0	0	0	0	0	0	0	0	0	0	0	0	0	0	0	0	0
		149.06		12.2635	12.2838	16.0819	9.56663	10.8264	16.1802	12.0622	15.9053	14.3034	12.2674	22.4305	11.2333	13.5901	14.4507	15.7808	26.7984	15.242	3.31647	9.14673	11.248	12.2715	14.2495	6.77432	19.8711	15.0835	17.2845	15.0719	13.8787	18.9002	20.6216	36.3218	27.0359	13.5479	23.8134	13.3789	23.1546	15.8137	12.9541	17.5174	11.8483	8.3996	6.49799	19.2546	11.3497	19.2909	17.7386
		149.08		0	0.0657594	0.0849013	0.0828846	0.0800754	0.0542149	0.0906802	0	0.0809004	0	0.121439	0.0709845	0.0851387	0	0	0	0	0.04821	0.0948925	0	0	0.0896251	0.0692088	0	0.0847157	0.113519	0	0	0	0	0	0	0.0836717	0.101334	0	0.0981521	0	0	0	0	0	0.0728328	0.0928872	0.0817633	0.134977	0
		149.097		0.178023	0.154315	0.149071	0.113421	0.180711	0.222698	0.124579	0.0785903	0.140151	0.155911	0.240649	0.173518	0.175286	0.144125	0.113049	0.281488	0.16565	0.0343675	0.150924	0.156291	0.119176	0.119779	0.0936354	0.202247	0.206176	0.178669	0.128324	0.135787	0.154192	0.294655	0.368685	0.306358	0.156515	0.169372	0.174949	0.226861	0.175961	0.171262	0.185555	0.116015	0.0990408	0.0989779	0.139331	0.102926	0.21859	0.287191
		149.117		0.0899687	0	0.0651568	0.0436235	0.0422019	0.0425378	0	0.0543444	0	0	0.0779881	0	0.0440718	0	0	0	0.047638	0.0338902	0.0560317	0.0413468	0	0.0452313	0.0400325	0	0.0459302	0.0434332	0	0	0	0.132489	0	0	0.0442968	0.0796192	0.0588851	0.208342	0.0594155	0.0458569	0.132071	0.0580075	0.0440181	0.0513565	0	0.0567533	0.132588	0.13025
		149.133		0.691036	0.710201	0.627875	0.573213	0.656835	0.658085	1.05511	0.461509	0.780518	0.645917	1.80487	0.685198	0.770255	0.771944	0.800762	1.28244	0.784945	2.08401	0.724798	0.544951	0.826955	0.866934	0.248337	0.989001	0.98903	0.933815	0.655075	1.12024	1.58889	0.985715	2.01216	1.75724	0.719577	0.849754	0.824392	0.999115	0.804394	0.70002	1.01837	0.623351	0.40874	0.382839	0.821003	0.570419	1.03562	1.12421
		149.965		0	0.0192894	0	0	0	0.0608875	0	0	0.0581115	0	0.0857869	0.0897165	0.0330539	0.0403988	0	0.0797221	0.0368112	6.07637	0	0.0479623	0.0400286	0	0.0332474	0	0	0.0384977	0	0	0	1.83894	0.25732	0.0527263	0.0285468	0	0	0.0268529	0.0457042	0.0336908	0	0	0	0.0457539	0	0	2.44511	0.0725986
		149.993		1.17055	1.2126	1.22712	1.3026	1.05397	1.21942	0.89748	0.918838	1.36277	1.48318	1.01719	1.13477	1.42232	1.61158	1.06454	0.571834	0.96467	0.619093	1.16492	1.17011	1.05257	1.27569	0.896322	0.989001	1.4565	0.951583	1.20666	0.874356	0.738282	0.359309	0.453896	0.489082	1.03556	1.28115	0.802203	0.958372	1.79161	0.953637	1.02273	1.3618	1.25452	1.34927	1.25997	1.0129	0.462265	0.338437
		150.014		2.14298	1.80268	2.15215	2.12185	2.67928	2.69823	1.43902	3.43624	1.36619	2.2354	2.28171	3.11543	2.64731	2.90762	2.62524	1.37791	1.83515	1.51122	2.47082	2.17484	1.93593	1.77407	1.51784	1.39244	3.01098	2.16771	2.26948	2.83409	1.39589	4.57457	1.22754	2.35632	2.21386	2.17433	2.0422	3.2631	3.02105	2.64098	1.6951	3.23737	1.84012	2.79099	2.37761	3.1628	3.86296	3.27548
		150.026		1.16959	1.1258	1.25279	0.845423	1.10374	1.36538	1.09325	0	1.29555	1.08227	2.01321	1.12096	1.31614	1.31351	1.28541	2.26273	1.45079	0	0.872107	1.00059	1.18084	1.18523	0.634414	1.74081	1.41771	1.60012	1.40846	1.26979	1.74921	0	3.27261	2.28723	1.0395	2.03391	1.32278	1.95286	1.51052	1.14736	1.64052	1.0736	0	0	1.76785	1.13026	1.80606	1.56727
		150.059		1.07101	1.16	1.17578	1.04435	1.35587	1.21191	1.16189	1.26999	1.26022	1.05797	0.98822	0.989839	0.980598	1.42924	1.0614	0.798205	0.872642	0.421002	1.50743	1.47608	1.22178	1.36113	0.968923	1.06948	1.07681	0.813386	0.930352	1.10831	1.07424	0.455761	0.719653	0.848166	0.745171	1.22758	1.12138	1.14264	1.32885	1.42624	1.02928	1.73838	1.36771	1.14665	1.11015	1.3842	0.998587	0.335235
		150.077		0.108154	0.0964471	0	0.0985891	0	0.125945	0	0.102836	0	0	0	0.0768999	0	0.0797057	0.108862	0	0.0790358	0.0491646	0.0822401	0.105848	0	0.0996765	0.109241	0.0974176	0	0.104635	0.112801	0.131199	0	0.0847927	0	0.0845439	0.073828	0	0	0.112042	0	0.0992007	0.129888	0.144558	0	0.0859054	0	0	0	0
		150.092		0.137824	0.113106	0.102671	0.0846295	0.0941427	0.158474	0.132207	0.0844428	0.112805	0.10934	0.197198	0.127181	0.120196	0.120104	0.132937	0.225387	0.111516	0.051074	0.11116	0.0984053	0.10553	0.0753856	0.0712444	0.110124	0.0949224	0.138197	0.135569	0.111015	0	0.131429	0.212606	0.174542	0.118125	0.125943	0.11265	0.180563	0.130257	0.110431	0.161542	0.130747	0.113189	0.125123	0.124349	0.103887	0.126615	0.132386
		150.113		0.245978	0.157822	0.343554	0.101206	0.800754	0.286088	0.465266	0.124574	0.226749	0.374591	0.291898	0.217883	0.242395	0.294802	0.166433	0.398611	0.2501	0.324105	0.43289	0.309274	0.134642	0.199353	0.126204	0.188482	0.216382	0.155965	0.471903	1.8322	0.226693	0.144148	0.270819	0.526354	0.136828	0.23741	0.511191	0.350014	0.412481	0.252681	0.35692	0.145479	0.360791	0.163407	0.169294	0.260681	0.169616	0.307476
		150.129		0.115811	0.129765	0.128339	0.107314	0.139591	0.206851	0.149156	0.0944756	0.133315	0.180209	0.238421	0.174504	0.186304	0.144125	0.163293	0.273614	0.138583	0.104535	0.131946	0.154637	0.119176	0.142395	0.0929569	0.18107	0.157183	0.179656	0.172824	0.167898	0.189932	0.170645	0.302879	0.244541	0.151593	0.192534	0.128865	0.210194	0.197671	0.186235	0.18228	0.127064	0.0998268	0.107382	0.160305	0.101964	0.143338	0.19324
		150.547		0.033499	0	0	0.0383887	0	0	0	0	0	0	0.047907	0	0.0220359	0	0.0314024	0	0	0.353222	0	0	0	0	0	0.0243544	0	0	0	0	0	0.0625346	0.0514641	0.0936346	0.0305156	0.0434287	0	0	0	0	0	0	0	0	0	0	0.064502	0.0672604
		150.933		0.790576	0.509416	0.710802	0.547038	0.861351	0.620552	0.397467	0.686411	0.518446	0.553788	0.552601	0.652663	0.53988	0.900783	0.763079	0.551165	0.640948	0.421479	0.652499	0.740934	0.544935	0.57293	0.543493	0.559093	0.743048	0.685061	0.70268	0.699118	0.787297	0.856406	0.449678	0.528172	0.781592	0.959773	0.451453	0.627803	0.808965	0.774888	0.760774	0.848015	0.645337	0.752606	0.93037	0.858995	0.975892	0.771894
		150.961		0	0	0	0	0	0	0	0	0	0.049608	0	0	0	0.0807975	0	0.0639745	0	0.857756	0	0	0	0	0.0739584	0	0	0	0	0	0	0.0922121	0	0	0	0	0	0	0	0	0	0	0	0	0	0	0.109892	0.0523137
		150.977		8.58436	18.702	12.6167	23.6073	17.2021	15.5438	12.663	14.5183	27.0503	18.6769	11.1634	9.84417	12.5895	9.04714	12.7724	7.12775	13.762	11.599	11.5733	17.1291	15.9678	20.9044	18.5391	27.0006	14.9977	10.0469	25.7435	7.19486	12.6019	5.03881	6.87678	6.39624	19.3626	10.6299	10.6471	10.1884	18.8267	11.1357	9.9621	11.9505	18.5387	35.2072	16.432	15.8659	3.27049	3.47619
		150.997		0.366575	0	0.473868	0	0	0	0	0	0	0	0	0.476188	0.342558	0.257679	0	0	0	0	0.326249	0	0	0	0	0	0.443992	0.204334	0	0.21469	0	0.780093	0	0	0	0	0	0.167599	0	0	0	0	0	0	0	0	0.563796	0.416374
		151.009		0.194294	0.171851	0.248781	0.119528	0	0.164313	0.229667	0.204	0	0.237916	0.210568	0	0.165269	0.283883	0.16748	0.279519	0.176477	0.09642	0.127427	0.151329	0.35116	0.281439	0.255123	0.230837	0.202093	0.198411	0.199731	0.364239	0.643317	0	0.219355	0.262722	0.154547	0.1824	0.163854	0.162044	0	0.237707	0.183372	0.22006	0.298694	0	0	0.260681	0	0
		151.036		0.543641	0.377897	0.176713	0	0.172054	0.42371	0.161021	0.224066	0.341833	0.534552	0.639502	0.175489	0	0.203086	0	0.806079	0.424412	0	0.119293	0	0	0.175062	0	0.595095	0.489922	0.623859	0.432577	0	0.212397	0.285116	0.798115	0.659079	0.552233	0.46903	0	0.483353	0.179389	0	0	0.123381	0	0	0.513876	0	0.312954	0.21566
		151.048		1.54765	1.43355	2.30714	1.96306	2.31245	1.68316	1.43393	2.79581	2.06353	1.46799	1.43832	2.31193	1.90711	3.03755	1.90717	1.44779	1.663	1.78282	2.19608	2.24678	2.27435	1.88715	1.69969	1.95471	1.66573	1.89626	2.35951	2.0368	1.39794	1.32595	1.18367	1.27452	1.97761	2.00351	1.70426	1.79544	2.36862	2.25167	1.87519	3.09834	1.62395	2.31664	1.84426	3.41482	1.23748	0.950187
		151.075		0.164624	0.202539	0.17079	0.183219	0.172054	0.218528	0.220344	0.141295	0.16294	0.206531	0.32755	0.200137	0.255416	0.232566	0.204116	0.353336	0.173229	0.0596658	0.173518	0.125694	0.187407	0.150771	0.0868503	0.27637	0.217403	0.221115	0.198696	0.224782	0.217502	0.308434	0.396527	0.374538	0.168328	0.254781	0.22786	0.268529	0.225093	0.206824	0.279423	0.178626	0.173714	0.152202	0.229222	0.201041	0.230535	0.241283
		151.096		0.162709	0.0692665	0.0463996	0.13785	0	0.077569	0.0983075	0	0.0626693	0.0840299	0.096928	0.0552102	0.0721175	0.0589603	0.0680386	0.155507	0.0768705	0.0863961	0.0668766	0.0719434	0.120086	0.046069	0.206269	0.0762399	0.0785917	0.0779824	0.427403	0.177073	0	0.0869125	0.143424	0.181815	0	0.0636954	0.0998487	0.0981521	0.081125	0.077676	0.101509	0.256891	0	0.149401	0.0674181	0.0634868	0.113476	0.088613
		151.112		0.367532	0.342825	0.439315	0.309727	0.291085	0.42371	0.412722	0.275066	0.363482	0.319921	0.614992	0.370697	0.424692	0.419274	0.309837	0.698799	0.403841	0.0696897	0.267506	0.268754	0.341153	0.365201	0.175058	0.538974	0.544018	0.455062	0.325985	0.522962	0.571837	0.512996	0.83608	0.654533	0.387843	0.422706	0.384033	0.512058	0.322215	0.303217	0.480259	0.3416	0.282188	0.200757	0.410502	0.354949	0.468237	0.555166
		151.13		0	0	0	0	0	0	0	0	0	0.0435336	0	0	0	0	0	0	0	0	0	0	0	0	0	0	0	0	0	0	0	0	0	0	0	0	0	0	0	0	0	0	0	0	0	0	0	0
		151.149		0.308191	0.299863	0.303078	0.280935	0.332205	0.358652	0.461876	0.210689	0.309928	0.325996	0.737544	0.248446	0.350571	0.348303	0.348567	0.718483	0.378939	0.0610978	0.315405	0.227407	0.389369	0.366039	0.147917	0.450027	0.401124	0.387938	0.301148	0.514705	0.825079	0.453641	1.047	0.851802	0.301218	0.403887	0.401955	0.421313	0.342782	0.328485	0.483533	0.267019	0.202798	0.137262	0.419491	0.29531	0.431208	0.517799
		151.941		0	0	0	0	0	0	0	0	0	0	0	0	0	0	0	0	0	0	0	0	0	0	0	0	0	0	0	0	0	0	0	0	0	0	0	0	0	0	0	0	0	0	0	0	0	0.201781
		151.942		0	0	0	0	0	0	0	0	0	0	0	0	0	0	0	0	0	0	0	0	0	0	0	0	0	0	0	0	0	0	0	0	0	0	0	0	0	0	0	0	0	0	0	0	0	0
		151.943		0	0	0	0	0	0	0	0	0	0	0	0	0	0	0	0	0	0	0	0	0	0	0	0	0	0	0	0	0	0	0	0	0	0	0	0	0	0	0	0	0	0	0	0	0	0
		151.952		0.170366	0.229719	0.189547	0.225097	0.274853	0.175156	0.129664	0.147984	0.161801	0.311822	0.218367	0.537313	0.393641	0.177973	0.178994	0.0590534	0.103938	2.11885	0.274736	0.0802128	0.120996	0.115591	0.0949925	0.0868288	0.175555	0.132274	0.117976	0.152301	0.120494	1.01857	0.0784616	0.0872711	0.119109	0.130286	0.175802	0.155562	0.147396	0.0673816	0.0807708	0.192438	0.1745	0.282927	0.28016	0.131783	1.30915	0
		151.982		0.548426	0.756671	0.531127	0.971059	0.756388	0.706461	0.621202	0.703133	1.09728	0.794741	0.498009	0.437738	0.510832	0.412722	0.689806	0.531481	0.827169	0.612887	0.525975	0.849263	0.775099	1.03362	0.939747	1.06736	0.655271	0.5824	1.06178	0.532137	0.706627	0.46636	0.393152	0.375448	0.877077	0.406782	0.545328	0.475945	0.735838	0.441724	0.50318	0.59757	0.730229	1.37168	0.611258	0.575229	0.352372	0.217796
		152.003		0	0	0	0	0	0	0	0	0	0	0.218367	0	0	0	0	0.303141	0	0	0	0	0	0	0	0.224484	0	0	0.0910689	0	0	0.175945	0.317221	0.430901	0	0	0	0.0833367	0	0	0	0	0	0	0	0	0.210229	0.261568
		152.023		17.9545	19.1465	7.8514	16.4618	9.76703	15.7457	10.3172	5.85331	11.7818	17.7141	10.6777	12.0664	9.34823	5.2966	10.5962	10.229	9.61205	8.1093	13.8371	8.90444	8.71896	12.9445	15.9804	6.68158	11.4734	13.1287	7.36417	8.69035	8.92372	2.66567	3.30467	5.69262	12.2269	11.9356	9.98999	7.53734	10.2069	8.41989	8.19387	7.34578	5.36943	10.3974	10.1502	5.84944	2.82256	1.46051
		152.048		0.381889	0.425244	0.517306	0.456302	0.551871	0.422042	0.364416	0.448968	0.456916	0.408001	0.549259	0.560975	0.546891	0.531735	0.459522	0.602345	0.414667	0.287828	0.395837	0.317543	0.438495	0.389492	0	0.4945	0.371524	0.444204	0.421194	0.368826	0.355356	0	0.525609	0.454537	0.435093	0.531277	0.402808	0.511132	0.437618	0.379957	0.50318	0.543245	0.387517	0.343621	0.503389	0.534828	0	1.47759
		152.069		0.312019	0.249009	0.315912	0.29315	0.277018	0.377002	0.238141	0.334427	0.292837	0.221718	0.267388	0.263234	0.258421	0.470591	0.2575	0.236214	0.342128	0.237231	0.325346	0.259658	0.262915	0.190139	0.236803	0.223425	0.28885	0.276393	0.312532	0.317447	0.205249	0.298894	0.219355	0.239995	0.440999	0.367696	0.390007	0.248158	0.274225	0.378086	0.289247	0.294642	0.281402	0.28853	0.275665	0.244328	0.303399	0.232742
		152.094		0	0	0	0	0	0	0	0	0	0	0	0	0	0	0	0	0	0	0	0	0	0	0	0	0	0	0	0	0	0	0	0	0	0	0	0	0	0	0	0	0	0	0	0	0	0.0373669
		152.097		0	0	0	0	0	0	0	0	0	0	0	0	0	0	0	0	0	0	0	0	0	0	0	0	0	0	0	0	0	0	0	0	0	0	0	0	0	0	0	0	0	0	0	0	0	0
		152.108		0.115811	0.0973239	0.125378	0.116911	0.120113	0.132618	0.0788155	0.0928035	0.097992	0.131613	0.149291	0.116336	0.125204	0.134299	0.121423	0.179129	0.0931107	0.0596658	0.103026	0.119079	0.122815	0.0896251	0.103813	0.131302	0.0908397	0.121416	0.128324	0.107345	0	0.11977	0.194889	0.183633	0.128953	0.180953	0.125451	0.174081	0.114261	0.124469	0.153901	0.12154	0.11712	0.0896404	0.110865	0.113507	0.163644	0.129183
		152.151		0.0459415	0.0455932	0.0424507	0.0261741	0	0.0517126	0.0627134	0	0.0524143	0.0546701	0.096928	0.0345064	0.0661077	0.0491336	0.0418699	0.109249	0.0465553	0	0.0605504	0.038039	0.0600429	0.056958	0	0.0540033	0.0612403	0.0542916	0.041395	0.082573	0	0.0604148	0.132457	0.120907	0.0344531	0.0579049	0.0580317	0.0731511	0.0548451	0.0542796	0.0294704	0.0598491	0.0337996	0	0.0689163	0.0404007	0.064502	0.0864777
		152.531		0.0315848	0.0412092	0.0908247	0.0846295	0	0	0.0627134	0.061869	0.0638087	0.0374591	0.0311952	0.0768999	0.0320522	0	0.0607113	0	0.103938	0.0692124	0.0433794	0.0314236	0.0891546	0	0.0603881	0.0254133	0.0520542	0.0503431	0.0548483	0	0	0.0508756	0	0.0881802	0.0629999	0	0.0750999	0.025927	0	0.0280757	0	0.0506415	0.0896083	0	0	0.0721441	0.0764469	0.034164
		152.936		0.066998	0.0911863	0.145122	0.0680526	0.126606	0.131784	0.0652559	0.108689	0.104829	0.140725	0.178258	0.105491	0.154251	0.0786138	0.103628	0	0.0638783	0.118377	0.140983	0.106675	0.0618624	0.0619837	0.0434251	0	0.080633	0.0631756	0.0807202	0	0	0	0.0987098	0	0.0807186	0.0998859	0.122037	0.171303	0.15768	0.0561513	0	0.104045	0.144631	0.124189	0.13184	0.10004	0	0
		152.948		0.0727407	0.0613754	0.120441	0.128253	0	0.0759008	0.0567811	0.0451476	0.087737	0.151861	0.459015	0.157743	0.115188	0.149585	0.227144	0.556086	0.145079	0.291647	0.0650691	0.0463084	0.0937033	0.050257	0.0339259	0.391788	0.112274	0.0888407	0.164545	0.126612	0.155213	0.609448	0.451365	0.799076	0.0767811	0.162134	0.0529113	0.171303	0.177104	0.0570872	0.221574	0.0727396	0	0	0.182778	0.0625248	0.744163	0.516731
		152.976		0.62691	1.4055	0.938851	1.84789	1.27688	1.16604	0.966126	1.10612	1.92224	1.45888	0.832244	0.698014	1.02166	0.656207	0.967194	0.579708	1.15197	0.912171	0.832343	1.26769	1.12262	1.45997	1.33057	2.0553	1.01863	0.749224	1.82552	0.51287	0.913918	0.376268	0.495236	0.552717	1.53562	0.768687	0.76892	0.794477	1.43968	0.793605	0.773872	0.85354	1.37085	2.48472	1.26147	1.14661	0.275925	0.298935
		153.001		0	0	0	0	0	0	0	0	0	0	0	0	0	0	0	0	0	0	0	0	0	0	0	0	0	0	0	0	0	0	0	0.09818	0	0	0	0	0	0	0	0	0	0	0	0	0.0848082	0
		153.025		1.01837	1.14597	0.568642	0.878577	0.665491	0.985042	0.627982	0.36787	0.711012	1.00026	0.81219	0.651677	0.554904	0.541562	0.618628	0.838558	0.650692	0.466348	0.802519	0.647491	0.656833	0.778147	1.00828	0.56121	0.63894	0.904201	0.628169	0.653244	0.820995	0.387927	0.796428	0.704532	0.713671	0.880154	0.65115	0.626877	0.655856	0.794541	0.603598	0.541404	0.37101	0.598536	0.840479	0.519437	0.376262	0.291462
		153.035		0	0	0	0	0	0	0	0	0	0	0	0	0	0	0	0	0	0	0	0	0	0	0	0	0	0	0	0	0	0	0	0	0	0	0	0	0	0	0	0	0	0	0	0	0	0.174023
		153.053		0.284263	0.252516	0.337631	0.240802	0.261868	0.278581	0.253396	0.244132	0.241562	0.227792	0.347604	0.28591	0.302493	0.325374	0.231331	0.383847	0.197048	0.093556	0.254854	0.2241	0.234713	0.206891	0.180486	0.294371	0.293953	0.35635	0.166615	0.286253	0.373736	0.458941	0.334095	0.268177	0.286453	0.202667	0.256022	0.314828	0.195386	0.262039	0.305619	0.310294	0.261751	0.205426	0.239709	0.261642	0.309371	0.356587
		153.065		0.165581	0.172728	0	0	0.186121	0.167649	0.158478	0.162197	0	0.183246	0	0	0.164268	0	0.184228	0.178144	0.134253	0.0926014	0.142791	0.191849	0.148288	0.14407	0.113991	0.169422	0.206176	0.177681	0	0.144044	0.212397	0.22788	0.146799	0.209996	0.20475	0.156343	0	0.171303	0.146254	0.23022	0.193195	0	0.203584	0.155003	0	0	0.18395	0
		153.09		0.550341	0.547995	0.633798	0.492945	0.440415	0.575512	0.412722	0.561001	0.517307	0.513291	0.740887	0.631959	0.682111	0.845098	0.480457	0.979302	0.553251	0.113604	0.451869	0.432487	0.479433	0.427185	0.276835	0.597212	0.553204	0.706777	0.471903	0.494521	0.581027	0.691061	1.01156	0.889983	0.564046	0.550096	1.74693	0.784291	0.49132	0.405225	0.69965	0.673992	0.560445	0.343621	0.549832	0.614667	0.710717	0.540219
		153.128		0.350304	0.306877	0.333682	0.273083	0.279182	0.377836	0.405942	0.229918	0.334996	0.331058	0.58491	0.36281	0.376614	0.418182	0.309837	0.642698	0.349706	0.0735083	0.302752	0.225753	0.329326	0.383629	0.145203	0.478617	0.393979	0.512315	0.271137	0.472501	0.754621	0.489678	0.831862	0.572717	0.396702	0.363353	0.371232	0.437055	0.310789	0.342523	0.440965	0.340679	0.211444	0.159672	0.37904	0.321282	0.38104	0.522069
		153.164		0.283306	0.247255	0.31295	0.246909	0.217502	0.266904	0.436451	0.203164	0.293976	0.290561	0.549259	0.206052	0.256418	0.384334	0.269014	0.743089	0.325887	0.270644	0.189785	0.174483	0.389369	0.464878	0.142489	0.397083	0.347028	0.416564	0.242161	0.557827	0.954764	0.410185	1.08328	0.671806	0.247078	0.26202	0.314907	0.372237	0.284509	0.271398	0.33509	0.291879	0.245244	0.0887066	0.331098	0.272224	0.365512	0.349114
		153.907		0	0	0	0	0	0	0	0	0	0	0	0	0	0	0	0	0	0	0	0	0	0	0	0	0	0	0	0	0	0	0	0	0	0	0	0	0	0	0	0	0	0	0	0	0	0
		153.938		0	0	0	0	0	0	0	0	0	0	0	0	0	0	0	0	0	0.316945	0	0	0	0	0	0	0	0	0	0	0	0	0	0	0	0	0	0	0	0	0	0	0	0	0	0	0	0.129183
		153.95		0.033499	0.0412092	0	0.0314089	0.0508587	0.0308608	0	0	0.0467171	0.049608	0.0802163	0.0838011	0.0631028	0	0.0355894	0	0	0.26969	0.0469944	0	0	0	0	0	0.0418475	0.0335621	0	0	0	0.718618	0	0.0499991	0.023625	0	0.0315761	0	0.0365634	0	0	0	0	0.0410852	0	0	0.882722	0.0395022
		153.979		0.0526413	0.0754041	0.0493612	0.0889919	0.0454482	0.0583852	0.0618659	0.0610329	0.12192	0.0597321	0.0557058	0.0345064	0.0560914	0.0502255	0.0586178	0.074801	0.0822839	0.0749403	0.0623579	0.0868282	0.073689	0.0938131	0.0732799	0.0889465	0.074509	0.05824	0.106592	0	0	0.069954	0	0.0781804	0.0797342	0.0492192	0.0452306	0.050928	0.0468468	0.0402418	0.0567579	0.0552453	0.0888223	0.103647	0	0.0509818	0.0465848	0.0555166
		153.999		0.0478557	0.0482235	0	0.0532206	0.0562692	0.0325289	0.0381365	0.0585247	0.0432988	0.0536577	0	0.0364781	0.0330539	0.0349395	0.0408231	0.0551165	0.071457	0.049642	0.0388607	0.0504431	0.0545845	0.0695222	0.0664947	0.0624744	0.0571576	0.0513302	0.0589878	0	0	0.0572351	0	0.0509081	0.0364218	0	0.0546181	0.0398164	0	0.0290115	0.0742218	0	0.0306555	0.0448202	0	0	0.0573352	0.0352317
		154.022		1.53234	1.44495	0.767074	1.45964	1.26173	1.2803	1.1102	0.653805	1.26022	1.44876	0.832244	1.01942	0.754229	0.654023	0.947306	0.850369	1.02313	0.695465	1.14684	0.725223	1.02164	1.20449	1.53209	0.549563	0.966575	1.11446	0.770981	0.790866	0.64638	0.340231	0.344219	0.4909	0.90267	0.862783	0.944722	0.666694	0.827247	0.726224	0.654899	0.897736	0.987264	0.814234	0.78205	0.838795	0.286676	0.231675
		154.049		0	0.515553	0.285308	0	0.313809	0	0	0	0	0	0	0.241544	0	0.256587	0	0	0	0	0.232261	0	0.310222	0	0	0.417202	0.315387	0.299097	0	0	0	0	0.291067	0	0	0	0	0.229639	0	0	0	0	0	0	0	0	0	0.158009
		154.059		0.879588	0.708448	0.300116	0.630796	0.193696	0.421208	0.805952	0.826871	0.765705	0.986086	0.583796	0.315487	1.0417	0.366864	0.777733	0.544276	1.32953	0.858233	0.455484	0.570586	0.414842	0.476604	0.753155	0.440497	0.506253	0.341543	1.07006	1.14868	1.02216	2.42401	0.19067	0.659079	0.709733	0.65722	0.643469	0.300012	0.551879	0.709378	0.707291	0.778038	1.28124	1.12891	0.844974	1.23703	1.64002	1.62172
		154.085		1.18491	0.941674	1.02178	1.01555	0.789933	1.16103	0.868666	1.60441	0.860278	0.957739	0.563742	0.970121	0.989612	0.829812	0.85938	0.811984	0.77087	0.294511	0.943502	1.44466	0.962506	1.1601	0.921427	0.813226	1.18806	1.19145	0.697505	0.854172	0.924129	1.19982	1.17608	1.18634	1.03064	1.00755	0.952403	1.25375	0.882092	1.07811	1.14935	1.18317	1.88413	1.10463	0.991796	1.28705	1.05951	1.23738
		154.13		0.0488128	0.0569914	0.0375145	0.0514757	0.0530229	0.0492104	0.0474588	0.0468198	0.0558326	0.0577073	0.0545916	0.0552102	0.0540881	0.0742464	0.0471036	0.0935012	0.0422246	0.0229117	0.0451869	0.0396929	0.0554942	0.0577956	0	0.0741221	0.0530749	0.0750211	0.0714063	0.0706458	0	0.0763134	0.0894294	0.0790894	0.0590624	0.0680382	0.0622988	0.0675953	0.0457042	0.0617664	0.0764048	0.0543245	0.0322276	0	0.0719127	0.0634868	0.0477793	0.0768691
		154.168		0.0296705	0.042086	0.0523229	0.027919	0	0.0467082	0.0610185	0	0.0432988	0.0283474	0.0768739	0.0345064	0.0320522	0.0393069	0.0397764	0.0856274	0.0378939	0	0	0	0.0636819	0.0435561	0	0.0497677	0.0530749	0.0513302	0.0403601	0.0798206	0.127642	0.034977	0.135831	0.0909074	0	0	0.0494976	0.0435203	0	0.0346266	0.0698559	0	0.0322276	0	0.0569309	0	0.0430014	0.0533813
		154.599		0	0	0	0	0	0	0	0	0	0	0	0	0	0	0	0	0	0	0	0	0	0	0	0	0	0	0	0	0	0	0	0	0	0	0	0	0	0	0	0	0	0	0	0	0	0
		154.881		1.50554	1.52386	1.52625	1.13334	1.74543	1.33702	1.01274	1.03254	1.43114	1.77577	1.52968	1.56757	1.73082	1.57555	1.55861	1.23323	1.51792	0.413365	1.39266	1.1941	1.25999	1.32679	1.13245	1.27066	1.60245	1.39974	1.33188	1.35787	1.26927	0.537374	0.944914	1.10634	1.55826	1.9152	1.13247	1.48802	1.91844	1.20819	1.54774	1.28906	1.15548	1.57338	2.74317	1.34284	0.646215	0.488973
		154.907		0	0.0201662	0	0	0	0	0	0	0.0227888	0.0263226	0.0267388	0	0.0280457	0	0	0	0	0.0405728	0	0	0	0	0	0.0275311	0	0	0	0	0	0	0	0.0527263	0	0.0579049	0	0	0	0	0.0392939	0	0	0	0	0	0	0
		154.921		0	0	0	0	0	0	0	0	0	0	0	0	0	0	0	0	0	0.0109785	0	0	0	0	0	0	0	0	0	0	0	0	0	0	0	0	0	0	0	0	0	0	0	0	0	0	0	0
		154.941		0	0	0	0.0209393	0.0378735	0.0233541	0	0	0	0.0334095	0.0334235	0.0305628	0.0270441	0	0	0	0.0617129	0.0439141	0	0	0.0409383	0	0	0.0360022	0	0	0	0	0	0	0	0.0463628	0	0	0	0.025001	0	0	0	0	0	0	0	0	0.0513627	0
		154.973		0.565654	0.569038	0.965506	0.444087	0.65467	0.703959	0.481368	0.708985	0.594789	0.566949	0.619448	0.674353	0.457746	1.39103	0.573618	0.86218	0.689669	0.371837	0.616349	0.599528	0.712327	0.681821	0.441715	0.670276	0.748152	0.818322	0.657145	0.888119	1.00174	0.58401	0.874046	0.985436	0.664452	0.991621	0.497537	1.09634	0.563305	0.55309	0.778238	0.895894	0.455902	0.528505	0.919883	0.989816	0.903029	0.766555
		154.991		0	0	0	0	0	0	0	0	0	0	0	0	0	0	0	0	0	0.0658711	0	0	0	0	0	0	0	0	0	0	0	0	0	0	0	0	0	0	0	0	0	0	0	0	0	0	0	0
		155.006		0	0	0.0355401	0.0235567	0	0	0	0	0	0	0.0835586	0	0.0420685	0	0.0544309	0.0856274	0.0454727	0.0945107	0	0	0	0	0.104492	0.0476499	0	0	0.0983131	0.0779856	0	0.046636	0.0624318	0.10818	0	0.0622478	0	0.0444463	0	0.0552155	0	0	0.0361578	0.0373502	0.112364	0.0586772	0	0.0864777
		155.02		0	0	0	0	0	0	0	0	0	0	0.115868	0	0	0	0	0.113186	0.103938	0	0	0	0	0.10554	0	0.15248	0	0.0937763	0	0	0	0	0.11474	0	0.0964686	0.150553	0.0776601	0.120375	0	0	0.127705	0	0.040874	0	0.134836	0	0	0
		155.032		0	0.16133	0	0.177984	0.153658	0	0	0	0.168637	0	0.162661	0	0	0.156136	0.17062	0.196845	0.201379	0	0	0	0	0.14072	0	0.296488	0	0	0.20801	0	0.171551	0.269217	0.194045	0.271813	0	0.186743	0	0	0	0	0.162633	0	0	0	0.206749	0	0.181561	0.375804
		155.043		0.355089	0.27882	0.361324	0.342008	0.292167	0	0.317804	0.539263	0.311068	0.288537	0.368772	0.381542	0.311508	0.55794	0.316118	0	0.342128	0.223866	0.378666	0.374602	0.429398	0.466553	0.341294	0.26684	0.316408	0.411629	0.301148	0.415617	0.284897	0.257558	0	0.247268	0.389812	0.26781	0.344777	0.383349	0.457042	0	0.279423	0.557057	0.384373	0.338953	0.284654	0.432864	0.366706	0.254095
		155.055		0.334033	0.226212	0	0.194561	0	0.890792	0.197463	0	0	0.276388	0.387712	0.277037	0.292477	0	0.245986	0.306094	0.275001	0.109785	0.206956	0.17531	0.24745	0	0.227982	0.213895	0.309263	0.259612	0.218358	0.284418	0.304299	0	0.360249	0.33363	0.255937	0.185296	0.221886	0.228713	0.238805	0.773952	0.25541	0	0	0.175546	0	0.317434	0	0.255163
		155.071		0.428787	0.390172	0	0	0	0.476257	0	0	0	0.372566	0.686295	0.49492	0.530865	0	0	0.651556	0	0	0	0	0	0	0	0	0	0.556735	0	0	0.474829	0.625346	0.818363	0.568171	0.437062	0.526934	0	0.558356	0	0	0.514095	0.429992	0	0	0.440465	0	0.505266	0
		155.079		0.592454	0.507662	0.613067	0.644755	0.784522	0.521297	0.620354	0.690592	0.537816	0.47482	0	0.603368	0.501818	0.873487	0.693993	0.52656	0.669098	0.436754	0.569355	0.497815	0.769641	0.623187	0.798615	0.714749	0.646085	0.606091	0.731656	0.777104	0.477892	0.771614	0	0.550899	0.58078	0.56023	0.770627	0	0.638717	1.0753	0.50318	0.534958	1.02971	0.900139	0.367054	0.860919	0.545878	0.932037
		155.106		0.201951	0.178865	0.225087	0.184964	0.213174	0.251891	0.281363	0.244968	0.159522	0.236904	0.252904	0.198165	0.2454	0.260954	0.21249	0.345462	0.178643	0.046778	0.227742	0.141406	0.354799	0.30238	0.139096	0.318725	0.217403	0.215192	0.162475	0.351394	0.439089	0.251198	0.378809	0.358175	0.183093	0.205562	0.208231	0.292604	0.215952	0.208696	0.280515	0.281751	0.25389	0.147533	0.176785	0.263566	0.256814	0.31922
		155.117		0	0	0	0	0	0	0	0	0	0	0	0.0591537	0	0	0	0	0	0.0214797	0	0	0	0	0.0536029	0	0	0	0	0	0	0	0	0	0	0	0	0	0	0	0	0.0644528	0.0919665	0	0	0	0	0
		155.144		0	0.12012	0.0977353	0.0689251	0.100635	0.118439	0.105087	0	0.0911553	0.106303	0.183829	0.101547	0.114186	0.120104	0.095254	0.167318	0.113682	0	0.0885663	0.063674	0.0882449	0.0871122	0.0434251	0.136596	0.108191	0.119441	0.0641622	0.114685	0.173593	0.136728	0.198263	0.189996	0.0728436	0.108572	0.108383	0	0.133685	0.106687	0	0.0736604	0.113189	0.0448202	0.127345	0.0759917	0.11467	0.217796
		155.154		0.226836	0.0850488	0.0691057	0	0.0854859	0.0950845	0.10424	0.0484919	0.0900159	0.0698562	0	0.123237	0.0390636	0.0698789	0.0512906	0	0	0.0883054	0.102122	0.0727703	0	0	0.0325689	0	0.0939017	0.106609	0	0.0917478	0	0	0	0	0.100406	0.105676	0.131425	0.406498	0.0822676	0.0673816	0.166999	0	0.0793898	0.0952429	0.0599272	0.048096	0.0585296	0
		155.18		0.395288	0.302493	0.320848	0.265231	0.219666	0.362823	0.438146	0.219886	0.415896	0.294611	0.71749	0.20901	0.324529	0.435651	0.325538	1.0295	0.420081	0.195704	0.173518	0.191022	0.616804	0.500895	0.208305	0.59933	0.37969	0.495534	0.294939	0.615628	1.20086	0.450461	1.2267	0.857257	0.33764	0.471925	0.401102	0.487057	0.371347	0.258296	0.522827	0.313977	0.216947	0.0896404	0.429978	0.318396	0.462265	0.324558
		155.934		0	0	0	0	0	0	0	0	0	0	0	0	0	0	0	0	0	0.0792362	0	0	0	0	0	0	0	0	0	0	0	0	0	0	0	0	0	0	0	0	0	0	0	0	0	0	0	0
		155.935		0	0	0	0	0	0	0	0	0	0	0	0	0	0	0	0	0	0	0	0	0	0	0	0	0	0	0	0	0	0	0	0	0	0	0	0	0	0	0	0	0	0	0	0	0	0.0437727
		155.945		0	0	0	0	0	0	0	0	0	0	0	0	0	0	0	0	0	0.0878281	0	0	0	0	0	0	0	0	0	0	0	0	0	0	0	0	0	0	0	0	0	0	0	0	0	0	0	0
		155.95		0	0	0	0	0	0	0	0	0	0	0	0	0	0	0	0	0	0	0	0	0	0	0	0	0	0	0	0	0	0	0	0	0	0	0	0	0	0	0	0	0	0	0	0	0.0453903	0
		155.975		0.0440273	0.0438396	0.0493612	0.0453684	0.0508587	0.0675601	0.038984	0.0593608	0.0501354	0.0323971	0.0401081	0.0354922	0.0370604	0.092808	0.0397764	0.0718483	0.0530514	0.137947	0	0.0372121	0	0.0477442	0	0.0508266	0.0734883	0.0523173	0.0403601	0.0789031	0	0.0604148	0.0649629	0.0681805	0.0423281	0.0593525	0	0.0777809	0.0411338	0.0411776	0.0382024	0.0847094	0.0361578	0.0476215	0.0719127	0.0654106	0.0740579	0.0459079
		156.027		0	0	0.156986	0	0	0	0.17371	0.152143	0.189169	0	0.0323123	0	0	0.169256	0.0889619	0.0836664	0.180829	0.0262587	0	0	0.178285	0.165826	0.260514	0	0	0	0	0.139439	0	0.181263	0	0.0809146	0.192958	0.123032	0	0	0	0.140393	0	0	0.337248	0	0	0	0.125434	0.203939
		156.043		5.62507	11.0533	3.88548	9.46298	7.52308	5.68702	4.2533	3.81563	5.78957	7.78489	6.22225	5.50434	7.31028	4.19683	4.20774	3.67863	3.06137	3.01292	7.18161	3.66328	5.35722	4.38556	5.46045	20.5684	8.3639	9.18589	5.4217	2.4413	2.91421	1.08554	6.57995	3.84507	6.17717	3.19911	6.99165	4.97241	5.32786	4.38908	4.65493	4.80174	3.67704	5.44216	4.30509	4.40059	0.788514	0.96639
		156.077		4.05336	3.95353	4.5196	3.2717	4.00144	2.95668	4.08908	3.76648	3.60155	3.64755	3.85005	4.04214	3.60971	4.55085	3.59348	2.56834	3.61598	2.14354	3.59412	4.34088	4.57418	3.81535	2.83485	3.27692	3.85697	3.89311	3.55355	3.69652	3.34831	4.99645	1.91633	2.66773	4.35887	3.72473	3.86688	3.66764	4.61151	4.03075	3.63434	3.84966	4.63562	3.63233	4.2753	4.55854	4.41826	4.28647
		156.102		0.10819	0.0692909	0.0997442	0.0750594	0.0844318	0.0692527	0.073739	0.0852888	0.0832101	0.0708927	0.0913844	0.0719952	0.0681337	0	0	0.112233	0	0	0.0668999	0.0579073	0.0909845	0.0586399	0.0732886	0	0.0837225	0.0760337	0.073501	0.107357	0	0	0.0936726	0.136399	0.0689302	0.0998966	0.0785412	0.0750275	0.099441	0.0645964	0.0764276	0.0773699	0.125811	0.0747291	0	0.0962026	0.084838	0.100392
		156.139		0.132146	0.117549	0.0671646	0.0820546	0.20678	0.0817808	0.305175	0.0827938	0.125405	0.187387	0.227376	0.0798971	0.178376	0.0961312	0.13716	0.187078	0.101825	0.0472888	0.234185	0.0868754	0.0973691	0.125677	0.0624414	0.11865	0.114369	0.129375	0.108715	0.154176	0.258409	0.182389	0.404273	0.222812	0.0728802	0.121632	0.344952	0.145444	0.120033	0.278087	0.206381	0.0847512	0.0660613	0.0495164	0.128906	0.076974	0.100387	0.337538
		156.158		0.0488396	0	0	0	0	0	0	0	0	0	0	0	0	0	0	0	0	0.017675	0	0	0	0	0	0	0	0	0	0	0	0	0	0	0	0	0	0.0472492	0	0	0.0338528	0	0	0	0	0	0	0
		156.183		0.0459725	0.0271996	0.04248	0.0454011	0	0.0525838	0.0618953	0.0359685	0.0433309	0.0374846	0.0724602	0	0.0561288	0.0852237	0.0377001	0.134915	0.0498397	0	0	0.0248268	0.0555209	0.0729076	0	0.0646335	0.0480031	0.0651936	0.0559211	0.0917895	0.161407	0.0572719	0.185706	0.102782	0.032507	0.0564827	0.0435545	0.0574472	0.0400188	0.0337141	0.0600682	0.0479121	0.0267445	0	0.0644653	0.0413817	0.0549847	0.0341878
		156.562		0	0	0	0	0	0	0	0	0	0	0	0	0	0	0	0	0	0	0	0	0	0	0	0	0	0	0	0	0	0.0413655	0	0	0	0	0	0	0	0	0	0	0	0	0	0	0	0
		156.845		0	0.0272038	0.0375462	0.0305633	0.0389871	0	0	0	0.0228095	0.0425564	0.0412519	0.0434158	0.0330807	0	0	0	0	0.0229379	0	0	0	0	0	0	0.0265587	0.0612515	0	0	0	0.199419	0	0.0509424	0	0	0	0.0333612	0	0	0	0	0	0	0	0	0	0.0769342
		156.878		1.04037	1.05314	1.06324	0.81393	1.21628	0.981803	0.686106	0.79653	1.03565	1.34773	1.17744	1.14174	1.13687	1.03932	1.07157	0.822451	0.979704	0.291056	1.06108	0.927936	0.904036	0.915346	0.767986	0.965476	1.23815	0.980107	0.998527	1.10174	1.01872	0.36068	0.707502	0.750543	1.0119	1.49932	0.8303	1.04818	1.3541	0.828066	1.02574	0.922525	0.84502	1.13288	1.91192	0.93757	0.431615	0.41142
		156.901		0	0	0	0	0	0	0	0	0	0	0	0	0	0	0	0	0	0	0	0	0	0	0	0	0	0	0	0	0	0	0	0	0	0	0	0	0	0	0	0	0	0	0	0	0	0
		156.918		0	0	0	0	0	0	0	0	0.0330822	0.0243236	0	0	0.0240642	0.0393493	0	0	0	0.0210327	0	0.0248374	0	0	0	0.0339183	0.0275865	0	0	0	0	0.041378	0	0	0	0.0420162	0	0.0240996	0.0388905	0.0243586	0	0	0	0	0.0584908	0	0.063377	0.0513018
		156.934		0.035455	0.0263361	0.0909346	0.0567821	0.0509179	0.03925	0	0	0.0330868	0.0516943	0.113757	0.0730443	0.0671876	0.119156	0.0398153	0.112313	0.0368582	0	0.102247	0.0455416	0	0	0	0.0604242	0.0510923	0.0256953	0.050769	0.0541839	0	0.0817048	0.0988013	0.19473	0.0354808	0.069553	0.0316151	0.0658186	0.0743591	0.0365426	0.0524466	0	0.0385643	0	0.067498	0.0770298	0.10644	0.12934
		156.955		0.155252	0.145743	0.129497	0.122314	0.133267	0.151171	0.0916311	0.0962599	0.117529	0.154086	0.179574	0.11254	0.150436	0.162901	0.189667	0.285733	0.129018	0	0	0.11511	0.12751	0.102306	0.15081	0.108138	0.157381	0.157153	0.174084	0.135934	0.207496	0.141141	0.233934	0.27028	0.147853	0.159409	0.130747	0.146484	0.137293	0.13213	0.128943	0.132762	0.115706	0.128112	0.174013	0.139632	0.17104	0.147528
		156.972		0.0364217	0.0245863	0	0	0	0.0384242	0	0.0426952	0	0	0	0	0.0260788	0	0	0.0551818	0.0498795	0.25777	0	0	0.0637637	0	0	0	0	0.0494254	0	0.0615455	0	0	0	0	0.0285886	0.0463796	0	0	0	0.0299908	0	0	0.0377866	0	0.069014	0.0616388	0.0825405	0
		156.986		0.0441006	0.0544555	0.0751572	0.0830323	0.0639487	0.0852242	0.0475317	0.0988126	0.0684919	0.0588183	0.0926064	0.0592544	0.0451476	0.0929662	0.0744288	0.175437	0.0824321	0.10429	0.0497913	0.112673	0.0583143	0.0553687	0.0767962	0.13151	0.0746301	0.0791007	0.11299	0.0790193	0.154399	0.133761	0.163887	0.20118	0.0719833	0.0637885	0.0726663	0.110367	0.0778297	0.065622	0.0732381	0.142959	0.05827	0.115071	0.0720329	0.0934459	0.131621	0.124058
		157.002		0.0373975	0	0	0.117146	0	0.02925	0.0415997	0	0	0	0	0	0.0200698	0	0.048232	0.0709757	0	0	0	0.033147	0	0	0.0876908	0.0339448	0	0	0.0497677	0	0	0	0	0	0.0424104	0.058002	0.0418993	0.03154	0.0595296	0	0.045919	0	0	0.054274	0	0	0	0
		157.017		0.0594663	0	0.0949786	0.0953138	0.0390366	0.0610221	0.0704823	0.0485927	0.0548203	0.0801504	0.156264	0.0770656	0.0672492	0.147719	0.118511	0.226772	0.112856	0	0.0452856	0.0348134	0.0683701	0.0738603	0	0.155968	0.0603436	0.0969411	0.0912621	0.100198	0.170831	0.20816	0.213803	0.264087	0.0799085	0.0623669	0.0513177	0.105776	0.109927	0.0525215	0.0973245	0.0627457	0	0.0542884	0.0885798	0.0848149	0.207099	0.174402
		157.026		0	0	0	0	0.0488008	0	0	0.0812766	0	0	0	0	0	0.0733204	0.0933508	0.109452	0	0	0	0.0522263	0	0.0621169	0	0	0	0	0	0	0	0	0	0	0.0690643	0	0.0444802	0.0668124	0	0	0	0.0701351	0.0866682	0	0	0.102175	0	0
		157.047		0.537273	0.813946	0.454254	0.719015	0.604159	0.488328	0.434071	0.393059	0.443275	0.655602	0.682158	0.679963	0.699797	0.425779	0.447962	0.429987	0.350616	0.250918	0.62332	0.319228	0.453212	0.419795	0.448917	1.65988	0.664994	0.705504	0.467857	0.389879	0.374499	0.485489	0.637332	0.436305	0.500321	0.375765	0.620281	0.476126	0.439841	0.364948	0.425496	0.474426	0.516962	0.433517	0.420503	0.435774	0.253864	0.27185
		157.06		0	0	0	0	0	0	0	0.110639	0	0	0	0	0	0	0	0	0	0	0	0.163365	0	0	0	0	0	0	0	0	0	0	0	0	0	0	0	0	0.114554	0.227062	0	0.168929	0	0	0.136678	0.186092	0	0.185178
		157.084		3.65815	3.47374	4.38425	3.30024	3.48366	4.89618	2.82683	4.21746	3.45911	4.52634	5.62029	4.9655	4.92481	4.72409	3.73251	7.84978	3.72094	2.20434	3.78703	3.30591	3.37486	2.9687	2.70033	4.04234	4.00826	4.64473	3.78108	3.42421	3.93617	4.98879	8.46014	7.37213	4.86721	4.30708	4.30708	6.20032	3.70517	3.64003	4.60373	4.82386	3.55657	3.14501	4.13391	4.48416	5.07492	3.80253
		157.107		0	0	0	0	0	0	0	0	0	0	0	0	0	0.306599	0	0	0	0.118338	0.224778	0	0	0	0	0	0	0	0	0.256653	0	0.41022	0	0	0	0	0	0	0	0	0	0	0	0.198591	0.217848	0	0.312671	0.466834
		157.123		0.134389	0.129283	0.124765	0.0857704	0.0965855	0.163981	0.208234	0.108175	0.136032	0.0974788	0.193237	0.104818	0.0984446	0.151129	0.106016	0.218049	0.148798	0.0234797	0.0870224	0.0854545	0.121352	0.182295	0.0626134	0.181574	0.125902	0.165331	0.102755	0.204245	0.363424	0.191317	0.223243	0.220525	0.106636	0.132096	0.149806	0.169004	0.103143	0.109825	0.142263	0.115438	0.0883115	0.0637084	0.163783	0.101287	0.207277	0.193826
		157.14		0	0.0255104	0	0.0201343	0.0445037	0	0	0	0	0.0223436	0	0	0.0231092	0	0	0	0.0423683	0.0143793	0	0	0	0	0	0	0.0255951	0	0	0	0	0	0	0	0.0385157	0	0.0436674	0.0343651	0	0	0	0	0	0	0	0	0	0
		157.17		0.276545	0.278886	0.256544	0.261776	0.308302	0.307149	0.215106	0.283536	0.3179	0.341285	0.415631	0.336318	0.341649	0.369181	0.342301	0.57438	0.315083	0.152921	0.21672	0.225746	0.306678	0.239502	0.197439	0.443981	0.283623	0.284222	0.329128	0.25493	0.353291	0.270052	0.596309	0.500412	0.292356	0.483542	0.24405	0.397561	0.478053	0.330522	0.398447	0.303007	0.233473	0.197755	0.465952	0.352208	0.321205	0.283871
		157.539		0	0	0	0.0350257	0	0	0	0	0.0240179	0	0.0782202	0	0.0271349	0	0.0420066	0.0829105	0.03586	0.0316448	0	0	0	0	0	0.0563022	0	0	0.0488054	0	0	0.116968	0	0.122155	0	0.0551873	0	0.0343735	0.0561826	0	0.0558337	0	0	0	0	0	0.163025	0.252844
		157.938		0.0211321	0	0	0	0	0	0	0	0	0	0	0	0	0	0.0420148	0	0	0.819131	0	0	0	0	0	0	0	0	0	0	0	0.0404144	0	0	0	0	0	0	0	0	0	0	0	0	0	0	0.0491569	0.0310759
		158.004		0	0.0184877	0	0	0	0	0	0	0.0240313	0.0426888	0.158746	0	0.0382091	0	0	0.420654	0	0.266759	0	0	0	0	0	0.0882137	0	0	0.0374019	0	0	0.177665	0.278421	0.42225	0	0.120603	0	0	0.0688307	0	0.0766689	0	0	0	0.15943	0	0.561293	0.142567
		158.022		0.354601	0.268547	0.223045	0.290911	0.190121	0.153282	0.405045	0.261113	0.295283	0.177893	0.199013	0.202942	0.244367	0.264225	0.245899	0.14122	0.28164	0.111328	0.251381	0.215145	0.497863	0.364184	0.361154	0.15519	0.238753	0.315167	0.222362	0.28645	0.123999	0.14151	0.152343	0.134076	0.311375	0.156949	0.353092	0.204509	0.181278	0.269705	0.153355	0.251474	0.259719	0.196994	0.129365	0.249161	0	0.152235
		158.039		0.771829	1.1898	0.365873	0.950056	0.656326	0.461622	0.63409	0.374545	0.828817	0.696471	0.505453	0.628762	0.738285	0.338852	0.606473	0.360521	0.636281	1.23886	0.674431	0.560009	0.809557	0.544298	1.21049	1.66597	0.871168	1.02104	0.611106	0.325206	0.268547	0.127704	0.516358	0.347563	0.781079	0.328502	1.05522	0.472325	0.484277	0.719996	0.427283	0.432776	0.401115	0.585495	0.380656	0.429849	0.0959813	0.134039
		158.058		0	0	0.0971886	0	0.104336	0	0	0	0	0.114914	0	0.110921	0.0985906	0.109682	0.107231	0.104716	0	0	0.0789866	0.0756257	0	0	0.118621	0.155249	0	0	0.0686066	0.079244	0	0.142629	0	0.0802896	0	0.0901375	0	0	0.0814937	0.089312	0.0975245	0	0	0.0854032	0.093301	0.0811562	0.0936004	0.156588
		158.092		0.911508	0.851035	0.985919	0.757514	0.965252	0.763497	0.73479	0	0.90929	0.853341	0.91165	0.76468	0.812988	1.29993	0.726549	0.7499	0.657187	0.562316	0.968869	0.898515	0.81534	0.70608	0.68389	0.645544	0.769957	0.636629	0.845234	1.03033	0.745403	0	0.784903	0.688019	0.826849	0.87243	0.783767	0.903107	0.976925	0.87257	0.849342	1.03606	0.838064	0.974325	0.779631	0.838744	1.44863	0
		158.118		0.223088	0.656394	0.295603	0.378791	0.617465	0.242229	0.189888	1.11324	0.187831	0.565552	0.31994	0.286284	0.215339	0.343387	0.327028	0.290496	0.179546	0.142636	0.29786	0.202829	0.161803	0.138031	0.390734	0.228671	0.667488	0.297515	0.262014	0.208296	0.186622	1.71619	0.189676	0.298406	0.129577	0.354819	0.196388	0.344158	0.276685	0.174905	0.389082	0.679048	0.263054	0.205586	0.284484	0.232898	0.16204	1.93636
		158.155		0.275037	0.260819	0.247019	0.264827	0.241353	0.326074	0.219711	0.186537	0.285208	0.283817	0.440789	0.319002	0.36027	0.253448	0.275527	0.500992	0.359125	0.102305	0.22069	0.250235	0.253241	0.199489	0.158218	0.428659	0.294293	0.424491	0.283872	0.240575	0.287134	0.347098	0.67492	0.510154	0.299736	0.344669	0.289033	0.503255	0.349044	0.269904	0.384727	0.226677	0.173015	0.193401	0.38085	0.208757	0.427343	0.386233
		158.173		0.0327002	0.0414183	0.0337331	0.0271873	0.0521899	0.0259882	0	0	0.0309298	0.0335734	0.0716069	0.0406226	0.0352256	0.0438919	0.036811	0.0741178	0.0511539	0	0	0	0	0	0.0313745	0	0.031791	0.0436439	0.0499169	0	0	0.0447226	0.0779145	0.0620634	0.0326481	0.0625417	0.0360259	0.051168	0.0585631	0.0423241	0.0482324	0.0610707	0.0300243	0	0.0722637	0.0444623	0.054024	0
		158.191		0.0240473	0.0290848	0	0	0	0.0293454	0	0	0	0	0	0.0336914	0.0322103	0	0	0	0	0	0	0	0	0	0	0	0.0287181	0	0	0	0	0	0	0	0	0	0	0.0297741	0	0	0.123883	0	0	0	0	0	0	0.0375595
		158.539		0.104853	0.0837345	0	0.0622804	0	0.0276704	0.110742	0	0.122599	0	0	0.0455855	0.0422787	0	0.0883638	0	0.102329	0.239285	0.0372472	0.0806674	0.0887086	0.0656758	0.242864	0	0.0851338	0.102186	0.045766	0	0	0	0	0	0.106869	0	0.131264	0.0409419	0.0356041	0.077139	0	0	0	0.0403837	0	0	0	0
		158.555		0.102938	0.074927	0.105198	0.12194	0.0598172	0.0729556	0.0630435	0.0353058	0.0572948	0.0803949	0.160035	0.111991	0.113759	0.131713	0.0978398	0	0.10125	0.0211439	0.105392	0.0598825	0.064937	0.0505245	0.0320665	0.120238	0.0738571	0.0744134	0.113384	0.0756124	0	0.0979896	0.0525189	0.108636	0.12865	0.251692	0.0849428	0.110738	0.161955	0.0724417	0.121707	0	0.0671793	0.0835929	0.147579	0.0638121	0.102075	0.115915
		158.844		0.0404115	0.0590692	0.0704733	0.0649282	0.0859317	0.0511607	0.0502724	0.0479228	0.0504277	0.104834	0.0828262	0.0753331	0.0724945	0.0504975	0.0768107	0	0.054444	0.037009	0.0645168	0.0332736	0.070436	0.0589547	0.0443547	0	0.0533489	0.0972478	0.0457767	0.0599458	0	0	0	0.067563	0.0425601	0.0698441	0.0386164	0.0409512	0.0815643	0.0376378	0.0515403	0.0657255	0.0782564	0.0516673	0.102417	0.044482	0	0
		158.875		0.210735	0.183395	0.250152	0.179885	0.294803	0.208855	0.167022	0.185823	0.209753	0.329798	0.265287	0.233949	0.27087	0.260195	0.264126	0.1918	0.247198	0.0740261	0.226283	0.165552	0.193946	0.219837	0.159692	0.221372	0.25548	0.226269	0.215377	0.251794	0.200083	0.0905539	0.147419	0.194486	0.243505	0.295408	0.194815	0.223388	0.314797	0.211731	0.232497	0.21108	0.223723	0.251785	0.424766	0.189549	0.0960934	0.0730014
		158.914		0	0	0	0	0	0	0	0	0	0.0274885	0.0414231	0	0.02115	0	0	0	0	0.0129818	0	0	0	0	0	0	0	0	0	0	0	0.0522112	0	0.0502271	0	0.0625862	0	0	0.0643505	0	0.0493591	0	0	0	0.0572489	0	0.0564661	0
		158.922		0.205035	0.141126	0.0953312	0.165909	0.0914105	0.0981737	0.243809	0.257397	0.100905	0.0865525	0.0649431	0.332211	0.174265	0.0933531	0.080004	0.0939509	0.135086	0.22651	0.169094	0.155632	0.254425	0.188746	0.411681	0.052168	0.124193	0.187632	0.0686957	0.141168	0.124196	0.072468	0.0652555	0.173536	0.261419	0	0.238674	0.0921798	0.0367781	0.208044	0	0.14355	0.0901562	0.236851	0	0.173173	0.0925246	0.0783982
		158.964		19.8109	16.3735	21.0232	17.4877	22.2872	18.6076	9.84112	24.0812	12.8081	19.6172	13.098	22.2203	18.3119	24.9944	17.9661	15.9383	15.7437	14.7716	19.6483	19.1713	14.0536	12.3533	16.0996	15.0545	19.3157	17.9204	16.2347	13.8008	14.715	25.6003	10.2778	11.2805	22.4603	21.1323	14.293	17.5403	18.1669	25.5477	24.8482	26.4271	20.0246	21.927	20.0047	27.0604	20.8433	19.1271
		158.998		0	0	0	0	0	0	0	0	0	0	0	0	0	0	0	1.6806	0	0	0	0	0	0	0	0	0	0	0	0	0	1.86011	0	2.79542	0	0	0	0	0	0	0	0	0	0	0	0	2.12022	3.26673
		159.009		1.1613	1.22206	1.32119	1.34619	1.04286	1.3489	0.875815	1.08635	1.26866	1.41689	1.61398	1.44438	1.35529	1.42056	1.18995	2.04673	1.44944	0.583603	1.14224	1.12147	1.18104	1.04776	1.18771	1.94894	1.40353	1.50753	1.42019	1.11958	1.43436	1.15347	1.76745	1.94323	1.38779	1.8174	1.13196	1.57316	1.45554	1.24681	1.63946	1.26275	1.04825	1.25899	1.85702	1.31136	1.83432	0
		159.042		3.92671	4.03412	11.0875	3.59769	4.48264	4.50432	6.33255	10.9561	3.90325	4.74775	5.57099	4.78951	4.27534	12.3351	4.48382	9.17978	5.26932	0.78926	3.15003	2.67152	7.53384	6.09828	2.77152	4.7487	3.87977	5.41056	3.55437	7.21193	7.62712	5.23323	8.99473	6.16239	5.0243	4.38425	3.77976	5.77875	3.97083	5.29446	5.93234	13.0945	10.4089	2.7603	4.26059	12.2288	5.79873	4.68293
		159.064		0	0	0	0	0	0.390429	0.301124	0	0	0	0.334973	0	0	0	0.4087	0	0	0	0	0	0	0	0.467988	0.407999	0	0.298012	0	0.406228	0	0.529966	0.409527	0.390195	0	0	0	0.447198	0	0	0.489542	0	0	0	0	0.554703	0.472538	0
		159.077		2.58737	2.13609	2.13158	2.16897	3.23315	1.09414	1.43153	2.09612	1.57211	2.20915	1.57639	2.49882	1.69345	2.90591	2.33021	1.56743	1.49034	1.46234	2.87212	2.36379	1.40407	1.41582	1.30776	1.83135	1.94838	2.47569	2.65081	2.24276	1.46976	1.89289	1.13963	2.15856	1.97792	1.62431	2.23041	1.55973	2.12546	3.30095	1.6784	1.92772	1.96988	2.32149	1.90745	2.1464	2.24505	2.26767
		159.092		0.726358	0.775929	0.924244	0.74061	1.14785	0.681047	0.557125	0.931115	0.758569	0.701105	0.642021	0.899158	0.80948	0.921071	0.829113	0.448284	0.5735	0.299905	1.02082	0.999559	0.623767	0.725249	0.601994	0.69359	0.666621	0.639826	0.711441	0.598355	0.59472	0.864916	0.368872	0.484376	0.699652	0.960081	0.708004	0.675553	0.922471	1.03727	0.659761	0.886068	1.00915	0.797717	1.0993	0.883015	0.78528	0.884555
		159.115		0.265899	0.336347	0.30512	0.261823	0.325643	0.361962	0.514501	0.429387	0.414316	0.257836	0.481822	0.317604	0.297399	0.300082	0.344521	0.44138	0.438332	0.0712513	0.251128	0.272399	0.464422	0.398914	0.370379	0.351611	0.413967	0.417305	0.283345	0.381384	0.359524	0.357293	0.591072	0.469778	0.308224	0.246228	0.305046	0.404425	0.308277	0.622777	0.281045	0.365202	0.393395	0.179688	0.282006	0.403774	0.293447	0.391251
		159.139		0.0703387	0.107718	0.0894624	0.0650268	0.0555526	0.0797951	0.112645	0.0698921	0.0975695	0	0.149048	0.0635304	0.113936	0.150613	0.0979979	0.218738	0.0905159	0.0202239	0.0618816	0.1633	0.115437	0.104595	0.0457925	0.114023	0.067806	0.10136	0.084391	0.172711	0.236291	1.46137	0.236626	0.170018	0.112008	0.0801455	0.112584	0.129546	0.0977893	0.0970588	0.121875	0.104757	0.0530416	0.0479875	0.113121	0.106528	1.57812	1.53299
		159.156		0	0.10863	0.04176	0.0395541	0	0.0411685	0	0	0.106782	0.0886988	0.0526829	0.0367381	0.0494182	0.0560824	0.0389986	0.0643484	0.0632695	0.0158954	0	0	0.0430719	0	0.0423873	0.0447676	0.0421323	0.0457231	0.0531486	0	0	0	0.0661667	0.0694842	0.0575062	0.0422695	0.0369649	0.0755096	0.0310706	0.0527836	0.0472236	0	0.0285077	0.0385894	0	0	0	0
		159.538		0	0	0	0	0	0	0	0	0.0321541	0	0	0	0	0	0	0	0	0.0226426	0	0	0	0	0.0300856	0.0245185	0	0	0	0	0	0	0	0	0	0	0	0	0	0	0	0	0	0	0	0	0	0
		159.968		0.469545	0.420556	0.512258	0.393944	0.589662	0.444629	0.232275	0.558688	0.319333	0.431426	0.363297	0.557246	0.444931	0.588545	0.404902	0.43969	0.353583	0.100721	0.507217	0.468572	0.333717	0.323286	0.402168	0.35827	0.454376	0.484253	0.388864	0.376146	0.349509	0.845336	0.286808	0.236869	0.601079	0.481185	0.343997	0.388879	0.457031	0.667598	0.624001	0.705014	0.491165	0.538605	0.451263	0.652188	0	0.576594
		159.97		0	0	0	0	0	0	0	0	0	0	0	0	0	0	0	0	0	16.2526	0	0	0	0	0	0	0	0	0	0	0	0	0	0	0	0	0	0	0	0	0	0	0	0	0	0	0.879896	0
		159.999		0.111861	0.0883678	0.118387	0.101142	0.0893908	0.100038	0.0632041	0.153394	0	0.116291	0.14691	0.135113	0.0918266	0.162841	0.0885878	0.13668	0.112425	0	0.129331	0.114247	0.113705	0.0734492	0.0793545	0.119443	0.114127	0.0865239	0.0938437	0.097057	0.117207	0.174005	0.105234	0.176533	0.119046	0.0947952	0.101497	0.118455	0.170409	0.0933668	0.099987	0.150305	0.118059	0.0857038	0.0845319	0.133756	0.189004	0.258222
		160.015		0.135031	0.205054	0.107465	0.158342	0.0959496	0.131169	0.128143	0.0792424	0.170072	0.171409	0.201895	0.09738	0.133224	0.11225	0.184594	0.230808	0.209612	0.120053	0.0920072	0.141796	0.177013	0.156217	0.204587	0.331727	0.171737	0.180044	0.203367	0.158095	0.175842	0.121719	0.190128	0.181135	0.178605	0.156078	0.10754	0.135269	0.219963	0.13206	0.130774	0.090015	0.109366	0.162967	0.185704	0.15511	0.125225	0.11407
		160.036		1.7758	1.12701	1.0429	1.76215	2.5516	1.5153	0.768071	1.12046	1.48597	1.09895	0.953465	1.35052	0.716644	1.53422	0.923052	0	1.07982	0.92244	1.56973	1.04272	0.909911	1.14767	1.25364	0.958991	1.12307	1.14203	1.82629	1.12618	0.671544	1.11478	0.932877	0.755696	0.94272	1.63677	0.992034	0.916171	1.82205	1.29807	1.03418	1.93781	1.35769	1.50265	1.02372	2.05055	1.5522	0.905109
		160.045		0	0	1.12561	0	0	0	0	1.02447	0	0	0	0	0	0	0	1.09973	0	0	0	0	0	0	0	0	0	0	0	0	0.789888	0	0.956724	0.742037	0	0	0	0	0	0	0	0	0	0	0	0	0	0
		160.061		28.6797	28.0015	7.06879	19.129	5.75527	6.60408	46.033	10.4792	29.8453	7.99416	0.673146	13.0258	14.3528	5.09341	14.5797	0.407227	27.7306	5.84469	12.7562	17.0725	39.6912	25.3908	31.6736	2.05703	19.61	32.9202	10.651	12.2387	5.80737	0	0.196961	0	36.4448	0.57196	33.7583	7.94566	5.52827	21.1941	1.99287	9.2825	9.75228	11.8692	0.215959	10.1598	0	0
		160.078		0	0	0	0	0.652253	0	0	0	0	0	0.260303	0	0	0	0	0.230878	0	0	0	0	0	0	0	0.414	0	0	0	0	0	0.395189	0.187635	0.287339	0	0.484457	0	0	0	0	0.402342	0	0	0	0.459142	0	0.410748	0.455375
		160.096		0.195882	0.206918	0.303627	0.203302	0.247615	0.587171	0.316236	0.415806	0.303521	0.156175	0.486982	0.248532	0.205983	0.751978	0.212117	0.172427	0.262142	0.347343	0.306225	0.258699	0.221144	0.261051	0.302585	0.126984	0.237655	0.203012	0.291102	0.352409	0.219123	0	0.26831	0.196759	0.355389	0.288948	0.296087	0.171726	0.256932	0.62474	0.205583	0.17547	0.2339	0.230909	0.291519	0.240533	0.32164	0.251931
		160.111		0.119675	0	0.0925994	0	0.0894637	0	0.083777	0	0.0712965	0.0755499	0	0.0676138	0.0656441	0	0	0.0961386	0	0	0	0.06761	0.110136	0	0	0.0896523	0	0.091572	0	0	0	0.348285	0.0874686	0	0	0.0744405	0	0.0840117	0.0553146	0	0	0.0687158	0	0	0	0.0766367	0.127718	0.171218
		160.134		1.79647	1.42338	0.973999	9.06275	1.53321	1.06796	1.01923	1.70278	1.15826	1.46945	1.07533	1.44904	1.16972	0.65426	1.81272	1.11521	1.13426	0.847091	1.50988	0.956784	1.69465	1.1706	2.92449	1.05042	2.70272	1.17476	1.53021	1.17888	0.668938	0.951031	0.670987	0.874263	0.729945	1.51249	1.16418	1.45837	1.25292	1.05268	1.29883	1.58452	0.886824	1.15979	1.23455	1.30311	0.937608	1.35712
		160.169		0	0.0185794	0	0.022895	0	0	0	0	0.029909	0	0	0	0	0	0	0	0	0	0	0	0	0	0	0	0	0	0	0	0	0	0	0	0	0	0	0.0252113	0	0	0	0	0	0	0	0	0	0
		160.181		0.0222072	0.0238905	0	0.0237783	0	0	0	0	0.0448688	0	0	0	0.0252583	0	0	0	0.0623001	0	0	0	0	0	0	0	0	0.0438138	0	0	0	0	0.0560665	0.0494433	0.0238402	0	0.0318672	0.0252139	0	0	0	0	0	0	0	0	0.0397788	0.0323194
		160.601		0	0	0	0	0	0	0	0	0	0	0	0	0	0	0	0	0	0	0	0	0	0	0	0	0	0	0	0	0	0	0	0	0	0	0	0	0	0	0	0	0	0	0	0	0	0
		160.602		0	0	0	0	0	0	0	0	0	0	0	0	0	0	0	0	0	0	0	0	0	0	0	0	0	0	0	0	0	0	0	0	0	0	0	0	0	0	0	0	0	0	0	0	0	0
		160.842		0.0328378	0.0274383	0.0338786	0.0220239	0	0	0	0	0.0287715	0.032694	0.0269514	0.0417923	0.0384039	0	0	0	0	0.0550611	0	0	0	0	0.0465994	0	0	0	0	0	0	0	0	0.0448762	0.0298094	0	0	0	0	0.0330611	0	0	0.0325398	0	0	0	0	0.0915998
		160.929		0.0289862	0.022137	0	0.0511176	0	0.0261138	0	0	0.040298	0.0603042	0.134804	0.0477823	0.0444854	0	0.0634045	0.181546	0.0437526	0.0367266	0	0.0334298	0.0395139	0	0	0.104706	0.0267835	0.0378657	0.0605959	0	0	0.203206	0.139393	0.289501	0	0.0642969	0.0318906	0.0467241	0.0796064	0	0.0693413	0	0	0	0.0771355	0	0.226784	0.18651
		160.948		0	0	0	0	0	0	0	0	0	0	0	0	0	0	0.0306475	0	0	0	0	0	0	0	0	0	0	0	0	0	0	0	0	0	0	0	0	0	0	0	0	0	0	0	0	0	0	0
		160.951		0	0	0	0	0	0	0	0	0	0	0	0	0	0	0	0	0	0	0	0	0	0	0	0	0	0	0	0	0	0	0	0	0	0	0	0	0	0	0	0	0	0	0	0	0	0
		160.969		0.19327	0.1355	0.191423	0.137511	0.207555	0.16766	0.0821795	0.212043	0.10364	0.171739	0.123587	0.231979	0.163811	0.215016	0.165934	0.155772	0.143313	1.53653	0.18164	0.157982	0.134185	0.121848	0.150171	0.123955	0.179269	0.116604	0.198534	0.121352	0.144223	0.225698	0	0	0.223699	0.229458	0.168098	0.161689	0.198469	0.231559	0.219059	0.231519	0.215207	0.190702	0.170933	0.23313	0.185799	0.174678
		161.02		0.751125	0.580299	0.887654	0.761892	0.666597	0.936386	0.727057	0.918656	0.734988	0.914231	0.587785	0.861526	0.652445	0.939802	1.06258	0.945832	0.812058	0.430856	0.753314	1.22925	0.715323	0.971784	0.851314	0.729022	0.720421	0.862381	0.775608	0.926694	1.53958	0.522172	0.9923	0.883531	1.03139	1.12432	0.777857	0.768523	0.756079	0.884979	1.143	1.05385	0.600587	0.904792	0.904914	0.924128	0.767613	0.512365
		161.048		0	0	0.169619	0	0	0	0	0.139505	0	0	0.158519	0	0	0.224008	0	0.239264	0	0	0	0	0	0	0	0	0	0	0	0	0.201022	0	0.173513	0.194364	0	0	0	0	0	0	0.138792	0.209363	0.151003	0	0.110509	0	0	0.134886
		161.064		1.95398	2.04259	0.56887	1.37128	0.439575	0.461338	2.99763	0.790755	2.03705	0.627276	0.196787	1.05444	1.1134	0.388529	1.11936	0.185693	2.05564	0.417178	0.819599	1.28703	2.69951	1.76364	2.29766	0.21071	1.34274	2.36932	0.805393	0.823444	0.452665	0.124198	0.194816	0.191654	2.76778	0.143375	2.27473	0.608089	0.505922	1.49864	0.196116	0.698988	0.698777	0.870482	0.148392	0.762354	0.125605	0.15435
		161.081		0	0	0	0	0.10608	0.0784463	0	0	0	0.103365	0.0865961	0	0	0	0	0	0	0	0	0	0	0	0	0.0952054	0	0	0.103564	0	0	0.108151	0	0.11372	0	0.106813	0	0	0.0958836	0	0.0958651	0.102395	0	0	0.128724	0.110867	0.115959	0.0982359
		161.097		0.823361	0.910681	0.696768	0.692859	0.61794	0.95325	0.675434	0.514323	0.867131	0.727714	1.39914	0.792496	0.932414	0.95387	0.705835	1.76589	0.880723	0.164109	0.645222	0.672129	0.773965	0.691383	0.412675	1.11046	1.05832	1.21534	0.84532	0.815276	1.21904	0.955237	2.11441	1.72794	0.868047	1.10774	0.850192	1.32497	0.973939	0.788283	1.15377	0.766167	0.520822	0.493488	1.09349	0.712921	1.14882	1.1541
		161.106		0	0	0	0	0	0	0	0	0	0	0	0	0	0	0	0	0	0	0	0	0	0	0	0	0	0	0	0	0	0.517262	0	0	0	0	0	1.19308	0	0	0.709702	0	0	0	0	0	0.483225	0.522554
		161.132		2.09117	1.14942	2.28336	1.69318	1.02825	1.09179	3.01172	0.900236	1.17062	0.987854	2.55347	1.70391	0.927508	1.03133	1.32301	2.04228	1.18547	0.214019	1.83546	1.13773	1.29509	2.41605	2.35565	1.87675	1.55783	1.47602	1.1238	1.8173	2.0434	1.23066	2.74526	2.61153	1.95743	1.69189	0.784734	1.109	2.08572	2.40312	2.24838	2.24676	1.75998	1.52047	2.08586	1.38135	1.52599	1.36919
		161.536		0.0232309	0	0	0.0335557	0	0.0244754	0	0	0.03461	0	0	0	0.025321	0	0.0434072	0	0	0.0431098	0	0.0293105	0.0441955	0	0	0	0	0	0	0	0	0	0	0	0	0	0.0319511	0	0	0.0236688	0.0297652	0	0.0310256	0	0	0	0	0
		161.952		0	0	0	0	0	0	0	0	0	0	0	0	0	0	0	0	0	0.250479	0	0	0	0	0	0	0	0	0	0	0	0	0	0	0	0	0	0	0	0	0	0	0	0	0	0	0	0
		161.97		0.030013	0	0	0	0	0.0785076	0	0	0.0219248	0.0286773	0.0303846	0.192522	0.0415352	0	0	0.104342	0	7.14899	0.0640176	0.0276422	0	0	0.0426038	0	0.0299328	0.0299542	0	0	0	0.126445	0.382237	0.0688245	0.026896	0	0	0.0346435	0	0	0.0297708	0	0.0294412	0	0	0	0.205503	1.80634
		162.009		0.166584	0.0204167	0.44568	0.213828	0.251804	0.305705	0.155314	0	0.187013	0.254092	0.978245	0.352256	0.263488	0	0.603823	1.25845	0.359698	0.143483	0	0	0.209139	0.128082	0	0.713185	0.223027	0.266689	0.320463	0.314754	0.288018	1.25524	0.923931	1.95611	0.194322	0.38672	0.142571	0.318458	0.352743	0.030314	0.372806	0	0	0	0.477565	0	1.51887	1.01915
		162.022		0	0.155386	0	0	0	0	0.122741	0.281246	0.21016	0	0	0	0	0.261994	0	0	0	0	0.15191	0.236379	0	0	0.179473	0.166022	0	0	0	0	0	0	0.13883	0	0	0.341398	0.192738	0.297925	0.34358	0.284268	0	0.265664	0.171986	0.246158	0	0.312623	0	0.092969
		162.051		3.3477	2.43428	3.33413	2.76961	3.04927	3.11509	2.24756	4.79999	3.19002	2.71734	1.82099	2.55078	2.78306	2.5519	3.40735	2.5974	3.02161	1.32363	3.50287	4.60954	2.77359	3.19681	2.258	3.31354	3.727	3.07479	2.63191	2.80436	2.68001	5.56358	1.41833	1.93846	3.14149	5.01353	2.48103	3.05571	3.85186	4.20516	3.91711	3.69951	4.53467	4.12406	4.07705	4.2987	4.89388	4.1574
		162.075		0	0	0	0	0	0	0	0	0	0	0.0844662	0	0	0.114998	0	0.109391	0	0	0	0	0	0	0	0.106065	0	0	0	0	0	0.143709	0.0928561	0.107443	0	0.130439	0	0.101207	0	0	0	0	0.15929	0	0.104663	0	0.153662	0.189231
		162.113		69.1538	52.2544	70.1831	50.641	67.0525	45.0396	43.3099	76.9304	51.0639	47.7006	28.5252	45.5426	49.7516	41.5089	61.9642	36.1032	40.6829	37.5359	61.0304	75.3508	52.2305	53.6835	85.6588	56.05	71.8124	33.2957	42.0004	44.8638	43.0822	66.2053	19.3702	26.4875	38.2271	56.5817	40.7697	38.1347	51.6754	65.6393	53.5257	69.0805	54.6896	73.1934	63.1172	67.8348	45.5823	56.7355
		162.177		0	0.0239925	0	0.0344969	0	0.0211344	0	0	0.0300476	0.0307679	0	0.0319652	0.0456489	0.0365081	0	0	0	0.0111635	0	0.0419462	0	0	0.044734	0	0.0372075	0	0	0	0	0.0418454	0.486617	0	0	0	0	0	0	0.0398281	0	0	0	0.0483262	0	0	0	0.0313742
		162.206		0	0	0	0.0203476	0	0	0	0	0	0	0	0	0	0	0	0	0	0	0	0	0	0	0	0	0	0	0	0	0	0	0	0	0	0	0	0	0	0	0	0	0	0	0	0	0	0
		162.209		0	0	0	0	0	0	0	0	0	0	0	0	0	0	0	0	0	0.0106805	0	0	0	0	0	0	0	0	0	0	0	0	0	0	0	0	0	0	0	0	0	0	0	0	0	0	0	0
		162.236		0	0	0	0	0	0	0	0	0	0	0	0	0	0	0	0	0	0	0	0	0	0	0	0	0.0248096	0	0	0	0	0	0	0	0	0	0	0	0	0	0	0	0	0	0	0	0	0
		162.276		0	0	0	0	0	0	0	0	0	0	0	0	0	0	0	0	0	0.0135945	0	0	0	0	0	0	0	0	0	0	0	0	0	0	0	0	0	0	0	0	0	0	0	0	0	0	0	0
		162.303		0	0	0	0	0	0	0	0	0	0	0	0	0	0	0	0	0	0.0116528	0	0	0	0	0	0	0	0	0	0	0	0	0	0	0	0	0	0	0	0	0	0	0	0	0	0	0	0
		162.365		0	0.0177778	0	0	0	0	0	0	0.0254332	0	0	0	0	0	0	0	0	0.0111679	0	0	0	0	0	0	0	0	0	0	0	0.0354178	0	0	0	0	0	0	0	0	0	0	0	0	0	0	0	0
		162.927		0	0	0	0.0230127	0	0	0	0	0.0231287	0.0297603	0	0	0.0192853	0	0.0413823	0.0706711	0	0.97781	0	0	0	0	0	0.0504062	0	0	0	0	0	0.106284	0.0520096	0.135113	0	0	0	0	0	0	0	0	0	0	0.056185	0	0.0981162	0.0779425
		162.936		0	0	0	0	0	0	0	0	0	0	0.0755367	0	0	0	0	0	0	0	0	0	0	0	0	0	0	0	0	0	0	0	0	0.158107	0	0	0	0	0	0	0	0	0	0	0	0	0	0.0952756
		162.952		0.385205	0.301501	0.33539	0.310749	0.375099	0.335061	0.211506	0.312288	0.313475	0.315123	0.257074	0.373911	0.330972	0.363178	0.297176	0.231966	0.303274	0.36102	0.388646	0.392983	0.280641	0.255823	0.278988	0.195234	0.373411	0.288191	0.286431	0.32651	0.283344	0.394089	0.186758	0.256487	0.413344	0.532734	0.264047	0.304949	0.417134	0.401469	0.444114	0.309973	0.241664	0.54158	0.463256	0.381425	0.450718	0.427705
		162.978		0	0	0	0.0469318	0	0.114248	0.0748162	0.411663	0.128425	0.068786	0	0	0.0822511	0	0	0.1165	0.125291	0.41117	0.0650929	0.104986	0	0.0739577	0.0406515	0	0.0734547	0.10609	0	0	0.135492	0.0622924	0.13817	0.15171	0	0	0.116031	0.112618	0	0.069298	0.106075	0.0933836	0.0478641	0	0.10938	0	0.149057	0.189527
		162.998		0.168902	0.150373	0.277444	0.168289	0.211768	0.154062	0.123865	0.132446	0.10647	0.225918	0.332742	0.191038	0.189932	0.2149	0.255896	0.51987	0.17919	0.132237	0.106375	0.174743	0.164399	0.143702	0.188838	0.270433	0.248355	0.171186	0.245617	0.182405	0.251387	0.527456	0.276391	0.780766	0.159817	0.193806	0.109131	0.177413	0.184315	0.158569	0.239824	0.130768	0.22023	0.173656	0.243124	0.18543	0.610921	0.685713
		163.019		0	0	0	0	0	0	0	0	0	0	0	0	0	0	0	0	0	0	0	0	0	0	0	0	0	0	0	0	0	0	0	0	0	0	0	0	0	0	0	0	0	0.0578981	0	0	0	0
		163.035		0.634018	0.4183	1.01386	0.464239	0.617891	0.576603	0.326948	0.681083	0.442196	0.433455	0.320401	0.416183	0.376905	0.392232	0.585199	0.367567	0.564098	0.245588	0.400837	0.831088	0.351054	0.551989	0.389496	0.568894	0.573417	0.680899	0.685581	0.471016	0.740877	1.14326	0.48804	0.372522	0.485563	1.46417	0.408907	0.96989	0.413939	0.770244	1.04793	0.612889	0.575456	0.473648	0.731063	0.529092	0.973591	0.794233
		163.056		0.223343	0.246563	0.23847	0.247214	0.217332	0.241342	0.202219	0.330398	0.245442	0.244492	0.241456	0.231132	0.255027	0.196142	0.240059	0	0.276039	0.0997108	0.262367	0.357192	0.254088	0.273906	0.233731	0.243688	0.274322	0.26939	0.252007	0.289536	0.256647	0.411579	0	0	0.297772	0.402443	0	0.280768	0.339776	0.267864	0.386936	0.283124	0.353622	0.276256	0.326816	0.308516	0.388033	0.342443
		163.076		0.544844	0.546618	0.531128	0.479442	0.596104	0.523414	0.38643	0.405208	0.574335	0.596937	0.771856	0.519375	0.606669	0.796878	0.559869	0.971438	0.51587	0.146433	0.44591	0.405166	0.505486	0.380298	0.223427	0.727947	0.649151	0.675078	0.552399	0.410627	0.841466	0.735144	1.05054	0.944857	0.499695	0.624322	0.583209	0.946672	0.671537	0.726763	0.821519	0.43176	0.317752	0.349415	0.85137	0.447222	0.561523	0.888755
		163.117		6.09202	4.34138	5.84806	4.16835	5.41051	3.82016	3.64612	6.39404	4.10652	3.86767	2.61034	3.73711	4.30608	3.74319	5.32094	3.30119	3.4179	3.09888	4.60917	6.22534	4.19963	4.4152	6.74845	4.65589	5.99828	3.06322	3.62774	3.84039	3.70262	5.42278	2.08162	2.42814	3.14343	4.71305	3.53431	3.57481	4.45652	5.42139	6.25984	5.85837	4.55283	6.09462	5.44175	5.68368	4.08878	4.92555
		163.149		0.456591	0.392717	0.470132	0.327997	0.387629	0.46511	0.698192	0.27787	0.441308	0.433697	0.939094	0.353355	0.442166	0.48558	0.447386	0.888948	0.45221	2.90246	0.428601	0.29514	0.433537	0.462963	0.233844	0.547715	0.734247	0.624169	0.380274	0.789821	1.12432	0.598807	1.23343	0.909183	0.411867	0.49813	0.560842	0.60686	0.508146	0.439033	0.764211	0.387012	0.28111	0.196608	0.60677	0.409259	0.561686	0.741564
		163.978		0.0417956	0.0365315	0.0521541	0.0461233	0.0681179	0.0372974	0	0.0450637	0.0382461	0.0442157	0.0587208	0.0781212	0.0518676	0.037714	0.04891	0.0528423	0.0495407	0	0.0440776	0.0530057	0	0	0.0662612	0.0816616	0.0383375	0.0551326	0.0409908	0.0475271	0	0.0365706	0	0.0487933	0.0330076	0.0426361	0.0346928	0.0394757	0	0.0408849	0.0641754	0	0.0671213	0.0503702	0.0623833	0	0.040056	0.0390512
		164.009		0.0952815	0.120321	0.27489	0.0834015	0.141768	0.15856	0.0878887	0.134382	0.0695596	0.152227	0	0.0871599	0.140386	0.0699018	0.148899	0.0787832	0.109022	0.0716151	0.0927732	0.121194	0.123052	0.130323	0.0745672	0.116076	0.120226	0.162435	0.0809531	0.14169	0	0.0839194	0	0	0.102053	0.183828	0.0780815	0.130681	0.0592169	0.11413	0	0.114141	0.133483	0.102674	0.162851	0.0889598	0.057066	0.0585937
		164.03		3.85242	2.16865	2.84747	3.12252	3.35986	3.22915	1.72691	3.65078	2.13916	2.38647	3.01604	2.78936	2.54446	4.95125	2.78147	1.81214	2.6311	1.60835	3.78291	3.05875	2.56768	2.40907	1.77459	2.33031	3.21942	2.33145	2.71794	3.29831	1.31695	4.59765	1.89715	2.44499	2.68663	3.60188	2.69319	2.93257	3.41746	4.00346	2.89657	4.41821	2.79061	3.22123	3.02289	3.58315	4.41633	2.61958
		164.053		0.0554295	0.0552698	0	0	0	0.0882011	0.0534336	0	0.0800106	0.0658407	0	0	0	0.0876719	0.0776556	0.0807907	0	0	0.0762546	0.0841804	0	0	0	0	0.0642707	0.0541555	0	0	0	0	0.0615067	0.0745995	0	0	0	0.0761664	0.0836168	0	0.0763782	0	0	0.0960402	0	0	0	0.0868227
		164.069		0.164368	0.196149	0.157565	0.251184	0.128624	0.134867	0.228422	0.135284	0.140332	0.128614	0.125414	0.228499	0.126187	0.147622	0.125545	0.203498	0.120079	0.066773	0.21226	0.175967	0.121247	0.211321	1.23014	0.131165	0.118192	0.130394	0.189306	0.110967	0	0.139911	0.18027	0.265275	0.220192	0.197133	0.124107	0.151414	0.199782	0.44336	0.257949	0.30885	0.120738	0.320506	0.222284	0.180917	0.125104	0.161732
		164.119		0.0496224	0.536072	0.571287	0	0.0604884	0.0619465	0	0.723542	0.497762	0.0411735	0	0	0.0539563	0	0.643953	0	0.39346	0	0	0.0463281	0.45835	0.502961	0.766341	0.520562	0	0	0	0.0653021	0.583719	0.602928	0	0	0	0	0	0	0	0.633909	0	0.688178	0.497562	0.655583	0.59706	0.633967	0.46296	0
		164.128		1.0062	0.575396	0.572367	0.562157	0.786448	1.23485	1.93106	0	0	1.47317	1.17108	0.862353	0.983554	0.672993	0.641909	0.962061	0.513664	0.920353	1.34322	1.04632	0	0	0	0.59915	0.725085	0.757691	0.694496	0.835044	0.623192	0	2.30859	1.61723	0.58884	0.584361	1.77495	1.33521	0.836755	0	2.00919	0	0.528031	0	0.688535	0	0.559029	0.965499
		164.149		0	0.0927956	0.100435	0.0737261	0.0990123	0.129028	0.119907	0.0877075	0.103302	0	0.15602	0.131384	0	0.118852	0.129898	0	0.102534	0.0131721	0	1.06846	0.0898496	0.0852774	0.0698183	0.158153	0	0.120451	0.119982	0.118516	0.158678	0.105545	0	0	0.122199	0.156057	0	0.0423506	0.134837	0.111399	0.158414	0	0	0.0847146	0.193497	0.0890592	0.0899488	0.155336
		164.314		0	0	0	0	0	0	0	0	0	0	0	0	0	0	0	0	0	0.0126874	0	0	0	0	0	0	0	0	0	0	0	0	0	0	0	0	0	0	0	0	0	0	0	0	0	0	0	0
		164.667		0	0	0	0	0	0	0	0	0	0	0	0	0.0193563	0	0	0	0	0.0122025	0	0.200634	0	0	0	0	0	0	0	0	0	0	0	0	0	0	0	0	0	0	0.0299205	0	0	0	0	0	0	0
		164.91		0.790709	0.832912	0.960644	0.67455	1.00051	0.742294	0.60158	0.728456	0.723506	0.974552	0.813234	0.826833	0.891504	0.77793	0.678582	0.529237	0.598984	0.704426	0.861152	0.633168	0.641333	0.592995	0.634938	0.58447	0.743216	0.615605	0.706557	0.573271	0.677548	0.217653	0.405354	0.432424	0.714526	0.975107	0.563978	0.662868	0.843157	0.575377	0.800171	0.847113	0.745389	0.868577	1.23015	0.805862	0.220123	0.161936
		164.931		3.65491	1.45706	1.1788	2.4158	0.914735	1.22311	2.29692	4.63614	1.48548	0.733553	0.339344	3.94787	2.11737	1.84719	1.36048	0.671081	2.58591	3.28134	2.01321	3.01774	4.23208	2.71267	7.5273	0.387525	1.61632	2.77297	1.35005	3.16914	1.71216	0.114223	0.329265	0.330104	4.15624	0.324082	2.58202	1.41342	0.651323	4.39764	0.604053	2.32789	1.20586	3.79278	0.216477	3.08958	0	0.15869
		164.948		0	0.0973309	0.115587	0.104897	0.122203	0	0	0	0	0.125712	0.117655	0	0	0	0	0.103871	0	0	0	0	0	0	0	0.119504	0.150546	0	0	0	0	0.131484	0	0.0986744	0	0.231312	0	0.135617	0.148897	0	0.157407	0.160278	0.0880917	0	0.163145	0	0.144757	0.119579
		164.97		0.0467665	0.0491273	0.12266	0.0666933	0.0462526	0.11642	0.0621789	0.0673476	0.0813409	0.066998	0.179923	0.086343	0.0937849	0.127873	0.11085	0.134866	0.0739506	0.269656	0.0699614	0.0691757	0.0463662	0.0657369	0	0.198153	0.0716602	0.0884212	0.13907	0.127049	0	0.10996	0.201051	0.320079	0.0451213	0.166537	0.0565164	0.159208	0.105889	0.0571882	0.102009	0.067506	0.0440599	0	0.213524	0.112668	0.0997798	0.141365
		164.993		0.535923	0.925483	3.57764	0.458013	1.06833	1.83064	0.755733	3.2271	0.43232	0.998893	0	0.484979	0.715695	0.290248	2.10532	0.612447	0.972508	0.35324	0.439148	1.17022	0.651057	2.58709	0.638859	1.63062	0.691749	1.08529	0.893514	0.523199	0.868988	0.645813	0	0.766596	1.16927	0.759077	0.635664	1.92766	0	0.721603	1.01797	0.561674	1.0856	0.487981	1.234	0.480119	0	0
		165.014		7.90442	6.59629	8.80047	6.87026	8.985	7.36265	4.59635	9.56756	5.9836	7.42926	4.46052	7.51264	6.62255	8.94548	6.52256	5.2778	6.70804	7.27855	8.76848	8.04592	6.09686	5.4456	7.46736	5.57753	6.88096	6.20702	7.37771	5.83257	5.67351	8.51844	3.45187	4.86392	9.15285	10.2496	6.87062	6.65153	9.07255	11.2888	9.78492	10.9658	7.64031	11.0222	8.50638	12.2221	8.25211	10.3613
		165.055		3.74772	4.37061	4.37838	3.48469	6.42177	3.27561	4.32332	6.24995	4.90822	3.85654	3.30656	4.33301	3.38883	4.39621	3.57642	2.84414	3.29281	1.97119	4.46652	5.33487	4.12657	4.00831	3.53811	4.5345	3.78184	2.63361	5.6009	2.97661	3.47174	4.96954	1.84427	2.42861	3.06253	5.0542	3.64904	3.7245	4.23266	4.48638	2.9926	5.11476	7.38284	4.78329	3.56121	5.62895	4.72207	4.80298
		165.091		0.332415	0.299397	0.292735	0.282942	0.251218	0.352008	0.287743	0.292582	0.287187	0.280512	0.498134	0.31442	0.325361	0.352678	0.338066	0.617664	0.376594	0.121234	0.377633	0.325828	0.341455	0.29129	0.199437	0.37819	0.412521	0.469486	0.369998	0.460805	0.553593	0.426044	0.6171	0.561075	0.384246	0.463018	0.255772	0.475045	0.32599	0.322337	0.424869	0.2561	0.188364	0.269857	0.352505	0.384267	0.421257	0.436297
		165.113		0	0.0777661	0	0.0729716	0	0	0	0	0	0	0	0	0	0	0	0	0	0	0	0	0	0	0	0	0	0	0	0	0	0	0	0	0.100341	0	0	0	0	0	0	0	0.0440922	0	0	0	0	0
		165.128		0.376371	0.289637	0.34211	0.228725	0.292054	0.427787	0.432155	0.197096	0.331456	0.406427	0.534472	0.318515	0.374405	0.318266	0.313614	0.556807	0.325876	0.103668	0.303101	0.238103	0.339686	0.281965	0.1607	0.486046	0.373122	0.385129	0.295225	0.390797	0.493461	0.480081	0.835507	0.68025	0.290011	0.365784	0.451628	0.583572	0.338879	0.293799	0.54146	0.290879	0.221283	0.207932	0.392273	0.287291	0.429885	0.498435
		165.148		0	0	0	0	0	0	0	0	0	0	0	0	0	0	0	0	0	0	0	0	0	0	0	0	0	0	0	0	0	0	0	0	0	0	0	0	0	0	0	0	0	0	0	0	0	0
		165.164		0.275982	0.373727	0.31801	0.29107	0.314142	0.320678	0.56535	0.238091	0.317552	0.287843	0.79615	0.3055	0.292835	0.358382	0.466226	0.704844	0.391114	0.0665167	0.27827	0.191697	0.423285	0.415326	0.135787	0.466713	0.489599	0.404295	0.315306	0.611533	0.795883	0.430517	0.989713	0.746798	0.315148	0.364365	0.345519	0.460137	0.375037	0.3778	0.406149	0.312508	0.246978	0.145005	0.473241	0.255954	0.511558	0.484363
		165.535		0	0	0	0	0	0	0	0.0392589	0.0348991	0	0	0	0	0	0.0320092	0	0.0895006	0.0205442	0	0	0	0	0	0.0388061	0	0	0	0	0	0	0	0	0	0	0	0.0245175	0	0	0	0.0497429	0	0	0	0	0	0
		165.926		0.0994939	0.0670727	0.081535	0.0489691	0.058433	0.0765734	0.0501508	0.0717021	0.0686464	0.0670762	0.086088	0.0572951	0.0765426	0.0857208	0.0864383	0.141997	0.0850947	0.0841498	0.0764968	0.0751786	0.0724226	0.0521427	0.0498942	0.0700766	0.0966946	0.07444	0.0801637	0.108494	0	0.169439	0.121596	0.127414	0.0783043	0.0885309	0.0722549	0.122605	0.0873744	0.104016	0.125422	0.0666469	0.0593539	0.0572542	0.128264	0.0951482	0.179089	0.161131
		165.94		0	0	0	0	0	0	0	0	0	0	0	0	0	0	0	0	0	0	0	0	0	0	0	0	0	0	0	0	0	0	0	0	0	0	0	0	0	0	0	0	0	0	0	0	0	0
		165.942		0	0	0	0	0	0	0	0	0	0	0	0	0	0	0	0	0	0.0758454	0	0	0	0	0	0	0	0	0	0	0	0	0	0	0	0	0	0	0	0	0	0	0	0	0	0	0	0
		165.967		0.202933	0.306815	0.326212	0.304569	0.314282	0.181265	0.239568	0.149415	0.276978	0.350936	0.246983	0.232247	0.36442	0.288397	0.187858	0.0860133	0.180177	0.582851	0.339242	0.170671	0.225677	0.221444	0.148333	0.187628	0.212149	0.157967	0.198342	0.131905	0.142405	0.033463	0.122473	0.109891	0.173713	0.216948	0.185467	0.210359	0.305295	0.125992	0.152089	0.248807	0.29443	0.265343	0.293237	0.134415	0.0597098	0.124142
		165.989		1.2051	1.43948	1.47019	1.37345	2.22787	1.8674	1.11153	1.96748	1.45379	1.76217	1.63053	2.01311	2.39307	1.9389	1.52872	0.903253	1.1122	1.14684	1.82371	1.37236	1.16944	1.08346	1.11684	0.798071	1.53414	1.45915	1.15436	1.42498	1.00425	0.530087	0.605585	1.10643	1.30155	1.54987	1.60937	2.07182	2.12224	1.49304	0.837154	2.064	1.32074	1.78421	1.77496	1.77416	0.400971	0.311491
		166.027		9.13219	6.7425	9.34664	15.716	2.56474	2.47307	15.075	7.90066	8.52088	6.4574	0.42045	13.1371	7.3603	4.24616	15.6789	0.261115	15.8471	12.3021	4.47535	7.48285	15.1548	6.82372	11.5522	2.09694	6.32186	8.11043	8.69631	5.71885	2.70136	0.410326	0.153347	0.254944	10.769	0.512295	9.32633	3.26306	3.61004	7.73881	1.54467	8.16278	15.7333	7.79728	0.436951	9.59202	0.37911	0.477134
		166.034		0	0	0	0	0	0	0	0	0	0	0	0	0	0	0	0.257137	0	0	0	0	0	0	0	0	0	0	0	0	0	0.153348	0.228754	0.257738	0	0.147652	0	0	0	0	0	0	0	0	0.216971	0	0.171899	0.14272
		166.058		0.470531	0.490484	0.502705	0.351986	0.690711	0.435129	0.495878	0.638198	0.528691	0.427566	0.352526	0.589512	0.374842	0.525885	0.389825	0.337216	0.414779	0.237528	0.536841	0.616338	0.447922	0.396113	0.389107	0.602033	0.537956	0.344306	0.57954	0.351021	0.390006	0.951522	0.239059	0.285482	0.325532	0.491745	0.437375	0.441719	0.518843	0.497581	0.359868	0.555213	0.875007	0.472777	0.423301	0.621431	0.585265	0.934889
		166.086		11.7489	10.2664	13.5141	11.5073	10.1742	26.2223	12.3637	16.3576	10.3678	11.8151	21.0288	10.7029	12.1597	14.5225	11.2335	17.7019	14.332	15.5825	14.4022	13.1611	12.284	11.166	19.4945	12.5275	11.6698	12.639	14.4658	11.4932	14.3381	13.139	15.1683	12.4385	16.7838	12.3777	14.4516	10.7647	11.5989	15.4926	11.338	14.7538	14.7997	10.6135	13.4753	14.6676	13.587	12.8087
		166.123		0.0937378	0.0626686	0.143089	0.0926983	0	0.102208	0.134172	0	0.118812	0.115698	0.157592	0.118736	0.131787	0.132617	0.121783	0.13111	0.120593	0.0896515	0.0784238	0.0964077	0.132924	0.110392	0	0.103599	0.0967919	0.133928	0.0929173	0.106736	0.144594	0.101547	0.165401	0.158016	0.118587	0.147707	0.120264	0.129336	0.136448	0.123231	0.127758	0.120278	0.105991	0.073563	0.137567	0.134529	0.109764	0.110078
		166.149		0	0	0	0.0205058	0	0	0	0	0.027963	0	0	0	0	0	0	0	0.0343059	0.0279328	0	0	0	0	0	0	0	0	0	0	0	0	0	0	0	0	0.0348679	0	0	0.035354	0	0	0.029717	0	0	0	0	0
		166.167		0.0556819	0.0474714	0.0766183	0.0517221	0.0596225	0.0494241	0.106523	0.041895	0.064097	0.0578751	0.102078	0.0453015	0.0746105	0.0501726	0.0459571	0.0800972	0.0719485	0.0166663	0.0507685	0.0414594	0.0883497	0.0684939	0	0.05614	0.0562265	0.0755575	0.0475361	0.0936716	0	0.0626838	0.126881	0.0924408	0.0402177	0.0709318	0.0619045	0.0595017	0.0653386	0.0582993	0.0700168	0	0.0538243	0	0.0611687	0.0520687	0.06955	0.0948637
		166.488		0	0	0	0	0	0	0	0	0	0	0	0	0	0	0	0	0	0.0112759	0	0	0	0	0	0	0	0	0	0	0	0	0	0	0	0	0	0	0	0	0	0	0	0	0	0	0	0
		166.528		0.992655	0.851932	1.15248	2.00322	0.324659	0.246307	1.72977	0.860274	1.02223	0.708044	0.0896138	1.54451	0.84026	0.490652	1.84712	0	1.86986	1.38603	0.523459	0.937648	1.80077	0.921394	1.43155	0.264544	0.69981	0.93	1.05757	0.684846	0.333067	0.0983628	0	0.085056	1.31633	0	1.0665	0.373121	0.368753	0.929109	0.178956	1.06624	1.81023	0.823136	0	1.19384	0.147664	0.161402
		166.582		0	0	0	0	0	0	0	0	0	0	0	0	0	0	0	0	0	0	0	0	0	0	0	0	0	0	0	0	0	0	0	0	0	0	0	0	0	0	0	0	0	0	0	0	0	0
		166.592		0.0361576	0	0	0	0	0	0	0	0	0	0	0	0	0	0	0	0	0.0127509	0	0.0237008	0	0	0	0	0	0	0	0	0	0	0	0	0	0	0	0	0	0	0	0	0	0	0	0	0	0
		166.907		0.286379	0.336071	0.357077	0.291774	0.376704	0.307796	0.229634	0.27633	0.25654	0.353643	0.330208	0.371676	0.363025	0.364788	0.260924	0.207345	0.280209	0.21289	0.324176	0.254833	0.272649	0.227875	0.25629	0.252759	0.309408	0.246953	0.263175	0.254928	0.260303	0.0940738	0.176679	0.218256	0.282687	0.294232	0.233799	0.279709	0.374736	0.258189	0.338019	0.277483	0.273295	0.389274	0.501854	0.276217	0.102552	0.0741875
		166.934		0	0	0	0	0	0.0682157	0	0	0	0	0	0	0	0	0.060959	0	0	0	0	0.0677362	0.0753809	0	0	0	0.038549	0.0745963	0	0.0609256	0	0	0	0	0	0	0.073287	0	0.0653803	0.0822451	0	0	0	0	0	0.08651	0	0
		166.951		1.97469	6.91893	3.68742	7.15825	5.70345	3.73429	4.38899	3.05304	8.92113	6.78347	3.59084	2.69185	4.57591	1.92245	2.81506	1.46264	3.26343	3.09004	3.11763	3.55734	3.74055	5.93871	4.48074	7.1389	3.17587	2.50222	5.60269	1.33673	2.61803	0.574269	1.28667	1.02021	4.7522	2.00379	3.08444	2.29192	4.21273	1.85929	1.86828	2.46297	5.41142	9.08708	4.64754	2.82264	0.664266	0.941693
		166.986		0	0	0	0	0	0	0	0	0	0	0	0	0	0	0	0	0	0	0.157995	0	0	0	0	0	0.281386	0	0	0	0	0	0.11153	0	0	0	0	0	0	0	0	0	0	0	0	0	0	0
		166.992		0.113435	0.145258	0.376433	0.120521	0.135945	0.222649	0.15346	0.369783	0.134174	0.160357	0.143038	0.142094	0.14835	0.196438	0.246079	0.180374	0.17841	0.113876	0.108114	0.163489	0.159208	0.316282	0.157057	0.220457	0.124031	0.217829	0.159676	0.151909	0.180213	0.155782	0.10296	0.211868	0.16205	0.181954	0.13529	0.27417	0.190383	0.153078	0.141274	0.181631	0.168889	0.145462	0.169919	0.125886	0.124592	0.123345
		167.032		0.930308	0.723874	0.89247	0.780566	0.639061	0.828641	0.8951	0.718458	0.730667	0.764821	1.19577	0.767193	0.807521	0.734686	1.00823	1.29408	0.858039	0.510231	0.534304	0.829643	0.849451	0.82832	0.647257	1.00213	0.996775	0.899882	1.09275	0.869584	1.13584	0.884153	1.44871	1.38542	0.856873	0.990021	0.779744	1.12733	0.785186	0.722611	1.03708	0.630767	0.720873	0.569648	0.984666	0.724123	0.907912	0.713051
		167.055		0	0	0	0	0	0	0	0	0	0	0	0	0	0	0	0	0	0	0	0	0	0	0	0	0	0	0	0	0	0	0	0	0	0	0	0	0	0	0	0	0	0	0	0	0	0
		167.07		0.320912	0.361545	0.367545	0.268865	0.307414	0.347384	0.396441	0.301478	0.384072	0.295003	0.455431	0.33072	0.311182	0.385267	0.281535	0.62657	0.328192	0.098235	0.257023	0.268684	2.8683	0.323321	0	0.443293	0.392094	0.407631	0.292009	0.36121	0.593011	0.461081	0.712425	0.579412	0.321252	0.481026	0.280333	0.449297	0.345909	0.315892	0.419562	0.331439	0.289683	0.249922	0.418125	0.379831	0.442417	0.505657
		167.09		1.26324	1.15743	1.47337	1.12651	1.09818	2.14856	1.13827	1.59066	1.15469	1.13045	1.94797	1.12135	1.26329	1.49433	1.31469	1.69841	1.40829	1.35731	1.3879	1.2622	0	1.14591	1.93051	1.32893	1.17328	1.29972	1.36815	1.18884	1.41441	1.36931	1.45845	1.38571	1.64672	1.34554	1.52497	1.11343	1.1629	1.67346	1.26326	1.59428	1.50813	1.24019	1.35714	1.61003	1.42151	1.27357
		167.105		0.287702	0.226124	0.32217	0.212635	0	0.326966	0.195225	0	0.280234	0.250543	0.397575	0.312633	0.301004	0.283702	0.224845	0.422126	0.281684	0	0.274645	0.25433	0	0	0	0.402281	0.351492	0.336058	0.209525	0.231783	0.30542	0.401626	0.448123	0.420279	0.284047	0.247222	0.221866	0.334907	0.253639	0	0.280498	0	0.30262	0	0.278804	0	0.358161	0.360475
		167.119		0	0	0	0	0	0	0	0	0	0	0	0	0	0	0	0	0	0	0	0	0	0	0	0	0	0	0	0	0	0	0	0	0	0	0	0	0	0	0	0	0	0	0	0	0.157699	0
		167.144		0.229996	0.231539	0.225246	0.148329	0.241142	0.327864	0.375751	0.15422	0.238233	0.27439	0.461239	0.232993	0.281587	0.211129	0.29555	0.42518	0.361582	0.0545433	0.182196	0.178057	0.253476	0.277964	0.120339	0.400167	0.306681	0.313896	0.228603	0.36133	0.557745	0.384352	0.613012	0.50087	0.251849	0.307958	0.34158	0.37942	0.261855	0.285355	0.358455	0.234532	0.151331	0.152308	0.24207	0.186042	0.405889	0.445738
		167.18		0.234904	0.303354	0.321224	0.227871	0.242264	0.308247	0.405284	0.240772	0.286134	0.269231	0.564652	0.207791	0.277509	0.373131	0.276293	0.737084	0.340532	0.0417709	0.175734	0.179766	0.369057	0.381799	0.180173	0.367744	0.31296	0.363376	0.267779	0.488062	0.931021	0.322659	1.06467	0.763843	0.267985	0.276884	0.342477	0.424863	0.309805	0.248026	0.374061	0.296717	0.174687	0.0823864	0.395305	0.234291	0.403471	0.311382
		167.42		0	0	0	0	0	0	0	0	0	0	0	0	0	0	0	0	0	0.009829	0	0	0	0	0	0	0	0	0	0	0	0	0	0	0	0	0	0	0	0	0	0	0	0	0	0	0	0
		167.527		0.0215352	0.0376991	0	0.0679223	0	0	0.0460011	0	0.036209	0.0362465	0	0.0393433	0.024579	0	0.0696165	0	0.0721079	0.0378448	0	0	0.065245	0	0.0354824	0	0.0354725	0.0272561	0	0	0	0	0	0	0.026197	0	0	0	0	0.0258589	0	0	0.0579672	0	0	0.0482418	0	0
		167.544		0.044056	0.0314209	0	0.0205587	0	0	0	0	0.0303739	0	0.0295458	0	0	0	0	0	0.0421623	0.0540747	0	0.0330797	0	0	0.0494055	0.0259647	0	0	0	0	0	0	0	0.0537118	0.0231779	0	0.0332083	0	0	0.0239471	0	0	0	0	0	0	0	0
		167.622		0	0	0	0	0	0	0	0	0	0	0	0	0	0	0	0	0	0	0	0	0	0	0	0	0	0	0	0	0	0	0	0	0	0	0	0	0	0	0	0	0	0	0	0	0	0
		167.859		0	0	0	0	0	0	0	0	0	0	0	0	0	0	0	0	0	0.0118004	0	0	0	0	0	0	0	0	0	0	0	0	0	0	0	0	0	0	0	0	0	0	0	0	0	0	0	0
		167.902		0	0	0	0	0	0	0	0	0	0	0	0	0	0	0	0	0	0.0167177	0	0	0	0	0	0	0	0	0	0	0	0	0	0	0	0	0	0	0	0	0	0	0	0	0	0	0	0
		167.923		0.0381909	0.022449	0	0.031293	0	0.0264837	0	0	0.0280447	0.0227924	0	0	0.0307356	0.0357672	0	0	0	0.0147522	0	0.0313916	0	0	0	0.0248884	0.0260926	0.0333259	0	0	0	0.0465802	0.0584076	0.0389023	0.0282234	0	0	0.0407079	0.0327507	0.0373666	0.0445505	0	0	0	0	0	0.0489308	0.0721464
		167.955		0.0616969	0.233486	0.157672	0.259303	0.198124	0.15635	0.194514	0.0943108	0.329549	0.211362	0.148905	0.089825	0.18545	0.0625968	0.107152	0.0551818	0.123199	1.93467	0.128638	0.126424	0.164126	0.199171	0.155228	0.269461	0.112727	0.0969544	0.180032	0	0.125175	0.877495	0.140014	0.0842928	0.151207	0.114076	0.103153	0.0956223	0.153237	0.0670727	0.064602	0.0914221	0.178818	0.319213	0.162503	0.136914	0.998255	0.0732444
		167.991		0.160684	0.140161	0.130446	0.13419	0.152815	0.156428	0.264987	0.159555	0.108738	0.173109	0.131909	0.205991	0.182461	0.177817	0.139366	0	0.112157	0.104814	0.155552	0.112909	0.114761	0.135712	0.120488	0	0.186921	0.155604	0.13138	0.308182	0.211848	0	0.170141	0	0.111948	0.127471	0.249265	0.167653	0.200124	0.151466	0.160458	0.143328	0.0854249	0.146745	0.222398	0.118258	0	0
		168.006		0.0979992	0.0853736	0.0505717	0.0769534	0.0620251	0	0	0.0737903	0.0935603	0.0694661	0.0511812	0.0797885	0.0543399	0.062641	0	0.140544	0.117737	0.0403622	0	0.0560434	0.113854	0	0.103101	0.122365	0	0	0	0	0	0.145261	0	0.275264	0.069605	0	0	0	0.0526757	0.0546551	0	0.0679073	0.079802	0.0748297	0	0	0.105284	0.120338
		168.023		0.23919	0.227435	0.264066	0.437702	0.0819861	0.0889471	0.38075	0.22917	0.230469	0.197053	0.0466441	0.366736	0.207169	0.0906338	0.371126	0.0612523	0.386659	0.283139	0.14174	0.162241	0.35848	0.201104	0.319165	0.068241	0.16403	0.198144	0.207773	0.189896	0.117983	0	0	0.0676742	0.301716	0.0474562	0.238899	0.119406	0.119435	0.247463	0	0.233031	0.376561	0.198655	0	0.237629	0.0710277	0
		168.038		0.118635	0.102499	0.148753	0	0.0831081	0.117192	0.119984	0.110744	0.132223	0.0954319	0.16271	0.101047	0.120014	0.126462	0.0868975	0.150642	0.116686	0.0989978	0.119527	0.112146	0.113913	0.0971327	0.126855	0.140838	0.12226	0.155711	0.12617	0.11377	0	0.137735	0.172812	0.126096	0.125149	0.102345	0.127786	0.0862518	0.0913489	0.127591	0.0836228	0.092474	0.0967786	0.0767902	0.112043	0.0887571	0.11146	0.109451
		168.047		0	0	0	0	0	0	0	0	0	0	0	0	0	0	0	0	0	0	0	0	0	0	0	0	0	0	0	0	0	0	0	0	0	0	0	0	0	0	0	0	0	0	0	0	0	0
		168.065		0.240269	0.16278	0.149802	0.129846	0.126354	0.190805	0.120885	0.198361	0.121724	0.181572	0.208266	0.180918	0.151848	0.205971	0.159888	0.216968	0.171184	0.133023	0.139946	0.148719	0.13449	0.105756	0.227981	0.150622	0.197542	0.162828	0.23119	0.129785	0.142051	0	0.210681	0.208655	0.214017	0.132043	0.246881	0.178232	0.151114	0.265799	0.141631	0.195375	0.145205	0.159383	0.124352	0.170653	0.17887	0
		168.077		0	0	0.126538	0	0	0.106968	0.119162	0	0	0	0.223086	0.108161	0.15392	0	0	0	0	0	0.101034	0	0	0	0	0	0	0	0	0.0743073	0	0.424199	0.116101	0	0	0	0	0.112831	0.106614	0	0	0	0.144418	0	0	0	0.153163	0.37994
		168.092		0	0	0	0.105695	0.100885	0.225086	0.123525	0.198413	0.105366	0	0.177575	0	0	0.143319	0.1127	0.177828	0.0978444	0.120251	0.181697	0.141958	0.380219	0.105783	0.168068	0.126811	0	0	0.155931	0.114766	0.127457	0.142137	0	0	0	0	0.130477	0	0.126545	0.127653	0.151699	0	0.159766	0	0.162771	0.140108	0	0.131406
		168.101		0.234481	0.198838	0.163028	0.158571	0.10312	0.195167	0.110497	0	0.173301	0.21071	0	0.193128	0.228891	0	0	0.26025	0	0	0.181729	0.179395	0	0	0	0.13984	0.201803	0.188188	0.165507	0.136426	0	0.124798	0.403432	0.456411	0.159571	0.283491	0.147142	0.293061	0	0	0	0.294601	0	0.217093	0.14744	0	0.16669	0.122668
		168.127		0	0	0	0	0	0	0	0	0	0	0	0	0	0	0	0	0	0	0	0	0	0	0	0	0	0	0	0	0	0.0520991	0	0	0	0	0	0	0	0	0	0	0	0	0	0	0	0
		168.128		0	0	0	0	0	0	0	0	0	0	0	0	0	0	0	0	0	0	0	0	0	0	0	0	0	0	0	0	0	0	0	0	0	0	0	0	0	0	0	0	0	0	0	0	0	0
		168.14		0.0677143	0.0737988	0.0658379	0.0519768	0.11424	0.0736374	0.0748474	0.0704678	0.0808207	0.0903298	0.126402	0.0748457	0.0831629	0.0873754	0.0805376	0.104526	0.106792	0.0345185	0.0667771	0.0493279	0.0504717	0.0688358	0.0411662	0.0899985	0.0711212	0.063759	0.101879	0.0639976	0	0.0727276	0.15573	0.124335	0.0545527	0.123228	0.070088	0.118584	0.0867467	0.0758593	0.0747641	0.0755603	0.0621611	0.0605366	0.133656	0.0621902	0.0980816	0.104078
		168.183		0.0500573	0.0315044	0.0466002	0.0268889	0.038825	0.0385373	0.0496162	0	0.0503749	0.0446526	0.094529	0	0.0554502	0.0616204	0.0494041	0.126654	0.0367157	0.0118372	0	0.0289212	0.0654371	0.0611018	0	0.0618151	0.0554409	0.0566832	0.0382104	0.0753029	0.162025	0.0379975	0.149725	0.0900151	0.033343	0	0.0499456	0.0540823	0.0340006	0.0691483	0.0580336	0	0.0274522	0	0	0.0602254	0.0564058	0.0569782
		168.525		0.0333773	0.0270087	0	0.0502019	0	0.0239831	0	0	0.0269499	0.0405059	0.0296159	0.0627294	0.0380001	0	0.0418935	0	0.0489634	0.0271331	0	0.0280761	0.0439446	0	0.0467652	0	0.027202	0	0.0424634	0	0	0.0445187	0	0.0723935	0.040423	0	0	0	0	0.0268958	0.0368346	0	0.0500691	0	0	0	0.0429252	0.061372
		168.919		0	0	0	0	0	0	0	0	0	0	0	0	0	0	0	0	0	0	0	0	0	0	0	0	0	0	0	0	0	0	0	0	0	0	0	0	0	0	0	0	0	0	0	0	0	0
		168.92		0	0	0	0	0	0	0	0	0	0	0	0	0	0	0	0	0	0.0695908	0	0	0	0	0	0	0	0	0	0	0	0	0	0	0	0	0	0	0	0	0	0	0	0	0	0	0	0
		168.921		0	0	0	0	0	0	0	0	0	0	0	0	0	0	0	0	0	0	0	0	0	0	0	0	0	0	0	0	0	0	0	0	0	0	0	0	0	0	0	0	0	0	0	0	0	0
		168.924		0	0	0	0	0	0	0	0	0	0	0	0	0	0	0	0	0	0	0	0	0	0	0	0	0	0	0	0	0	0	0	0	0	0	0	0	0	0	0	0	0	0	0	0	0	0
		168.95		0.279907	1.01781	0.616329	1.0691	0.913507	0.552731	0.64109	0.463597	1.33058	0.976742	0.573181	0.436272	0.632935	0.258972	0.493285	0.20416	0.459814	0.558285	0.517011	0.527758	0.649206	0.79917	0.655746	1.07644	0.51602	0.372722	0.85178	0.197797	0.439292	0.0434516	0.221253	0.153197	0.684481	0.315	0.387552	0.337033	0.621788	0.278693	0.302612	0.352579	0.844315	1.45225	0.664186	0.461372	0.0478535	0
		168.967		0	0.0216201	0	0	0	0	0	0	0	0	0	0.0364452	0	0	0	0	0	0.28388	0	0	0	0	0	0	0.024077	0	0	0	0	0.0532348	0	0	0	0	0	0	0	0	0	0	0	0	0	0	0.103083	0.0449602
		168.991		0.270173	0.243275	0.222074	0.144451	0.175432	0.30432	0.195182	0.221127	0.313121	0.215161	0.200613	0.213652	0.186035	0.413819	0.147282	0.410442	0.265071	0.291853	0.192203	0.163494	0.266699	0.323915	0.148802	0.313696	0.389493	0.318132	0.242231	0.342021	0.645537	0.25753	0.452091	0.435565	0.231608	0.402798	0.28857	0.365629	0.21007	0.155736	0.36078	0.3196	0.127701	0.175105	0.569048	0.245094	0.347362	0.340011
		169.011		0.0569906	0.0585756	0.0699793	0.110375	0.0710715	0.0728768	0.0705907	0.066263	0.0609926	0.0519793	0.0615599	0.0769671	0.0472868	0.0818793	0.0795664	0.0845134	0.0824305	0.033587	0.0705784	0.0553591	0.0692596	0.0775457	0.0656796	0.0640509	0.0565476	0.0759984	0.0743804	0.0735035	0	0.0510788	0.0826779	0.117961	0.0748546	0.0773015	0.0736892	0.0854842	0.0539928	0.0807645	0.0636756	0.0718739	0.0363765	0.048114	0	0.0929132	0.0626087	0
		169.036		1.06824	1.60432	1.04681	1.27445	0.82744	1.65071	1.21157	0.902878	1.31508	1.55234	1.15725	1.1638	0.876992	0.662989	1.12056	1.95713	1.66114	0.390279	1.122	1.80075	1.12238	1.3926	0.99934	0.837123	1.062	1.43203	0.837438	1.12534	1.12295	1.73801	1.36004	1.28287	1.16448	1.83025	1.08095	1.3879	0.947368	1.18185	1.87142	0.770871	0.723605	0.996134	0.867677	0.802739	1.4304	1.16956
		169.059		4.00208	3.27023	3.63474	4.41432	3.68881	3.21767	3.75708	5.40143	4.44072	2.74412	2.78331	4.80148	3.45377	5.61627	3.95133	2.75729	4.32537	3.12802	4.37787	5.0944	6.30238	4.48847	4.64843	3.26733	4.11741	4.87924	4.50109	4.87975	2.84894	3.29152	2.42394	2.37268	4.92341	3.26083	4.16272	3.77547	4.15728	4.44313	3.33752	5.46941	2.76855	4.65678	3.10637	6.78831	3.39521	2.36128
		169.095		2.27555	1.30268	1.84653	2.48037	1.41083	2.02504	1.68002	2.34942	1.43743	1.59324	1.26808	1.45178	1.73791	1.46765	1.79092	1.30835	2.06158	1.74094	1.84224	2.2664	1.99997	1.87218	1.6259	1.51061	2.15167	1.75671	1.4871	1.86091	1.60782	2.74943	0.869228	1.22363	1.75065	1.86932	1.78326	1.70174	1.68967	1.82943	1.73656	2.3784	2.54654	2.1285	1.34335	2.21693	2.13565	2.76983
		169.122		0.124849	0.114504	0.157277	0.0996572	0.10999	0.150115	0.124687	0.0904064	0.130264	0.111289	0.161947	0.122599	0.120329	0.12344	0.132317	0.171107	0.12148	0.0410213	0.0910538	0.0886219	0.161065	0.150861	0.0650158	0.191153	0.139339	0.159165	0.119066	0.169706	0.259623	0.21528	0.251572	0.211854	0.103229	0.147242	0.153596	0.156793	0.123304	0.11351	0.155344	0.11354	0.0962444	0.112648	0.129271	0.137461	0.238277	0.193163
		169.134		0	0	0	0	0.0888923	0	0	0	0	0	0	0	0	0	0	0	0	0	0	0.0468742	0	0	0.0692205	0	0	0	0.0701728	0	0	0	0	0	0.0698407	0.0728868	0	0	0.0845629	0	0.0748867	0	0.05096	0	0	0	0	0
		169.159		0.0422836	0.0315656	0.0477041	0.0404137	0.0411188	0.0634961	0.0497153	0	0.0481305	0.0436959	0.068445	0.0324323	0.0524658	0.0437777	0	0.095641	0.0457084	0	0.042752	0.0340961	0.052456	0	0	0.0879973	0.0482058	0.0730135	0	0.0707314	0	0.0532907	0.135293	0.13848	0.0475801	0.0595086	0.0544329	0	0.0575587	0.0519604	0	0	0.0728117	0	0.0600354	0.0435257	0.074944	0.068066
		169.169		0	0	0	0	0	0.0394777	0.0540864	0	0.0681001	0	0	0	0	0	0.0408976	0	0	0	0	0.0417758	0	0	0	0.114089	0	0.0405701	0	0	0	0	0	0	0.0334133	0.0907666	0	0.11123	0.0481699	0	0.118511	0	0	0.0385323	0	0.0484806	0	0
		169.196		0.454421	0.60442	0.573617	0.41503	0.339039	0.529564	0.626413	0.33772	0.551898	0.403773	0.929922	0.326436	0.536112	0.913961	0.534945	1.48427	0.710353	0.0593498	0.251003	0.248121	0.765512	0.762512	0.253227	0.757397	0.544024	0.793213	0.492476	0.997107	2.11574	0.574376	2.01515	1.35163	0.486055	0.607148	0.515497	0.791032	0.541665	0.359008	0.914619	0.623867	0.324507	0.152218	0.639005	0.480891	0.616919	0.544674
		169.552		0	0	0	0	0	0	0	0	0	0	0	0	0	0	0	0	0	0	0	0	0	0	0	0	0	0	0	0	0	0	0	0.0362555	0	0	0	0	0	0	0	0	0	0	0	0	0	0
		169.953		0	0.0324866	0	0.0413367	0	0.0266154	0	0	0.0399379	0.0437207	0.0376632	0	0	0	0	0	0	0.658053	0	0	0	0	0.0377871	0.030435	0.0262132	0	0.0361756	0	0	0.366706	0.0525891	0.0818247	0.0415303	0	0	0	0	0	0	0	0	0	0	0	0.601132	0.113143
		169.986		1.04604	0.77619	1.09597	1.00572	2.16081	1.08454	0.552525	1.07659	0.569798	0.892247	0.636935	1.63091	0.921373	1.46145	1.13393	1.14636	0.880289	1.03775	1.13005	1.88959	0.719957	1.0425	2.78692	3.65164	1.60238	1.64499	1.37807	1.79035	0.743969	2.67832	0.482842	0.672347	1.40415	1.7538	0.953289	0.724797	1.11792	1.17767	3.08836	1.41027	1.81358	1.79383	0.982821	1.47801	1.21229	2.5961
		170.014		0	0	0	0	0	0	0	0	0	0	0.239725	0	0	0	0	0.344538	0	0	0	0	0	0	0	0.313117	0	0	0	0	0	0.26448	0.355258	0.608224	0	0	0	0	0	0	0	0	0	0	0	0	0.331996	0.404338
		170.034		1.64655	1.82614	0.583116	1.42748	0.98102	0.79614	2.26022	1.52076	1.77783	2.56365	1.27176	0.955569	2.72232	0.67747	1.45936	0.711278	2.71272	1.79922	0.954411	0.778148	0.829775	1.01764	1.386	0.87852	0.895706	0.53488	1.6135	1.84537	1.59085	1.23214	0.293189	0.913315	1.22198	1.03785	1.26803	0.418579	0.792427	0.902413	0.99118	1.2485	3.0763	2.16242	2.05068	1.87132	1.12763	1.23288
		170.06		1.03365	0.979662	1.00292	0.989959	0.991263	0.673494	1.33255	1.44097	1.16242	0.69158	0.614315	0.901011	0.868175	0.900143	0.982485	0.438339	0.925308	0.435711	0.966742	1.31262	1.45459	1.53247	1.31705	0.61445	0.907454	0.949205	0.845266	0.944155	0.611116	0.685886	0.374316	0.414885	1.01553	0.783419	1.01169	0.633723	0.87494	1.09241	0.610946	1.00814	1.82649	0.947943	0.778243	1.1409	0.548581	0.583617
		170.081		0	0	0	0	0	0	0	0	0	0	0	0	0	0.251753	0	0	0	0	0	0	0	0	0	0	0	0	0	0	0	0	0.242377	0	0	0	0	0.265506	0	0	0.249549	0	0	0	0	0.252571	0	0
		170.094		1.9072	1.07649	3.25633	1.39037	1.20955	2.08448	3.56528	1.18166	2.2501	3.43254	1.198	0.954977	1.57599	0.928422	1.3124	2.87436	1.52502	1.58728	1.60164	2.75216	1.43051	1.32381	1.93574	1.91222	4.7312	1.75053	1.47684	1.68282	1.76239	4.91861	1.19472	1.48675	2.61131	1.81146	1.68796	1.34953	1.05508	2.65738	1.23665	2.59667	3.58082	1.64263	1.29321	1.18372	1.48738	2.48444
		170.117		0.113243	0.0641272	0.113842	0.092642	0.0957061	0.079917	0	0.0552082	0.121101	0.0770973	0	0.0923619	0.127741	0.0753162	0.0689678	0.11692	0	0.0421023	0.0595678	0.0657388	0.0694233	0	0.0665406	0.0946417	0	0.0924104	0.0862562	0.0746115	0.162521	0	0.104385	0	0	0.089391	0.0712189	0.11517	0.0952851	0.100217	0.10409	0.0976227	0.0802132	0.0636684	0.0909511	0.0713286	0.12673	0.112142
		170.155		0.107349	0.0803957	0.099625	0.0890567	0.232618	0.113446	0.366055	0.0690202	0.131702	0.20944	0.28557	0.0639514	0.140121	0.119173	0.0905324	0.202616	0.10497	0.0455773	0.287639	0.0700178	0.0957051	0.155478	0.0385291	0.157756	0.13224	0.130001	0.116088	0.164356	0.283136	0.196048	0.470211	0.242877	0.0953119	0.120694	0.30514	0.165637	0.127064	0.289126	0.252979	0.0682501	0.0518622	0.057889	0.129507	0.0941269	0.13167	0.374957
		170.199		0.0738703	0.0686587	0.0752337	0.0548784	0	0.0773566	0.0856246	0.0560843	0.0952577	0.0583566	0.159931	0.0680178	0.0680059	0.113562	0.0808397	0.207671	0.103863	0	0.0372382	0.0307425	0.11542	0.0889764	0.0406347	0.124039	0.0839689	0.110713	0.0575166	0.146422	0.286305	0.0827828	0.279557	0.218698	0.0750395	0.092391	0.0738735	0.121858	0.0858933	0	0.155605	0.0711002	0.0478149	0	0.0817196	0.0802628	0.102146	0.0615821
		170.855		0.960397	1.41667	1.42448	1.04189	1.60411	0.853579	0.907006	0.736933	1.1432	1.80504	1.47034	1.30464	1.74357	0.97829	0.95615	0.723878	0.882357	0.339925	1.13307	0.691774	0.918755	0.878616	0.750414	0.785643	1.05075	1.0026	0.787194	0.835153	0.78347	0.0566455	0.612651	0.612398	0.90664	1.30998	0.826754	0.852125	1.24615	0.671855	0.845258	0.785963	1.15496	1.25355	2.12798	0.723422	0.0972316	0.0648869
		170.945		0.122164	0.206936	0.234914	0.225874	0.22045	0.251048	0.140708	0.178659	0.199981	0.236615	0.285657	0.24168	0.193764	0.211438	0.188677	0.417449	0.160865	0.153645	0.220696	0.177675	0.188667	0.20911	0.159783	0.215489	0.234123	0.225548	0.166203	0.178588	0.118536	0.326855	0.271847	0.477515	0.20895	0.149057	0.175937	0.26187	0.148294	0.16486	0.16012	0.206719	0.177532	0.225857	0.240596	0.196251	0.469012	0.304693
		170.97		0	0.0298353	0	0	0.0456702	0.0524711	0	0.0362688	0	0	0	0.0375903	0	0	0	0	0	0	0.0437883	0.0504253	0	0.0406334	0.0610028	0	0.0672234	0.0467574	0	0.198529	0	0	0.0863327	0	0	0	0.216511	0	0	0	0	0.0607177	0	0.0560122	0	0	0	0
		170.988		0.0433758	0.0379782	0.0417216	0	0.0824414	0.0559207	0.0437277	0.0431844	0.0435555	0.0312905	0	0.0914502	0.048471	0.0731507	0.072283	0.0817177	0	0.0615084	0.0484543	0.0718042	0.0629321	0.0622571	0.0974809	0.175325	0.0567281	0.0853959	0.071427	0.0822604	0	0.125369	0	0	0.0456742	0.079051	0.0475344	0.045736	0.0506407	0.0540243	0.118756	0.0939371	0.0827414	0.0792035	0.0787059	0.0575255	0.0997765	0.158499
		171.015		1.17843	0.259606	0.264664	0.229708	0.184995	1.16785	1.27729	0.296352	0.26967	0.489335	0.314484	0.384218	0.490023	0.162111	0.159723	0.206873	0.25273	0.254078	1.16423	0.61569	0.396519	0.513803	0.425145	0.163397	0.89743	0.704745	0.416971	1.4197	0.490317	0.15049	0.569144	0.824424	0.320843	0.0925054	1.305	0.352659	0.169644	0.23547	0.73179	0.410992	0.195565	0.492791	0.284051	0.156761	0.105971	0.193786
		171.033		0.203183	0.145662	0.147631	0.145062	0.115923	0.667111	0.234512	0	0.151943	0.300546	0.325975	0.209431	0.284784	0.165521	0.187821	0.290678	0.229294	0.107713	0	0	0.180445	0.124585	0	0.204828	0	0	0.182394	0.234615	0.223676	0.226868	0.308369	0.535728	0.101553	0	0	0.204962	0.167321	0.331076	0.217445	0.156645	0.231318	0.181697	0.194551	0.190533	0.257588	0.244484
		171.062		0.453917	0.472496	0.412541	0.526444	0.407028	0.385818	0.679366	0.407238	0.491411	0.466687	0.479431	0.522803	0.436659	0.417939	0.388777	0.443251	0.500221	0.273167	0.397354	0.387655	0.728722	0.637081	0.747007	0.464332	0.474236	0.418237	0.427916	0.468503	0.339334	0.615427	0.394888	0.401712	0.505973	0.415058	0.662639	0.407244	0.496304	0.531128	0.426095	0.418863	0.901359	0.679786	0.423266	0.47358	0.509255	0.450636
		171.077		0	0.301454	0.410549	0.278579	0.308928	0.306622	0.379123	0.269795	0.472613	0.517902	0.251753	0.248207	0.346887	0.243356	0.311057	0.276678	0.412983	0.177335	0.333964	0.414234	0.252027	0.274427	0.300525	0.317217	0.342832	0.305315	0.298827	0.222445	0.30995	0.273915	0.176289	0.186426	0.358692	0.325513	0.290819	0.319534	0.279423	0.362173	0.268017	0.357165	0.398756	0.249512	0.342975	0.22937	0	0.211569
		171.099		1.81902	1.73016	1.73611	1.72216	2.41258	2.70995	1.33803	1.11217	1.84824	2.42375	2.49946	2.72142	2.5565	1.64509	2.04154	3.21642	1.90509	1.43975	2.04133	2.1476	1.60827	1.27533	1.48736	2.45841	2.19709	2.28095	2.076	1.5554	1.8746	2.90314	4.0135	3.1285	1.9898	2.16684	1.86938	3.69745	2.07055	2.76828	2.58958	1.57132	1.41652	1.96829	2.1925	1.56903	2.41242	2.7496
		171.116		0	0	0	0	0	0	0	0	0	0	0	0	0	0	0	0	0	0	0	0	0	0	0	0	0.241927	0.26161	0	0	0	0	0	0	0	0	0	0	0	0	0	0	0	0	0	0	0	0.319629
		171.139		0.157946	0.171146	0.151835	0.139782	0.0992861	0.198157	0.244359	0.1038	0.152085	0.188002	0.260972	0.186209	0.164198	0.173554	0.209592	0.251493	0.195919	0.0372691	0.196891	0.143829	0.189078	0.175791	0	0.293314	0.256669	0.228033	0.163334	0.307727	0.409873	0.211768	0.343147	0.400908	0.12502	0.179233	0.217738	0.275733	0.166287	0.142013	0.249015	0.15963	0.108046	0.0802953	0.188535	0.129121	0.24918	0.242494
		171.175		0.036536	0.0942054	0.0356771	0.0351825	0	0.0327495	0.0762228	0	0.0318424	0.0313432	0.0675502	0	0.050617	0.0372017	0	0.0656675	0.0414365	0.0497118	0.0793413	0.0308311	0.036699	0.0597714	0.0864229	0.0588978	0.0410371	0.062117	0.0907687	0.0530402	0	0.0447681	0.116715	0.0662128	0.101674	0	0.0449724	0.0563081	0.0412898	0.0299577	0.0549774	0	0.0325055	0	0	0	0	0.0308725
		171.946		0	0	0	0.0270698	0	0.0232747	0	0	0	0	0.0343541	0	0	0	0	0	0	0.0243657	0	0	0	0	0	0.0316368	0	0	0	0	0	0	0	0.0718209	0	0	0	0.0324556	0	0	0	0	0	0	0	0	0	0.054039
		171.983		0.058288	0.0380635	0.0846471	0.0505444	0.104945	0.0534602	0	0.0398245	0.038939	0.03763	0.0366527	0.0641558	0.0465069	0.0755676	0.0681183	0	0	0.108937	0.0513639	0.105396	0.0574309	0.0442018	0.110372	0.190959	0.107378	0.0815038	0.0747866	0.0824422	0	0.301503	0	0	0.0610348	0.0672659	0.0564642	0.0372378	0.0708171	0.0531769	0.14143	0.0627619	0.0723616	0.106511	0.0634099	0.0725655	0.437038	0.140098
		172.02		0.209542	0.0326421	0	0	0.054731	0.146658	0.0491134	0.0476416	0	0.0345108	0.161568	0	0.0330872	0	0	0.0707752	0.067264	0	0.118663	0.0300069	0	0.0572321	0.069635	0	0.200111	0.0998897	0.0555825	0.179187	0	0	0.0761377	0.117596	0.0356213	0	0.18007	0.0315235	0.0578623	0.0377258	0	0	0.0439272	0	0	0	0.121048	0.101538
		172.041		0.553627	0.438048	0.400064	0.4444	0.470341	0.49271	0.340365	0.376026	0.405041	0.565892	0.391963	0.342408	0.336114	0.355534	0.416577	0.496528	0.44629	0.232012	0.464477	0.505954	0.398553	0.39725	0.645865	0.472798	0.457192	0.478147	0.558084	0.407764	0.41886	0.273281	0.292488	0.312711	0.469289	0.568426	0.407016	0.411803	0.509065	0.412174	0.459367	0.446305	0.388114	0.435106	0.38382	0.423772	0.366933	0.264942
		172.056		0.148309	0.120636	0.111255	0.114726	0.121788	0	0.159674	0.145576	0	0	0.0779415	0.141667	0.114808	0	0	0	0	0	0.0859894	0.139798	0.151713	0	0	0	0.135908	0.0968633	0	0.144156	0	0	0	0.0681491	0.110972	0.0897615	0.13245	0	0	0.106442	0	0.0980267	0.252262	0	0.0897742	0.110432	0	0.0993645
		172.075		0	0.076222	0.0755611	0.0804324	0.098362	0.0871976	0.0719715	0	0.0909778	0.0994211	0.0871409	0	0.0713949	11.2305	0.0941842	0.098133	0	0	0.0673233	0.0918095	0.087673	0.0737655	0.110521	0.0895792	0.104341	0.086701	0.19147	0	0	0.102803	0.103882	0.112062	0.0977768	0.086804	0.0715523	0.110887	0.0827211	0.0968043	0.164052	0.102826	0	0.0698121	0.0789704	0.0776327	0.112486	0.11045
		172.095		0.770637	0.776862	0.61786	0.671585	1.69253	1.25291	1.32116	0.420518	0.810666	1.41618	0.96097	0.794386	0.927238	0.69686	0.494815	1.41856	0.678885	1.0001	1.87413	1.08302	0.447867	0.557238	0.478067	0.603108	0.889668	0.700854	1.50739	3.6657	0.644469	0.476898	0.975744	1.96132	0.749741	0.640653	1.90837	1.08226	0.982171	0.793919	1.26764	0.397085	0.646492	0.702122	0.481638	0.606229	0.375837	0.524718
		172.134		0.14742	0.094398	0.0898826	0.113001	0.0737921	0.152857	0.0877967	0.0589678	0.11819	0.0984027	0.0928967	0.100969	2.63614	0.0824596	0.0822998	0.129526	0.0942718	0.0433598	0.113174	0.290965	0.080156	0.07292	0.0936557	0.0764906	0.106479	0.117334	0.109137	0.0759242	0.140073	0.101736	0.200018	0.122362	0.0957679	0.181143	0.0927805	0.148208	0.0898375	0.104579	0.129251	0.0723801	0.100978	0.0999025	0.139399	0.081638	0.1051	0.131473
		172.138		0	0	0	0	0	0	0	0	0	0	0	0	0	0	0	0	0	0	0	0	0	0	0	0	0	0	0	0	0	0	0	0	0	0	0	0	0	0	0	0	0	0	0	0	0	0
		172.141		0	0	0	0	0	0	0	0	0	0	0	0	0	0	0	0	0	0	0	0	0	0	0	0.0513632	0	0	0	0	0	0	0	0	0	0	0	0	0	0	0	0	0	0	0	0	0	0
		172.144		0	0	0	0	0	0	0	0	0	0	0	0	0	0	0	0	0	0	0	0	0	0	0.0767668	0	0	0	0	0	0	0	0	0	0	0	0	0	0	0	0	0	0	0	0	0	0	0
		172.17		0.0583857	0.0653658	0.0449503	0.0660065	0.0872256	0.081195	0.0482984	0	0.0626542	0.0701519	0.0711183	0.089768	0.0828158	0.0508415	0.109394	0.105257	0.0449009	0.0398813	0.0888735	0.072972	0.0424446	0.0460189	0.0323994	0.114757	0.0717022	0.0795989	0.0642108	0.0512591	0	0.373103	0.157614	0.097158	0.0641979	0.0748676	0.0565635	0.143455	0.0792147	0.0939464	0.104543	0	0.0293222	0.0475371	0.0759099	0	0.157064	0.593408
		172.207		0	0.051755	0	0	0	0.0397392	0	0	0	0	0.045888	0	0.0207066	0	0.0660787	0	0	0.0154566	0	0	0.0594309	0.116366	0	0.0382571	0	0	0.206572	0	0	0	0.0580285	0.0747448	0	0	0.0344731	0.0439983	0	0	0.771232	0	0	0	0	0	0	0.0497336
		172.852		0.769144	1.12156	1.16703	0.75073	1.4486	0.690378	0.700995	0.62558	0.934217	1.34377	1.1554	1.04796	1.33581	0.735736	0.88193	0.664096	0.809606	0.228411	0.910539	0.535025	0.73029	0.702671	0.578457	0.659224	0.812163	0.721711	0.782541	0.60011	0.654334	0.0503452	0.420981	0.391532	0.748193	1.01252	0.734677	0.686872	1.16494	0.577418	0.654411	0.707018	0.956541	0.906432	1.84874	0.760029	0.0470105	0.0464264
		172.907		0.0227744	0.0317953	0.0439562	0	0	0.0233369	0	0	0	0.0240968	0.0596793	0	0.0310746	0.0542648	0	0	0	0	0	0	0	0	0	0.0284325	0	0.0265491	0	0	0	0.0470754	0	0.0551458	0	0	0	0	0	0	0	0	0	0	0	0	0.0717756	0
		172.929		0.0534785	0.0536063	0.0623662	0.0461518	0.048122	0.0579193	0.0421858	0.045141	0.039044	0.0628709	0.0769046	0.044919	0.0600866	0.0520119	0.0433585	0.0901327	0.0471849	0.0129743	0.0617924	0.03351	0	0	0.0331322	0.0524983	0.0337673	0.0377871	0.071757	0	0	0	0.0823198	0.0813268	0.0448721	0.0599406	0.0495327	0.0756085	0.0520622	0.0387711	0.0427451	0	0.0407584	0	0.0821694	0.0478359	0	0
		172.953		0	0.0263591	0	0.0199165	0	0.0233497	0	0	0.0236727	0.026206	0	0.0418721	0.0248725	0	0	0	0	0.568151	0	0	0	0	0	0.0306347	0.0274458	0.0275846	0	0	0	0	0	0	0.0244851	0	0	0.0258501	0	0.0271501	0	0	0	0	0	0	0	0
		172.98		1.94411	1.41365	1.95694	1.65157	2.03117	1.75241	0.848607	2.29143	1.17794	1.70998	0.983009	2.1093	1.64291	2.16422	1.39584	1.27256	1.4265	1.64542	2.01126	2.0359	1.17031	0.966899	1.8241	1.26936	1.56679	1.42954	1.66203	1.28035	1.08209	1.97629	0.997793	0.923048	2.22854	2.18755	1.37443	1.50914	1.79005	2.7572	2.42188	2.69933	1.74058	2.51256	1.64118	2.85384	1.76969	2.29717
		172.994		0	0	0	0	0	0	0	0	0	0	0	0	0	0	0	0	0	0	0	0	0	0	0	0	0	0	0	0	0	0	0	0	0	0	0	0	0	0	0	0	0	0	0	0	0	0
		173.012		0.123879	0	0	0	0	0.116789	0.125773	0	0	0	0	0	0	0	0	0	0	0	0.102125	0	0	0	0	0	0.109818	0	0	0.157811	0	0	0.123113	0.211383	0	0	0.128348	0	0	0	0.100175	0.0696402	0	0.0563628	0	0	0.0656462	0.157153
		173.03		0.540183	0.501061	0.578145	0.62315	0.710099	0.635071	0.402001	0.584767	0.592117	0.466682	0.452572	0.678442	0.46346	0.614487	0.58367	0.685076	0.585843	0.377661	0.590343	0.577081	0.551794	0.606238	0.556013	0.629379	0.61675	0.677663	0.714952	0.55051	0.550682	0.485439	0.597421	0.570607	0.518513	0.577415	0.516119	0.61972	0.641856	0.661611	0.594365	0.842472	0.38102	0.564684	0.564802	0	0.391453	0.356408
		173.042		0.532312	0.434727	0.527041	0.453829	0	0.738116	0.516417	0.628288	0.316228	0.587349	0.48478	0.772529	0.473879	0.992569	0.641241	0.585814	0.60503	0.297276	0.551986	0.7552	0.839129	0.876843	0.635824	0.428022	0.630547	0.806537	0.97124	0.837744	0.505371	0.573163	0.468265	0.610885	1.08206	0.950966	0.410818	0.675346	0.748521	0.805277	0.538132	0.661266	0.490406	0.841786	0.827122	1.29283	1.21909	0.59445
		173.059		0.434224	0.484803	0.538358	0.414926	0.480596	0.501076	0.407375	0.571872	0.44301	0.537064	0.676689	0.594791	0.523709	0.642922	0	0.921372	0.479133	0.19538	0.441451	0.418938	0.525463	0.443694	0	0.536451	0.484844	0.566375	0.452437	0.518299	0	0.548014	0.857692	0.727887	0.552321	0.52354	0.451597	0.672543	0.466693	0.502627	0.619249	0.647025	0.522291	0.410252	0.464046	0.561689	0.480754	0.390809
		173.079		10.6706	4.22555	3.45988	3.64153	5.74549	6.68193	2.61091	2.80588	3.32068	4.99577	5.20041	5.00427	7.78715	5.98971	7.36361	6.62872	2.9562	2.60635	6.13054	4.40336	2.4878	2.08566	2.9181	5.61482	4.55325	4.78312	4.14431	2.50149	3.03291	3.50663	7.72695	6.3318	4.50698	6.28031	6.0726	12.7962	8.80557	6.35355	14.5777	3.68796	2.92197	6.31222	4.46878	12.756	4.10308	5.10999
		173.116		0	0.05823	1.18248	0	0	0	1.33867	1.51185	0	0	0.132153	0	0.0757256	0	0	0.102399	0.0843803	0	0	0	1.31217	1.11306	0	0.136886	0	0	0	0.957944	0.867574	0.18199	0	0	0	0	0	0	0	0	0	1.56553	1.53306	0	0	0	0.15121	0.176082
		173.132		0.294561	0.308479	0.233456	0.229308	0.283544	0.337659	0.441006	0.166945	0.255973	0.270743	0.522928	0.240266	0.495911	0.268375	0.314823	0.536385	0.273431	0.056996	0.203474	0.282291	0.240158	0.250669	0.177938	0.382234	0.38148	0.388649	0.226313	0.315869	0.346228	0.411172	0.755602	0.589619	0.36667	0.367683	0.294994	0.474419	0.382756	0.34364	0.637496	0.224358	0.187781	0.210087	0.290343	0.297435	0.299981	0.404267
		173.154		0.274749	0.338539	0.509963	0.245645	0	0.378386	0.571336	0.363489	0.363849	0.313796	0.619515	0	0.351733	0.725923	0.346336	1.01201	0.539036	0.0475021	0	0.203992	0.514404	0.487458	0.144059	0.451271	0.383626	0.523699	0.310001	0.708866	1.21612	0.844344	1.08273	0.741288	0.319716	0.514802	0.39602	0.547306	0.356718	0.317459	0.48548	0.533734	0.39601	0.139099	0.433224	0.540023	0.988045	0.909406
		173.917		0	0	0	0	0	0	0	0	0	0	0	0	0	0	0	0	0	0.0250096	0	0	0	0	0	0.0317721	0	0	0	0	0	0	0	0	0	0	0	0	0	0	0.109286	0	0	0	0	0	0.0421615	0.101934
		173.931		0	0	0	0	0	0	0	0	0	0	0.027594	0	0	0	0	0	0	0.060532	0	0	0	0	0	0.0262969	0	0	0	0	0	0	0	0.0524302	0	0	0	0	0	0	0	0	0	0	0	0	0	0
		173.984		0.0754319	0.052819	0.0748038	0.0662165	0.071779	0.0840473	0.0396429	0.081801	0.072348	0.0588099	0.0494515	0.103342	0.053988	0.106525	0.0564942	0	0.0709465	0.116605	0.0797629	0.0938884	0	0.0452962	0.0833901	0.0832957	0.0750822	0.059364	0.0933835	0.0571283	0	0.080098	0.0538168	0.0449505	0.101193	0.0675847	0.0576263	0.04316	0.0960581	0.113663	0.0969266	0.101276	0.0866112	0.0876108	0.0621518	0.146835	0.0905602	0.0975418
		173.993		0	0	0	0	0	0	0	0	0	0	0	0	0	0	0	0	0	0	0	0	0	0	0.0501803	0	0	0	0	0	0	0	0	0	0	0	0	0	0	0	0	0	0	0	0	0	0	0
		173.994		0	0	0	0	0	0	0	0	0	0	0	0	0	0	0	0	0	0	0	0	0	0	0	0	0	0	0	0	0	0	0	0	0	0	0	0	0	0	0	0	0	0	0	0	0	0
		173.996		0	0	0	0	0	0	0	0	0	0	0	0	0	0	0	0	0	0	0	0	0	0	0	0	0	0	0	0	0	0	0	0	0	0	0	0	0	0	0	0	0	0	0	0	0	0
		173.997		0	0	0	0	0	0	0	0	0	0	0	0	0	0	0	0	0	0	0	0	0	0	0	0	0	0	0	0	0	0	0	0	0	0	0	0	0	0	0	0	0	0	0	0	0	0
		174.015		0.892474	0.489143	0.50837	0.375617	0.954642	0.606666	0.3648	0.38038	0.263363	0.475834	0.473904	0.744022	0.412267	0.564482	0.477049	0.408953	0.366081	0.348412	0.682362	0.485065	0.33222	0.365941	0.38171	0.483434	0.68223	0.367522	0.476682	0.468557	0.245113	1.13368	0.319483	0.452395	0.408953	0.398087	0.503681	0.542012	0.376015	0.544149	0.563635	0.466357	0.581084	0.65043	0.36833	0.551506	0.836322	1.06988
		174.035		0	0	0	0.0798544	0.100976	0.0814796	0	0	0	0	0	0	0	0	0	0.100475	0	0	0	0.0766931	0.076679	0	0.0926159	0	0	0.088055	0.100935	0	0	0	0	0	0	0.100664	0.0674048	0	0	0	0	0.0955798	0	0.0701185	0	0	0	0
		174.053		0.251268	0.162207	0.236862	0.187892	0.235672	0.22283	0.148101	0.19768	0.148358	0.193356	0.308379	0.3778	0.23167	0.235868	0.230473	0.252766	0.175798	0.0681175	0.284518	0.204288	0.203589	0.153416	0.205088	0.356413	0.174594	0.180253	0.213737	0.202937	0.194475	0.193229	0.210163	0.221121	0.183085	0.222422	0.213803	0.188101	0.212414	0.190533	0.187195	0.158705	0.210951	0.187039	0.186574	0.201907	0.17255	0.207412
		174.083		0.761004	0.341845	0.315922	0.285115	0.519768	0.513466	0.233694	0.384178	0.407241	0.394198	0.431624	0.416846	0.58404	0.458282	0.519827	0.500593	0.295355	0.179887	0.479993	0.367337	0.234922	0.296477	0.279448	0.433313	0.387406	0.433362	0.378192	0.219208	0.23894	0.300917	0.615014	0.555761	0.378573	0.629905	0.506736	0.935042	0.727674	0.515391	1.10319	0.358639	0.314083	0.472646	0.821194	1.02388	0.322866	0.388335
		174.113		0	0.113987	0.126206	0.126258	0.123527	0.0989109	0.104979	0.0906329	0.0665124	0.118824	0.180758	0.113723	0.152814	0.159999	0.143599	0.149305	0.100366	0.0436125	0.121214	0.130254	0.108974	0.0881024	0.106159	0.100955	0.144	0.0932597	0.0999531	0.129662	0	0.146111	0.156399	0.135931	0.111563	0.14437	0.0878882	0.172855	0.181683	0.0817122	0.160223	0.110019	0.133368	0.101389	0.119797	0.126028	0.132917	0
		174.128		0.428395	0.237132	0.316078	0.200774	0.281908	0.370542	0.238226	0.223134	0.250652	0.281856	0.384594	0.245927	0.270325	0.324587	0.320972	0.392102	0.328218	0.0877438	0.22461	0.281259	0.231254	0.226836	0.215186	0.306201	0.388646	0.271622	0.276257	0.301322	0.368091	0.377966	0.40408	0.425656	0.214973	0.394072	0.263707	0.36401	0.319479	0.287984	0.370143	0.333937	0.300332	0.21354	0.429468	0.284109	0.414967	0.482885
		174.157		0.0606445	0.0319289	0.0482434	0.026352	0.0404418	0.0555506	0.0776622	0.0418479	0.0487166	0.0431293	0.0921359	0	0.0447172	0.116923	0.0348252	0.120903	0.0439984	0.0115353	0.0366601	0.031067	0.081527	0.0785388	0.0304449	0.0779382	0.0529604	0.07279	0.038706	0.0877463	0.173504	0.104402	0.130371	0.0900226	0.0481239	0.0631859	0.0452934	0.0682063	0.0356376	0.0379523	0.0586925	0.0813495	0.0376526	0	0.0778191	0.0920563	0.155337	0.111033
		174.54		0	0.019163	0	0	0	0	0.0406086	0.0732569	0.0522976	0.0368283	0	0	0.022885	0.0476912	0.0533417	0.0833311	0.177177	0.0401378	0	0	0.0398279	0	0.0304547	0.0472147	0	0	0.0365661	0	0	0	0	0	0	0	0.0328697	0.0355539	0.0344597	0.0243355	0.0745129	0.126368	0	0	0	0.0430391	0	0
		174.646		0	0	0	0	0	0	0	0	0	0	0	0	0	0	0	0	0	0	0	0	0	0	0	0	0	0	0	0	0	0	0	0	0	0	0	0	0	0	0	0	0	0	0	0	0	0
		174.849		0.222792	0.312133	0.322452	0.190915	0.332664	0.197121	0.242809	0.161367	0.223491	0.378863	0.28573	0.270701	0.354771	0.226001	0.222111	0.148389	0.243799	0.0712589	0.209716	0.121739	0.191585	0.177233	0.145925	0.200966	0.233125	0.165131	0.183934	0.171755	0.187334	0	0.126068	0.142587	0.193607	0.2363	0.170595	0.20855	0.257894	0.134353	0.197599	0.175219	0.235029	0.276152	0.476462	0.174186	0	0
		174.87		0.0417781	0.0246449	0	0.0227306	0	0	0	0	0.0273453	0.0305229	0.0460899	0	0.0270529	0	0.0500895	0.0508228	0	0.0120455	0	0.0250416	0	0	0	0.0307521	0.0296736	0.0287215	0	0	0	0.0318866	0	0.0544129	0.0338083	0.0436527	0	0.0384464	0.0380347	0	0	0	0	0	0	0	0	0
		174.887		0	0	0	0	0	0	0	0	0	0	0	0	0	0	0	0	0	0	0	0	0	0	0	0	0	0	0	0	0	0	0	0	0	0	0	0	0	0	0	0	0	0	0	0	0	0
		174.896		0.0407914	0.0410833	0	0.0345578	0	0	0.123652	0.050608	0.0249729	0.0252654	0	0.0625678	0.0697268	0	0	0	0.0519375	0.0456842	0.041392	0.0354114	0.0768494	0	0.104167	0	0.0254394	0.034883	0	0	0	0	0	0	0.0594328	0	0.0577719	0.036531	0	0.0428507	0	0	0.0409593	0.0732109	0	0	0	0
		174.938		5.05858	5.99871	6.4424	5.60253	7.64863	5.32708	3.43697	4.92865	4.06741	7.57817	5.18294	6.5897	7.51033	5.48529	4.5366	3.87361	4.07183	4.30133	6.47373	4.18414	3.58285	3.24047	4.22378	4.21307	4.69291	4.36383	3.93194	3.01361	3.19538	1.22962	2.76652	2.48011	5.69684	5.40095	4.71018	4.50331	4.8877	5.25358	5.92889	6.05369	6.06172	6.54864	6.17153	5.26879	1.03109	0.894584
		174.966		0.0378182	0	0	0.0473051	0	0	0	0	0	0	0.0829981	0	0	0	0	0.0528779	0.0700259	0.295811	0	0	0	0	0	0.0725216	0.0498337	0	0	0.0486945	0	0.0539032	0.0817658	0.129518	0.035876	0.0993984	0.0471215	0.0471198	0.0784871	0	0	0	0	0	0	0	0.063447	0.12338
		174.999		0.476855	0.412923	0.39882	0.754401	0.371212	0.348555	0.654021	0.400774	0.562866	0.542487	0.905152	0.527541	0.323853	0.401273	0.587408	1.09953	0.684675	0.340645	0.351114	0.400166	0.569636	0.443088	0.983533	1.72783	0.480456	0.456836	0.832237	0.384903	0.935356	1.60326	1.15717	1.6682	0.753635	0.343484	0.293492	0.378994	0.479397	0.484324	0.504002	0.506022	0.497571	0.484509	0.475343	0.4439	1.17601	1.51773
		175.032		19.6109	15.5165	26.6406	34.7475	8.75817	8.97393	38.3408	21.5117	25.8974	17.5469	2.51045	28.4863	20.206	12.94	42.2644	3.03034	39.8334	29.371	11.4149	22.6792	37.9651	19.7219	30.2124	7.68262	12.891	20.0013	24.0363	17.3493	9.77192	1.28869	2.84881	2.43163	24.8995	6.56006	23.8788	10.9352	11.5723	21.5738	8.76438	24.5189	37.0016	17.5715	5.73435	25.9235	4.30382	0.910739
		175.057		0.869471	0.577625	0	0.450668	0.76075	0.668733	0	0	0.498848	0.715556	0.522535	0.683852	0.143765	0.860907	0.806824	0.60542	0	0.340338	0.627207	0.637295	0	0.637406	0.93081	0	0.583584	0.635741	0.78198	0.782574	0	0.868567	0.164497	0	0	0.681245	0.60594	0.506181	0.704542	0.707802	0.964303	0.724855	0	0.643079	0.656417	0.766904	0.967384	0.68412
		175.086		0.204243	0.171888	0.172825	0.153011	0.262302	0.140059	0	0.168665	0.126249	0.14759	0.25154	0.574189	0.277209	0.159274	0.251951	0	0.126649	0	0.167693	0.141004	0	0.153071	0.193049	0.360784	0.176196	0.142809	0.147616	0.134777	0	0.196016	0.183695	0.243298	0	0.206557	0.124615	0.236811	0.172627	0	0.240867	0.118934	0.178029	0.182833	0.229281	0.251717	0.201768	0.308244
		175.119		16.0167	11.5455	13.1478	12.6134	13.3003	9.53057	13.5737	17.2666	13.6571	11.3279	9.9231	9.60124	10.6103	17.2107	9.62125	6.00573	9.41519	7.79447	14.7081	12.4985	14.0138	10.2642	12.719	7.31559	10.4288	8.35492	11.2828	16.0292	9.25242	25.5062	6.86792	6.49364	13.0293	11.433	11.5677	11.1845	13.4393	10.8632	8.74914	14.3315	12.0027	13.3655	9.97737	10.5726	19.9728	28.8353
		175.148		0.772324	0.695042	0.761439	0.591251	0.615936	0.635212	0.96973	0.547215	0.731487	0.651661	1.58457	0.659607	0.596245	0.746496	0.816044	1.28881	0.803073	0.141372	0.680362	0.547729	0.830704	0.993908	0.968349	0.97918	1.02982	0.797457	0.69407	1.16454	1.36993	0.876766	1.846	1.62168	0.728779	0.858102	0.515503	0.756817	1.00744	0.759935	1.03493	0.775179	0.683579	0.480192	0.968829	0.665061	0.953031	0.992858
		175.174		0.0279064	0	0	0.0246004	0	0	0	0	0.0464681	0.0284738	0	0	0	0	0	0	0	0.0161016	0	0.0242311	0	0	0	0.0253073	0	0	0	0	0	0	0	0	0	0	0	0	0	0	0	0	0	0	0	0	0	0
		175.189		0	0	0	0	0	0	0	0	0	0	0	0	0	0	0	0	0	0.0145954	0	0	0	0	0	0	0	0	0	0	0	0	0	0	0	0	0	0	0	0	0	0	0	0	0	0	0	0
		175.198		0	0	0	0	0	0	0	0	0	0	0	0	0	0	0	0	0	0	0	0	0	0	0	0	0	0	0	0	0	0	0	0	0	0	0	0	0	0	0	0	0	0	0	0	0	0
		175.199		0	0	0	0	0	0	0	0	0	0	0	0	0	0	0	0	0	0	0	0	0	0	0	0	0	0	0	0	0	0	0	0	0	0	0	0	0	0	0	0	0	0	0	0	0	0
		175.215		0	0	0	0	0	0	0	0	0	0	0	0	0	0	0	0	0	0.0105703	0	0	0	0	0	0	0	0	0	0	0	0	0	0	0	0	0	0	0	0	0	0	0	0	0	0	0	0
		175.227		0	0	0	0	0	0	0	0	0	0	0	0	0	0	0	0	0	0	0	0	0	0	0	0	0	0	0	0	0	0	0	0	0	0	0	0	0	0	0	0	0	0	0	0	0	0
		175.228		0	0	0	0	0	0	0	0	0	0	0	0	0	0	0	0	0	0.0115777	0	0	0	0	0	0	0	0	0	0	0	0	0	0	0	0	0	0	0	0	0	0	0	0	0	0	0	0
		175.242		0	0	0	0	0	0	0	0	0	0	0	0	0	0	0	0	0	0	0	0	0	0	0	0	0	0	0	0	0	0	0	0	0	0	0	0	0	0	0	0	0	0	0	0	0	0
		175.266		0	0	0	0	0	0	0	0	0	0	0	0	0	0	0	0	0	0	0	0	0	0	0	0	0	0	0	0	0	0	0	0	0	0	0	0	0	0	0	0	0	0	0	0	0	0
		175.267		0	0	0	0.0200528	0	0	0	0	0	0	0	0	0	0	0	0	0	0.0120821	0	0	0	0	0	0	0	0	0	0	0	0	0	0	0	0	0	0	0	0	0	0	0	0	0	0	0	0
		175.282		0	0	0	0	0	0	0	0	0	0	0	0	0	0	0	0	0	0	0	0	0	0	0	0	0	0	0	0	0	0	0	0	0	0	0	0	0	0	0	0	0	0	0	0	0	0
		175.283		0	0	0	0	0	0	0	0	0	0	0	0	0	0	0	0	0	0.0110759	0	0	0	0	0	0	0	0	0	0	0	0	0	0	0	0	0	0	0	0	0	0	0	0	0	0	0	0
		175.298		0	0	0	0	0	0	0	0	0	0	0	0	0	0	0	0	0	0.0120831	0	0	0	0	0	0	0	0	0	0	0	0	0	0	0	0	0	0	0	0	0	0	0	0	0	0	0	0
		175.313		0	0	0	0	0	0	0	0	0	0	0	0	0	0	0	0	0	0.0110765	0	0	0	0	0	0	0	0	0	0	0	0	0	0	0	0	0	0	0	0	0	0	0	0	0	0	0	0
		175.342		0	0	0	0	0	0	0	0	0	0	0	0	0	0	0	0	0	0.0171188	0	0	0	0	0	0	0	0	0	0	0	0	0	0	0	0	0	0	0	0	0	0	0	0	0	0	0	0
		175.349		0	0	0	0	0	0	0	0	0	0	0	0	0	0	0	0	0	0	0	0	0	0	0	0	0	0	0	0	0	0	0	0	0	0	0	0	0	0	0	0	0	0	0	0	0	0
		175.354		0	0	0	0	0	0	0	0	0	0	0	0	0	0	0	0	0	0.0120845	0	0	0	0	0	0	0	0	0	0	0	0	0	0	0	0	0	0	0	0	0	0	0	0	0	0	0	0
		175.368		0	0	0	0	0	0	0	0	0	0	0	0	0	0	0	0	0	0.013092	0	0	0	0	0	0	0	0	0	0	0	0	0	0	0	0	0	0	0	0	0	0	0	0	0	0	0	0
		175.397		0	0	0	0	0	0	0	0	0	0	0	0	0	0	0	0	0	0.0105746	0	0	0	0	0	0	0	0	0	0	0	0	0	0	0	0	0	0	0	0	0	0	0	0	0	0	0	0
		175.489		0	0	0	0	0	0	0	0	0	0	0	0	0	0	0	0	0	0.0100713	0	0	0	0	0	0	0	0	0	0	0	0	0	0	0	0	0	0	0	0	0	0	0	0	0	0	0	0
		175.509		0	0	0	0	0	0	0	0	0	0	0	0	0	0	0	0	0	0	0	0	0	0	0	0	0	0	0	0	0	0	0	0	0	0	0	0	0	0	0	0	0	0	0	0	0	0
		175.533		1.90387	1.59622	2.59608	3.90328	0.628797	0.605244	4.04506	2.30534	2.70784	1.98921	0.0958537	3.18032	2.08844	1.29714	4.42301	0.0550079	4.54963	3.27749	1.01004	1.73814	4.3073	1.94044	3.38008	0.609955	1.24734	2.11138	2.4872	1.70991	0.779891	0	0	0	2.51269	0.0558429	2.59206	1.03586	0.972477	2.19179	0.427834	2.44065	3.85105	1.85003	0	2.78887	0	0
		175.621		0	0	0	0	0	0	0	0	0	0	0	0	0	0	0	0	0	0	0	0	0	0	0	0	0	0	0	0	0	0	0	0	0	0	0	0	0	0	0	0	0	0	0	0	0	0
		175.885		0	0	0	0	0	0	0	0	0	0	0	0	0	0	0	0	0	0.0211589	0	0	0	0	0	0	0	0	0	0	0	0	0	0	0	0	0	0	0	0	0	0	0	0	0	0	0	0
		175.887		0	0	0	0	0	0	0	0	0	0	0	0	0	0	0	0	0	0	0	0	0	0	0	0	0	0	0	0	0	0	0	0	0	0	0	0	0	0	0	0	0	0	0	0	0	0
		175.91		0	0	0	0	0	0	0	0	0	0	0	0	0	0	0	0	0	0	0	0	0	0	0	0	0	0	0	0	0	0	0	0	0	0	0	0	0	0	0	0	0	0	0	0	0	0
		175.942		0.105757	0.135515	0.139077	0.13135	0.227718	0.153334	0.0868178	0.112911	0.0858872	0.168912	0.132855	0.190299	0.22437	0.13102	0.0917512	0.11209	0.104191	0.135037	0.199071	0.102238	0.129427	0.0849744	0.105208	0.107938	0.137111	0.117288	0.0906366	0.0823232	0	0.0319778	0.0784388	0	0.165458	0.131359	0.13817	0.113747	0.157376	0.153341	0.12681	0.16809	0.152825	0.133184	0.145259	0.158684	0.0424083	0
		175.954		0.0758356	0	0	0	0	0.0897476	0	0.0814125	0.0656178	0.087635	0	0.066871	0	0.110528	0	0.0947773	0.0826854	0.0881923	0	0	0	0	0.0554558	0	0.0595287	0	0.0733822	0.066059	0	0.092637	0.0950079	0.0648977	0	0.0815442	0.0829135	0.0906232	0.0870455	0.0986594	0.0849271	0.0989463	0	0	0	0	0.0848282	0.104768
		175.967		0	0	0	0	0	0	0	0	0	0	0	0	0	0	0	0	0	0	0	0	0	0	0	0	0	0	0	0	0	0	0	0	0	0	0	0	0	0	0	0	0	0	0	0	0	0
		175.981		0	0.0439668	0.0577119	0.0520123	0.0428528	0	0	0	0	0.0432991	0.0473802	0.0617409	0.0313183	0	0	0.0947947	0	0.090234	0.0868303	0	0	0	0	0.103567	0	0	0	0	0	0.15553	0	0.0997157	0.0236454	0	0	0.0366427	0	0.0244261	0	0	0.0263024	0	0	0	0.108555	0.133777
		176.009		0.470249	0.52413	0.44846	0.666374	1.09876	0.632969	0.328916	0.339872	0.686437	0.540902	0.404589	0.552779	0.284051	0.539279	0.285291	0.333408	0.347947	0.340424	0.556105	0.318229	0.272386	0.364705	0.396978	0.332848	0.336099	0.355199	0.573358	0.291213	0.200749	0.131307	0.308695	0.23901	0.333213	0.646689	0.371104	0.254657	0.558371	0.377276	0.287764	0.504631	0.545979	0.516505	0.467346	0.522634	0.242154	0
		176.034		0.938707	1.06316	1.0848	1.20432	0.595763	0.574687	1.27784	1.09872	1.0305	0.80308	0.337607	1.15523	0.852339	0.675106	1.49237	0.352845	1.5769	1.08009	0.753604	1.10323	1.36893	0.81815	1.09659	0.544573	0.81915	0.883557	1.14589	0.891083	0.675677	0.56838	0.323574	0.424459	1.06262	0.760181	0.937789	0.588536	0.643226	0.927761	0.626631	1.07583	1.57006	1.03915	0.708208	1.22244	0.735367	0.327947
		176.066		5.64659	4.20606	5.20975	5.18111	5.60353	5.52851	3.44158	9.05943	5.54088	4.325	3.05992	4.37077	4.39644	4.59003	5.75446	3.63319	3.8282	1.89239	6.13614	8.67212	4.75678	6.30659	3.82807	5.49108	5.10972	4.35499	4.8839	5.18873	4.24306	7.60038	1.93309	2.83719	4.60548	7.71252	4.36705	4.62447	6.52099	6.21334	7.43503	6.21613	8.3673	6.50436	6.46143	7.31236	6.76858	6.67327
		176.104		0.633337	0.505177	0.4745	0.513318	0.735915	0.305326	0.39919	0.476813	0.455115	0.523232	0.497303	0.527341	0.376154	0.782566	0.485597	0.439647	0.399187	0.381045	0.662226	0.563969	0.318292	0.375449	0.410038	0.50725	0.475685	0.608804	0.742211	0.525246	0.507977	0.689998	0.362043	0.572373	0.469234	0.397604	0.570366	0.438165	0.543166	0.798008	0.42392	0.546268	0.449216	0.55606	0.475423	0.568188	0.613224	0.59921
		176.123		1.25779	0.918754	1.08835	1.04957	1.14912	0.776472	1.12405	1.33415	1.01067	0.919702	0.833914	0.812713	0.86941	1.3873	0.876122	0.633505	0.721327	0.624379	1.05815	0.97099	1.12461	0.863264	1.03588	0.700284	0.792877	0.66964	0.869771	1.13398	0.755651	1.92884	0.560114	0.62137	1.07954	0.96008	0.956053	0.917908	1.00525	0.864587	0.680138	1.18689	0.956936	1.07398	0.761682	0.904155	1.64499	2.38813
		176.149		0.130897	0.121056	0.102148	0.0995863	0.110642	0.131763	0.157059	0.0973193	0.115903	0.107846	0.241768	0.12775	0.106605	0.126659	0.142218	0.202017	0.134991	0.0646232	0.0850452	0.0789791	0.140127	0.14566	0.0982676	0.131256	0.160731	0.13086	0.0702424	0.170655	0.187084	0.174475	0.328959	0.265533	0.130722	0.134587	0.0928552	0.139978	0.169561	0.135972	0.155322	0.13949	0.114393	0.0843662	0.137659	0.110651	0.136171	0.161842
		176.533		0.0729508	0.0596176	0.0670747	0.108736	0	0	0.132229	0.0666412	0.0681162	0.0666183	0	0.0886106	0.0846659	0.0627662	0.137858	0	0.147487	0.103008	0	0.0486085	0.13347	0.0666956	0.102553	0.030887	0.0244849	0.0824406	0.0821386	0	0	0	0	0	0.0720595	0	0.0964376	0.0415152	0.0441864	0.0821794	0	0.0885136	0.129222	0.0470941	0	0.10664	0	0
		176.847		0.0289862	0.0284389	0	0.0246763	0.0451736	0.0253136	0	0	0	0.0380752	0.0416554	0	0.0418185	0	0.0426789	0	0	0	0	0	0	0	0	0.0297895	0.0351373	0.031952	0.0367535	0	0	0	0	0.0367318	0.0257408	0	0	0.0424888	0.0358341	0	0.0317533	0	0	0	0	0	0	0.0346117
		176.937		0.360915	0.478995	0.483156	0.446117	0.538823	0.398136	0.273462	0.373724	0.373028	0.671767	0.362247	0.532933	0.592919	0.417868	0.338233	0.321537	0.291709	0.348105	0.508671	0.286585	0.363405	0.285348	0.303536	0.341002	0.381276	0.334031	0.286531	0.203367	0.297786	0.124848	0.212998	0.250579	0.460361	0.438786	0.381462	0.37283	0.403831	0.392486	0.446909	0.55057	0.477603	0.487866	0.541547	0.452924	0.123749	0.149649
		176.977		0.0900106	0.143201	0.168339	0.134434	0.16498	0.123153	0.0603975	0.126379	0.088509	0.123818	0.0960885	0.133023	0.102515	0.143908	0.17301	0.132737	0.111278	1.17622	0.1135	0.112073	0.112594	0.0957378	0.126167	0.120329	0.131042	0.144385	0.144939	0.0969223	0	0.144784	0.102162	0.0904603	0.139086	0.128656	0.119754	0.161357	0.11952	0.146868	0.136157	0.176207	0.129331	0.133555	0.106469	0.170161	0.166309	0
		176.994		0.158043	0.216672	0.256164	0.184763	0.213602	0.254208	0.244295	0.243145	0.233273	0.221214	0	0.223803	0.269928	0	0.258461	0.214448	0.212372	0	0.260145	0.2937	0.21091	0.177452	0	0	0.230157	0.216611	0.186069	0.179479	0.224509	0	0	0	0.312221	0.339099	0.188598	0.224194	0.222341	0.223275	0.247385	0.24461	0.138415	0.263228	0.352341	0.196371	0	0.214535
		177.008		0	0	0.367761	0.322917	0	0	0.238105	0	0	0.363085	0.809413	0.295	0	0.453548	0.431548	1.07132	0.508844	0	0	0	0.28252	0	0.166847	0.605107	0	0	0.360279	0.412751	0.484181	1.01595	0.765065	1.61827	0	0	0	0.355656	0.46147	0	0.506166	0	0	0	0.480803	0	1.38212	1.58908
		177.025		2.06306	1.73106	2.08805	2.57821	1.59392	2.04379	1.86424	2.4523	2.35728	1.90566	1.9398	2.25097	1.9339	2.84505	2.40779	1.84258	2.47188	1.54297	1.89433	2.29635	2.52109	2.30924	2.41751	2.68246	2.25628	2.0748	2.4855	1.93923	1.96889	1.91054	1.47788	1.48836	2.586	1.90487	1.89987	2.11004	2.61615	2.27543	1.75817	3.06705	2.34872	2.17518	1.98142	2.74485	1.97527	1.34565
		177.061		1.49793	1.36847	1.62744	1.64337	2.26226	1.53805	1.18372	0	1.22306	1.25046	1.46281	1.62909	1.43279	2.45571	1.82961	1.83356	1.53716	1.30092	1.84533	1.38911	1.65165	1.43246	1.73027	2.18904	1.779	1.523	1.8343	1.99994	1.3954	2.14073	1.84838	1.60727	1.53487	1.83391	1.91171	1.24799	1.93842	2.36483	1.48817	1.49998	3.02732	2.51936	1.25634	2.45705	1.47505	1.97622
		177.089		0	0.249838	0.299682	0.240672	0.29058	0.325991	0	1.77486	0.227402	0.329321	0.299997	0.340499	0.478337	0.391988	0.459086	0.392277	0.352228	0.131523	0.325566	0.315579	0.355187	0.330465	0	0.56995	0.325129	0.359112	0.335506	0.264058	0.239504	0.41248	0.376516	0.326191	0.347414	0.333193	0.456063	0.455346	0.348014	0.311551	0	0.457645	0.382469	0.289894	0.291397	0.29721	0	0.428146
		177.112		0.882899	0.133229	0.192271	0.140057	0.203581	0.347079	1.05265	0.138805	0.156841	0.37497	0.300078	0.251842	0.26594	0.245785	0.297021	0.261585	0.159124	0.136637	0.426968	0.335691	0.151865	0.1521	1.04676	0.535865	0.463848	0.267352	0.273901	0.658914	0.358828	0.751088	0.364373	0.645002	0.155716	0.177254	0.605597	0.395524	0.228493	0.201887	0.983376	0.172514	0.399086	0.198574	0.205295	0.174352	1.43937	0.916949
		177.127		0.317358	0.270163	0.247085	0.237118	0.27147	0.273673	0.244521	0.262707	0.269416	0.252127	0.353407	0.294193	0.278534	0.283542	0.251017	0.45986	0.280774	0.116917	0.322866	0.236578	0.233079	0.272582	0.187684	0.360227	0.360454	0.302482	0.273931	0	0.317334	0.436982	0.56889	0.399862	0.285684	0.304547	0.280915	0.406205	0.302698	0.267579	0.346373	0.213016	0.194618	0.203515	0.288385	0.215698	0.410579	0.546877
		177.164		0.247301	0.301434	0.260549	0.284751	0.280544	0.365514	0.394827	0.195951	0.2419	0.280754	0.52146	0.239505	0.290078	0.27785	0.24227	0.619324	0.303537	0.065299	0.296382	0.165273	0.295198	0.307783	0.122042	0.345891	0.390348	0.446019	0.244719	0.398695	0.519704	0.330807	0.825865	0.679059	0.320779	0.2576	0.438411	0.448798	0.300332	0.306812	0.319142	0.233278	0.180616	0.134707	0.36208	0.221766	0.380572	0.513373
		177.467		0	0	0	0	0	0	0	0	0	0	0	0	0	0	0	0	0	0	0	0	0	0	0	0	0	0	0	0	0	0	0	0	0	0	0	0	0	0	0	0	0	0	0	0	0	0
		177.487		0	0	0	0	0	0	0	0	0	0	0	0	0	0	0	0	0	0.0136692	0	0	0	0	0	0	0	0	0	0	0	0	0	0	0	0	0	0	0	0	0	0	0	0	0	0	0	0
		177.512		0	0	0	0.032052	0	0	0	0	0	0	0	0	0	0	0	0	0	0.060251	0	0	0	0	0	0	0	0	0	0	0	0	0	0	0	0	0	0	0	0	0	0	0.0519679	0	0	0	0	0
		177.53		0.0610891	0.0294157	0.0775635	0.0870045	0	0.0297384	0.101401	0.0500996	0.0886404	0.0360301	0.0452027	0.0805432	0.0534205	0.0377421	0.0822388	0	0.0989314	0.0875993	0.0435687	0.0661274	0.0993809	0	0.0892365	0.0309494	0.0405375	0.0650601	0.0498222	0	0	0.0320923	0.0498234	0.142442	0.0567436	0	0.0698056	0.027089	0	0.0686333	0.0340793	0.0626728	0.116317	0.040325	0	0.0725962	0	0.0693618
		177.962		0.163313	0.105764	0.0993284	0.115453	0.156217	0.16014	0.0614047	0.112562	0.0767012	0.108141	0.126387	0.34402	0.152999	0.168204	0.1854	0.0869198	0.138801	0.425596	0.163935	0.0818317	0.121421	0.0616037	0.110711	0.0928889	0.134474	0.15601	0.110527	0.215355	0.145997	0.181567	0.107552	0.202891	0.123864	0.118278	0.105655	0.135506	0.198769	0.117713	0.0909152	0.176531	0.0841859	0.252903	0.164698	0.164429	0.283133	0.181322
		177.978		0	0	0	0	0	0	0	0	0	0	0	0	0	0	0	0	0	0	0	0	0	0	0	0	0	0	0	0	0	0	0	0	0	0	0	0	0	0	0	0	0	0	0	0	0	0
		177.989		0	0	0.147981	0.0632345	0.129069	0.104152	0	0.0853158	0	0.072105	0.052185	0.146722	0.0890884	0	0.140444	0	0.0659985	0.620786	0	0	0.0487677	0.0528121	0	0	0.0885956	0.0764668	0	0.0980791	0	0	0	0	0	0	0.0429851	0.0619546	0.0586822	0.0667146	0	0	0.0536567	0	0.103541	0.0504465	0.0513731	0
		178.009		0.354798	0.298081	0.289806	0.281401	0.263844	0.249485	0.230572	0.206733	0.220597	0.288471	0.194854	0.3214	0.357464	0.257542	0.256795	0.169796	0.232177	0.239755	0.384857	0.305677	0.268752	0.225375	0.490884	0	0.299996	0.30282	0.252562	0.179844	0	0.33667	0.152186	0.199169	0.287049	0	0.252584	0.236242	0	0.221768	0	0.310722	0.632443	0.308128	0	0.257325	0.284484	0.481452
		178.025		1.1126	1.17495	1.58683	1.30447	1.65342	1.06457	1.01319	1.56253	1.39565	1.50082	0.944186	1.12242	1.37232	0.989049	1.25446	0.853133	1.06652	0.558647	1.51208	1.55292	1.14685	1.24848	0.961856	1.26888	1.24066	1.02947	1.03744	1.01376	0.981867	0.474035	0.514321	0.600383	1.11319	1.68087	1.02028	1.13774	1.44709	1.22867	1.354	1.33275	1.84136	1.67174	1.81715	1.45124	0.433658	0.435586
		178.059		1.43445	1.14007	1.44305	1.03778	1.15067	1.04888	1.29551	1.37083	1.03722	1.083	1.01964	1.19175	1.12603	1.4127	1.20625	0.80203	1.29881	0.803061	1.14622	1.60095	1.55443	1.27763	1.14202	0.898338	1.44468	1.45438	1.24132	1.16965	1.10027	1.69246	0.580827	0.644786	1.68952	1.07716	1.16548	1.13684	1.41244	1.38971	1.07894	1.34828	1.47732	1.31937	1.07655	1.6754	1.40385	1.49274
		178.087		0.337834	0.232814	0.240179	0.372234	0.355644	0.215395	0.139801	0.233182	0.197866	0.287474	0.261015	0.301833	0.279952	0.207225	0.256853	0.252694	0.196942	0.0912649	0.266428	0.193382	0.213332	0.15234	0.278737	0.262216	0.266957	0.252233	0.288396	0.269347	0.192986	0.231509	0.225694	0.3361	0.192098	0.229103	0.243684	0.211114	0.243211	0.265986	0.195562	0.234541	0.184162	0.177243	0.235413	0.211963	0.248197	0.301256
		178.107		0.130336	0.0506176	0.0786883	0.0651028	0.094018	0.0656768	0.188798	0.066003	0.0599666	0.0922991	0.105576	0.0837371	0	0.0916013	0.0845297	0.117662	0	0.0486816	0.0862907	0.0818927	0.0497515	0.0537219	0.140816	0.16487	0	0.07237	0.0856609	0.0731166	0	0.198299	0.104108	0.247376	0.0413162	0.0895269	0	0.112348	0.109038	0.0922713	0.143275	0.0569527	0.0991122	0.0531796	0	0.0898424	0.279567	0.215047
		178.122		0.0942659	0.0727236	0.067316	0.0632854	0.0827103	0.110365	0.0792802	0.0721828	0.0791772	0.0859546	0.146213	0.0827238	0.123767	0.09506	0.0834528	0.130989	0.105911	0.0461608	0.077776	0.0793007	0.068905	0.0510933	0.0636346	0.113997	0.122843	0.0982402	0.0694131	0.0846825	0	0.141833	0.142629	0	0.0960844	0.0910668	0.10217	0.126905	0.117454	0.10604	0.153541	0.052139	0.0636135	0.0679707	0.100478	0.0575541	0	0
		178.143		0.058182	0.0460425	0.050762	0.0458741	0.0476012	0.0674672	0.0677224	0	0.038402	0.0626284	0	0	0.037771	0.0446809	0.0538222	0.0870075	0.0421508	0.0345077	0.0445932	0.0479457	0	0.0652099	0.0336165	0.0420694	0.0534259	0	0.0629252	0	0	0	0.111155	0.105796	0.0454738	0.0561756	0.0654459	0.0678322	0	0	0.0932874	0	0.0495853	0.0394173	0	0	0	0.0504304
		178.161		0.0682239	0.0874948	0.0808176	0.0660697	0.113353	0.100779	0.0793197	0.0510824	0.0864193	0.0859948	0.121893	0.0962119	0.0954912	0.10198	0.0790983	0.150491	0.0922916	0.0563402	0.0787622	0.481284	0.0641524	0.0616954	0.0457837	0.129548	0.0812195	0.103458	0.090062	0.0741324	0.14405	0.109747	0.15581	0.113367	0.060986	0.112369	0.10491	0.101764	0.106718	0.0893913	0.102402	0.0937013	0.0586856	0.0611076	0.131939	0.0565718	0.124204	0.101998
		178.611		0	0	0	0	0	0	0	0	0.0228129	0	0.0568989	0	0	0	0	0	0	0	0	0	0	0	0	0.044303	0	0	0	0	0	0.0587708	0.0963105	0.139854	0	0	0	0.0252061	0	0	0	0	0	0	0	0	0.104164	0.0560606
		178.628		0	0	0	0	0	0	0	0	0	0	0	0	0	0	0	0	0	0	0	0.0924595	0	0	0	0.0265834	0	0	0	0	0	0.069864	0	0.0519757	0	0	0	0	0	0	0	0	0	0	0	0	0	0.162587
		178.884		0	0	0	0	0	0	0	0	0	0	0	0	0	0	0	0	0	0	0	0	0	0	0	0	0	0	0	0	0	0	0	0	0	0	0	0	0	0	0	0	0	0	0	0	0	0
		178.885		0	0	0	0	0	0	0	0	0	0	0	0	0	0	0	0	0	0	0	0	0	0	0	0	0	0	0	0	0	0	0	0	0	0	0	0	0	0	0	0	0	0	0	0	0	0
		178.886		0	0	0	0	0	0	0	0	0	0	0	0	0	0	0	0	0	0	0	0	0	0	0	0	0	0	0	0	0	0	0	0.0737203	0	0	0	0	0	0	0	0	0	0	0	0	0	0
		178.9		0.0261011	0	0	0	0	0.0298142	0	0	0.0288254	0.0244329	0.0394907	0.0351957	0.0241493	0	0	0.0532613	0.0387648	0.0116832	0	0.0287917	0	0	0	0.0376677	0.0245939	0.0320912	0	0	0	0.0554593	0.0560477	0.0737243	0.0289604	0.0562185	0	0.0591538	0.0623904	0.0285048	0	0.0570282	0	0	0	0	0.0489593	0.0448618
		178.925		0.0753034	0.0884851	0.0798429	0.0808169	0.0964216	0.0640231	0.055301	0.0625841	0.0648683	0.104122	0.0836386	0.100427	0.103963	0.0722437	0.0648669	0	0.0866652	0.0553795	0.105415	0.0715555	0.0469559	0.0573353	0.0780415	0.0531858	0.0876957	0.0776518	0.0608106	0.0722626	0	0	0	0.0425386	0.0734471	0.0926992	0.0592265	0.0620723	0.0912003	0.107156	0.0762832	0.0802387	0.063696	0.0937135	0.125751	0.0677372	0	0.0392603
		178.947		0.0431854	0.0460987	0.0466741	0.0413385	0	0.0403546	0.0455025	0	0.031242	0.0286943	0	0.0476381	0.0325626	0.0367052	0.046189	0.063526	0.046767	0	0.0341979	0.0384071	0.0527208	0	0	0.0443326	0.036371	0.0362471	0	0	0	0.0421659	0.0508098	0.089823	0.0434595	0	0.0350072	0.0572376	0.0384106	0.045234	0.0398587	0	0.0405453	0.0424306	0	0	0.0904259	0.0482473
		178.972		0	0	0	0	0	0	0	0.0934906	0.0240394	0	0.0430008	0	0.0241657	0	0	0	0	0.424024	0	0	0	0	0	0	0	0	0	0	0	0.0344071	0	0	0	0	0	0	0.0456249	0.0314757	0	0	0	0.0394824	0	0	0.0590443	0.0493828
		178.987		0.170793	0.143881	0.161862	0.138766	0.107831	0.245728	0.153518	0.101438	0.165888	0.143522	0.435852	0.169902	0.171276	0.250144	0.202426	0.351546	0.271581	0.266952	0.139693	0.172028	0.1611	0.18801	0.138997	0.348127	0.301769	0.342915	0.245567	0.305624	0.311973	0.13653	0.564319	0.780265	0.165621	0.407525	0.182285	0.373627	0.243755	0.11411	0.324665	0.122852	0.0976765	0.113523	0.405798	0.159842	0.189713	0.279487
		179.008		0.22008	0.138386	0.371554	0.532242	0.224801	0.165912	0.145526	0.193231	0.189985	0.192478	0.159268	0.195854	0.175525	0.128549	0.145258	0.167098	0.178062	0.0961363	0.161594	0.230603	0.0959209	0.167757	0.26876	0	0.190528	0.215544	0.239111	0.122476	0.185948	0	0.139356	0.140951	0.161525	0.439577	0.144611	0.27471	0.241419	0.135788	0.289418	0.180941	0.192924	0.254765	0.251725	0.187208	0.185995	0.255986
		179.027		0.201044	0.200258	0.242931	0.248272	0.207829	0.219527	0.242916	0.230363	0.369266	0.229764	0.227915	0.218716	0.237604	0.200918	0.317021	0.309666	0.246625	0.190818	0.178757	0.267377	0.281137	0.266728	0.265263	0.475874	0.224843	0.24463	0.315283	0.247918	0.298238	0.278757	0.216532	0.356718	0.256859	0.275387	0.205751	0.241774	0.277533	0.271657	0.265557	0.291333	0.352837	0.247935	0.286419	0.274317	0.189822	0.261677
		179.049		0.0844553	0.0821505	0	0	0.0976876	0.141405	0.0562757	0.149195	0.137152	0	0	0	0	0.194069	0	0	0	0.0778742	0.097005	0	0	0	0	0.10429	0	0.103677	0.0924289	0	0	0	0	0	0	0.193266	0.0907649	0.159271	0.187463	0	0	0.105521	0.125093	0.0978133	0.119627	0.158955	0	0
		179.067		0.301693	0.219734	0.258615	0.229065	0.257906	0.3268	0.222476	0.216342	0.269557	0.273492	0.331528	0.301771	0.266101	0.322755	0.309449	0.464662	0.270725	0.115572	0.203567	0.231661	0.219829	0.223553	0.187924	0.342899	0.311695	0.266509	0.255596	0.242234	0.257719	0.452188	0.365682	0.390914	0.28702	0.319646	0.276852	0.379807	0.248806	0.286545	0.299859	0.237233	0.22953	0.212477	0.305432	0.298742	0.347112	0.357294
		179.091		0.62055	0.465373	0.497553	0.53915	0.501097	0.458627	0.31901	0.633209	0.510295	0.477866	0.418812	0.439744	0.419707	0.712209	0.410811	0.290312	0.362153	0.412455	0.581279	0.506221	0.370586	0.320788	0.402437	0.327397	0.464915	0.338099	0.477527	0.599381	0.296247	1.12448	0.294675	0.335099	0.477731	0.497791	0.425215	0.386647	0.580612	0.432328	0.355761	0.557802	0.431765	0.526812	0.453476	0.434492	0.738326	0.984357
		179.106		0.352053	0.269652	0.42489	0.262245	0.354556	0.284698	0.281512	0.191664	0.251568	0.389573	0.528219	0.420086	0.450261	0.266534	0	0.416528	0.239941	0	0.319692	0.179254	0.226603	0.214768	0	0.752537	0.3814	0.303908	0.254565	0.235532	0.324087	0.64342	0.435911	0.401398	0.276722	0.315151	0.229265	0	0.314985	0.242289	0	0.205325	0.410267	0.21945	0.429905	0.233984	0	0.527073
		179.118		0.3843	0.210584	0	0.168417	0	0.213558	0	0	0	0	0	0	0	0.221764	0.694052	0	0	0.0886322	0.183662	0.177536	0	0	0.334388	0	0	0.232375	0.278541	0	0	0.465687	0	0	0.201096	0.411131	0.231101	0.815278	0.500208	0.242327	1.02077	0.126895	0	0.155225	0.423672	0.185394	0.613974	0
		179.144		0.230399	0.212451	0.219252	0.173956	0.17391	0.288287	0.276223	0.159027	0.187824	0.250197	0.33748	0.186751	0.202035	0.21374	0.204929	0.331443	0.272005	0.0366797	0.171307	0.171432	0.208415	0.22897	0.101905	0.315295	0.333268	0.26352	0.186073	0.329248	0.407608	0.353463	0.578108	0.487643	0.222885	0.229949	0.248209	0.289599	0.230886	0.202943	0.311387	0.185032	0.156688	0.120633	0.270922	0.188451	0.307015	0.439525
		179.159		0	0	0	0	0	0	0	0	0	0	0	0	0	0	0	0	0	0	0	0	0	0	0	0	0	0	0	0	0	0	0	0	0	0	0	0	0	0	0	0	0	0	0	0	0	0
		179.16		0	0	0.0426073	0	0	0	0	0	0	0	0	0	0	0	0	0	0	0	0	0	0	0	0	0	0	0	0	0	0	0	0	0	0	0	0	0	0	0	0	0	0	0	0	0	0	0
		179.18		0.238485	0.275307	0.218248	0.180428	0.219411	0.298882	0.478329	0.196167	0.310685	0.291765	0.690181	0.21376	0.263106	0.319512	0.296424	0.59729	0.307486	0.0387253	0.21512	0.185458	0.342935	0.395239	0.0983343	0.399728	0.3644	0.39119	0.218752	0.482846	0.711545	0.365743	0.909818	0.661952	0.294463	0.32594	0.237456	0.344072	0.306694	0.268006	0.338808	0.2306	0.145106	0.126588	0.329253	0.222935	0.372505	0.410364
		179.62		0	0	0	0	0	0	0	0	0	0	0	0	0	0	0	0	0	0.0107026	0	0	0	0	0	0	0	0	0	0	0	0	0	0	0	0	0	0	0	0	0	0	0	0	0	0	0	0.0382318
		179.903		0	0	0	0	0	0.0263781	0	0	0	0.0383426	0.0547129	0	0.0210531	0	0	0	0	0.0188586	0	0	0	0	0	0.0344282	0	0	0	0	0	0	0	0.0445169	0	0	0	0	0	0	0.0342297	0	0	0	0	0	0	0
		179.927		0	0	0	0	0	0	0	0	0	0	0	0	0	0	0	0	0	0	0	0	0	0	0	0	0	0	0	0	0	0	0	0	0	0	0	0	0	0	0	0	0	0	0	0	0	0
		179.933		0	0	0	0	0	0	0	0	0	0	0	0	0	0	0	0	0	0.0132543	0	0	0	0	0	0	0	0	0	0	0	0	0	0	0	0	0	0	0	0	0	0	0	0	0	0	0	0
		179.959		0.0553678	0.0351217	0	0.0497323	0	0.065959	0	0.0548111	0.0289143	0.0404809	0.0349292	0.10485	0.0473787	0.0517418	0.0595309	0	0.0480308	0.137653	0.073325	0.0315078	0.044208	0	0	0.0322131	0.068621	0.042561	0.0653267	0.0695598	0	0.0633912	0	0.0445241	0.0363053	0.0487596	0.0476922	0.0466728	0.0661782	0.0463299	0	0	0.0273751	0.075198	0.0756497	0.0557582	0.08939	0.059613
		179.984		0	0	0	0	0	0.0879576	0	0	0	0	0	0	0	0	0	0	0	1.11467	0	0	0	0	0	0	0	0	0	0	0	0	0.134293	0	0	0	0	0	0	0	0	0.0494421	0.0356756	0	0	0	0.0491084	0.31723
		180.004		2.10861	1.82041	2.04678	2.38328	2.40041	2.05942	1.28129	1.73329	1.55826	2.2175	2.37345	1.98131	2.25166	2.88344	1.69824	0.86771	1.62898	0.969542	2.78909	1.5365	1.61794	1.49369	1.08183	1.39776	1.81789	1.36754	1.6576	1.86611	0.807309	0.721967	0.962112	1.14179	1.46717	2.12319	1.76244	1.78087	2.15443	1.80937	1.45995	2.46959	1.88614	2.09733	2.26384	1.6915	0.532723	0.26665
		180.022		0	0.124826	0	0.0985857	0	0	0	0	0	0	0	0	0.174844	0	0	0	0	0	0	0.146227	0	0.135404	0.420284	0.151125	0.133005	0	0.155758	0	0	0	0	0	0	0.175301	0.11883	0.1177	0	0	0.140415	0.151276	0.205815	0.166303	0.182893	0	0	0
		180.051		0.222636	0.102668	0.160234	0	0.12633	0.276354	0.389394	0.101746	0.163976	0.328342	0.208539	0.223357	0.204398	0.103559	0.166588	0.170521	0.19456	0.0510298	0.477439	0.190074	0.13465	0.195649	0	0.142277	0.312226	0.178675	0.187403	0.471804	0.255998	0.188076	0.326663	0.400948	0.125605	0.14181	0.377319	0.276336	0.130044	0.124294	0.379111	0.143563	0	0.317871	0.272848	0.0892793	0.204111	0.147453
		180.062		0	0	0	0	0	0	0	0	0	0	0	0	0	0	0	0	0	0	0	0	0	0	0	0	0	0	0	0	0	0	0	0	0	0.114371	0	0	0	0	0	0	0	0	0	0	0	0
		180.075		0.270025	0.168366	0.167544	0.199113	0.231071	0.193655	0.150412	0.214146	0.148328	0.238832	0.15963	0.174558	0.205483	0.242826	0.223992	0.163351	0.127058	0.156693	0.227797	0.157693	0.183732	0.155837	0.15742	0.15008	0.162039	0.151689	0.167817	0.2137	0.182117	0.381772	0.151056	0.162106	0.199339	0.240962	0.169326	0.199498	0.217979	0.178578	0.179303	0.198886	0.165232	0.207	0.175091	0.189749	0.259591	0.352368
		180.102		0.326542	0.656086	0.325818	0.566173	0.389402	0.343402	0.249868	0.274407	0.375159	0.559924	0.423066	0.345061	0.342569	0.305061	0.303527	0.45626	0.25534	0.133265	0.340367	0.240121	0.272318	0.201058	0.308471	0.568235	0.713815	0.475984	0.479617	0.234075	0.258247	0.323983	0.39705	0.425745	0.294943	0.40579	0.312627	0.433177	0.373444	0.568461	0.408959	0.438648	0.269104	0.258588	0.35344	0.301457	0.330258	0.315311
		180.12		0.0766066	0	0	0	0	0	0	0	0	0	0	0	0	0	0.101558	0	0	0	0	0	0	0	0.0496217	0	0	0	0.0555994	0	0	0	0	0	0	0	0	0.115853	0.0674701	0	0.159947	0	0	0	0	0	0	0
		180.137		0.176424	0.164765	0.127034	0.151272	0.193617	0.187607	0.131692	0.147873	0.155662	0.150423	0.197014	0.166343	0.214035	0.171576	0.156777	0.246686	0.150045	0.0781506	0.174526	0.137632	0.156897	0.115179	0.119401	0.194654	0.179309	0.192319	0.180999	0.117072	0.168281	0.193775	0.284674	0.263663	0.201536	0.184643	0.167626	0.242452	0.163882	0.176709	0.219386	0.141729	0.0963755	0.142717	0.219385	0.153312	0.163918	0.166714
		180.159		0	0	0	0	0	0	0	0	0	0	0	0	0	0	0	0	0	0	0	0	0	0	0	0	0	0	0	0	0	0	0	0	0.0322071	0	0	0	0	0	0	0	0	0	0	0	0	0
		180.181		0.0494119	0.037962	0.0604095	0.026757	0	0.0317171	0.0734818	0	0.0531097	0.044819	0.113105	0.0488766	0.031639	0.0598951	0.0673663	0.0832749	0.0504113	0	0.0372043	0.0315684	0.052956	0.0717863	0	0.0600798	0.0590692	0.0613505	0.0490791	0.0716174	0	0.0757472	0.142367	0.102452	0.0332522	0.0717402	0.054088	0.0769423	0.0614725	0.0444363	0.0925749	0.0534054	0.0324113	0	0	0.0446862	0.0681077	0.0574645
		180.185		0	0	0	0	0	0	0	0	0	0	0	0	0	0	0	0	0	0.0132867	0	0	0	0	0	0	0	0	0	0	0	0	0	0	0	0	0	0	0	0	0	0	0	0	0	0	0	0.0360595
		180.883		0.357055	0.635317	0.631319	0.465128	0.766865	0.437092	0.389008	0.330459	0.508288	0.74715	0.558637	0.596014	0.675114	0.38595	0.319235	0.304369	0.333482	0.242269	0.632619	0.299098	0.323591	0.350153	0.344006	0.316041	0.413573	0.382745	0.35563	0.23039	0.283099	0	0.205676	0.228662	0.385606	0.535883	0.433706	0.381872	0.505153	0.276556	0.394377	0.366152	0.502079	0.550362	0.750064	0.347414	0	0
		180.904		1.5656	0.885492	0.640783	1.48327	0.680354	0.573764	1.37069	1.8014	0.775223	0.511332	0.204119	2.11806	1.50021	0.660237	0.593261	0.245785	1.10031	1.63688	1.14135	1.20008	1.94279	1.4744	3.45209	0.218141	0.753124	1.41884	0.618617	1.30604	0.740009	0.0624011	0.152075	0.162263	1.70376	0.0885625	1.36984	0.623544	0.229098	1.71587	0.265236	1.00924	0.694198	1.91813	0.104233	1.22628	0.0693947	0.0360694
		180.925		0	0.0528046	0.0552307	0	0.0592694	0.0396675	0	0	0.0495165	0.0555187	0.0653267	0.068671	0.0548686	0.0380302	0	0	0	0	0.0563132	0.0526443	0	0	0	0.0478644	0.0354591	0.0447358	0	0	0	0	0	0.0417571	0	0.0626144	0	0.0448239	0.0542688	0	0.0548838	0	0.0440702	0	0.0631816	0	0	0
		180.947		0.0232113	0	0.0396102	0.0277027	0	0	0	0.0452113	0.0338261	0	0.0851778	0	0	0.0426515	0.0320522	0.0905299	0.0344003	0	0	0	0	0	0	0.0590105	0.0311691	0.0260161	0.0382024	0.0503659	0	0.0758031	0.0984857	0.249648	0.0301591	0.0717969	0	0.0428861	0.0675529	0	0.0457472	0	0	0	0	0	0.0833102	0.0857021
		180.967		0.144349	0.231723	0.944627	0.101603	0.265706	0.287523	0.205436	0.484158	0.12084	0.322601	0	0.127004	0.217473	0.0461213	0.360402	0.116272	0.196134	0.115122	0.0974066	0.194896	0.125308	0.409015	0.118854	0.309598	0.0999799	0.196729	0.164857	0.105601	0.15346	0.0490605	0	0.112981	0.186201	0.146686	0.13356	0.277851	0.0506773	0.106759	0.169301	0.100118	0.270389	0.108189	0.278141	0.103701	0	0.0439898
		180.988		1.12567	1.6501	1.86761	1.39031	2.06092	1.33814	1.09821	1.51743	1.26538	1.75104	0.964108	1.57735	1.6186	1.29503	1.09131	0.876769	1.11044	1.42366	1.92452	1.33375	1.04889	1.0533	1.36955	1.03249	1.16873	1.13369	1.2557	0.863335	1.10226	0.281018	0.751173	0.842225	1.56576	1.7299	1.38362	1.18662	1.52173	1.47605	1.54219	1.68181	1.74072	2.14623	1.89035	1.90044	0.333372	0.399347
		181.008		0.480597	0.370842	0.440092	0.377869	0.385529	0.397863	0.299704	0.27673	0.253827	0.447682	0.441236	0.54978	0.413924	0.468237	0.315148	0.315948	0.298287	0.219562	0.437475	0.32842	0.313347	0.321256	0.450318	0.285157	0.774205	0.344613	0.365823	0.349823	0.290883	0.751675	0.252461	0.363693	0.431795	0.441684	0.237395	0.274985	0.342753	0.424168	0.304343	0.392783	0.404431	0.408044	0.368303	0.3427	0.770362	0.548306
		181.034		0.0616083	0.0565718	0	0	0.10611	0	0	0	0	0.0929847	0.0665536	0	0	0	0	0.0833824	0	0	0.0630626	0	0	0	0	0.152649	0	0.0645698	0.173684	0.175452	0	0.287818	0	0	0.0655708	0.085613	0.0442439	0	0	0	0	0	0.116541	0	0	0	0	0.165899
		181.048		0.151523	0	0.194071	0.13126	0	0.176526	0.137362	0	0	0	0.138967	0.1646	0.209174	0	0.148249	0.137962	0.120526	0	0.168198	0	0.105148	0.125197	0.134089	0.221768	0.139854	0	0	0	0	0.214227	0.178638	0.154844	0	0.162083	0	0.154142	0	0	0.187721	0	0	0	0	0	0	0.172702
		181.058		0.175801	0.12896	0	0.160875	0	0.137719	0	0.206819	0.140316	0.18604	0	0.196935	0.161667	0.210048	0.18369	0	0.145811	0.128066	0.206467	0.189823	0	0.12256	0.13484	0.152703	0.158173	0.188573	0.170471	0.163884	0	0	0	0	0.184295	0	0.176143	0	0	0.194919	0	0.144965	0.194037	0.157982	0.173997	0.128223	0.195888	0
		181.085		2.015	2.65299	1.80264	1.74869	1.36763	2.94121	2.03072	1.38765	1.70348	2.23823	2.42045	1.903	2.75199	2.52795	2.11946	5.39043	2.24959	0.633305	1.80979	2.69322	1.66569	1.37862	1.25708	2.95759	3.11127	3.21152	1.73016	1.87191	1.70159	4.22803	3.94086	3.45133	2.49208	4.08422	2.15928	3.1191	2.31443	1.57547	2.2763	1.68734	1.40183	1.74014	1.96019	2.81839	3.14996	2.24035
		181.122		0.229406	0.207874	0.22652	0.175714	0.195225	0.265796	0.185931	0.120751	0.202061	0.214961	0.355144	0.265772	0.214551	0.197402	0.151638	0.335762	0.175708	0.0548297	0.233291	0.149439	0.177584	0.196325	0.106748	0.326659	0.23893	0.241766	0.172699	0.182354	0.237421	0.321475	0.411096	0.350664	0.214544	0.252413	0.180705	0.311345	0.173956	0.209813	0.259934	0.199497	0.164932	0.152063	0.242073	0.173044	0.243975	0.357984
		181.159		0.180917	0.180983	0.193138	0.144287	0.183828	0.217254	0.345855	0	0.193615	0.190385	0.384387	0.194921	0.218802	0.215897	0.236892	0.350213	0.289437	0.0404877	0.181682	0.138908	0.208493	0.235441	0.0988264	0.266484	0.256178	0.27827	0.196768	0.312365	0.51357	0.264575	0.475398	0.443834	0.193737	0.227962	0.263861	0.300641	0.235592	0.214786	0.412271	0.164482	0.112467	0.0795202	0.294318	0.191389	0.337558	0.312849
		181.196		0.169815	0.178215	0.179583	0.127651	0.141594	0.153682	0.235383	0.143868	0.157328	0.152963	0.338848	0.126137	0.155395	0.210143	0.187095	0.493425	0.163111	0.0261407	0.089893	0.0747363	0.292498	0.223913	0.0973934	0.238629	0.214218	0.242856	0.157428	0.322096	0.650075	0.218823	0.67793	0.402045	0.138545	0.17443	0.20424	0.246976	0.199366	0.197978	0.195844	0.155737	0.088316	0.0755519	0.235792	0.158827	0.235175	0.172817
		181.615		0	0.0928311	0	0	0	0	0	0	0.0774632	0	0.0502478	0	0	0	0	0.0546012	0	0	0	0	0.108131	0	0	0.032341	0	0	0	0	0	0.0346135	0.0862894	0.090302	0	0	0	0	0	0	0	0	0	0.0417577	0	0	0	0.0327599
		181.901		0.0960474	0.0603472	0.0887674	0.0601398	0.0868026	0.106012	0.0611065	0.0470796	0	0.0823834	0.112192	0.0823727	0.0941032	0.109715	0.0885862	0.159697	0.0896178	0	0.0679135	0.0606835	0	0.0533254	0.0425752	0.0713807	0.0979801	0.0917428	0.0601423	0.0688976	0	0	0.126804	0.125484	0.0625161	0.137739	0.0578514	0.139625	0.103935	0.100002	0.100805	0.0788597	0.08167	0	0.107634	0.091652	0	0
		181.962		0.184027	0.333341	0.301844	0.279452	0.432918	0.388756	0.244455	0.44509	0.397097	0.373442	0.302713	0.324314	0.514981	0.435445	0.229243	0.191655	0.216028	0.141529	0.354913	0.258597	0.18831	0.183995	0.239606	0.109313	0.216441	0.325306	0.148732	0.182454	0.208519	0.044672	0.103917	0.178735	0.214663	0.411733	0.285675	0.40232	0.467763	0.25944	0.12831	0.364159	0.245873	0.268511	0.365678	0.327949	0.0746244	0
		181.991		0	0	0	0	0	0	0	0	0	0	0	0	0	0	0	0	0.0873663	2.30663	0	0	0	0	0	0.102657	0	0	0	0	0	0.0893761	0.0951388	0.120778	0	0	0	0	0	0	0.0527161	0	0	0	0	0	0.117675	0.206854
		182.008		0.179083	0.189543	0.200661	0.194451	0.235451	0.181243	0.194256	0.182249	0.188993	0.224848	0.25844	0.22539	0.188343	0.250801	0.181739	0.2433	0.197776	0	0.238357	0.152274	0.173943	0.170778	0.149498	0.232148	0.275833	0.196139	0.196975	0.224329	0.203263	0.201143	0.21146	0.255872	0.153281	0.200636	0.201731	0.19151	0.209236	0.219971	0.194862	0.199732	0.164302	0.170179	0.297794	0.140641	0.241737	0.180902
		182.041		0.101215	0.120835	0.155782	0.150066	0.101762	0	0.183539	0	0.16362	0.112467	0.232789	0.107519	0.132313	0.131808	0.19733	0.0876568	0.233518	0	0.0881021	0	0.174015	0	0.192191	0.118349	0.074373	0.129417	0.186102	0.121437	0	0.0760146	0.0687445	0.17888	0	0	0	0	0.104054	0.170495	0.113516	0.13548	0.105129	0.103546	0.0903228	0.125403	0.0759684	0.127812
		182.058		0.314835	0.326314	0.485207	0.750472	0.132657	6.53477	1.11584	1.49359	0.672793	0.212118	3.951	0.584678	0.859653	1.0084	0.188496	0.921049	1.71088	3.17547	2.19625	0.446541	0.588865	0.454793	1.6513	0.155219	0.283529	1.08041	1.7223	0.612156	1.03944	0.136402	1.06481	0.158922	2.41218	0.920998	1.04545	0.180859	0.204515	1.21153	0.230508	0.23494	0.137695	0.700072	1.03969	0.179472	0.212751	0.127835
		182.118		2.22246	2.39528	2.47773	1.89785	3.42451	2.34205	2.66773	3.52785	2.56439	2.24371	2.03841	2.24829	1.8922	2.9043	1.9341	1.7681	1.80902	1.24881	2.77528	2.80399	2.26114	2.32158	2.21398	2.69613	2.19099	1.65901	2.98965	1.93885	2.41823	2.62675	1.18661	1.62752	1.83243	2.98727	2.35293	2.26455	2.30575	3.03532	1.62299	3.16495	3.8971	2.33472	1.89587	3.0618	2.80807	2.91699
		182.142		0	0	0	0	0	0	0	0	0	0	0	0	0	0	0	0	0	0	0	0	0	0	0	0	0	0	0	0	0	0.0682199	0	0	0	0	0	0	0	0	0	0	0	0	0	0	0.0494035	0.0746872
		182.155		0.0800061	0.0483631	0.0428916	0.0463454	0.0926674	0.0601802	0.06932	0.0462783	0.0824689	0.0696629	0.112357	0.0605807	0.07096	0.0566879	0.0532445	0.120715	0.0943867	0.0272341	0.0498267	0.0555124	0.059009	0.0516428	0.0455488	0.0860172	0.0690225	0.0689231	0.0635307	0.104012	0	0.070464	0.135787	0.124704	0.0615821	0.108848	0.0814981	0.0762838	0.110169	0.0882735	0.0803047	0.0604657	0.0542668	0.0518073	0.0840331	0.106096	0.110221	0.110912
		182.194		0.0617947	0.046517	0.039765	0.0343062	0	0.0451488	0.0486292	0	0.0424608	0.0407379	0.0643871	0	0.0391981	0.0856357	0	0.066048	0.0402997	0.0313569	0.0469662	0.0246802	0.0416097	0	0	0.0446965	0.0474664	0.0449174	0	0.0583419	0	0.0346823	0.093485	0.0799814	0.0354986	0.0460056	0.0670299	0.0792399	0.0484401	0.0416696	0.0539326	0.0526792	0.0334053	0	0.0666116	0	0.044355	0.0520762
		182.52		0	0	0	0	0	0	0	0	0	0	0	0	0	0	0	0	0	0.0128542	0	0	0	0	0	0	0	0	0	0	0	0	0	0	0	0	0	0	0	0	0	0	0	0	0	0	0	0
		182.881		0.193566	0.287596	0.293126	0.240247	0.373211	0.19307	0.186492	0.159427	0.21968	0.416123	0.224848	0.275941	0.338085	0.150503	0.150967	0.133172	0.165877	0.118293	0.256024	0.191358	0.175225	0.162173	0.135306	0.181089	0.178068	0.194371	0.151264	0.169261	0.126023	0	0.120863	0.103819	0.242327	0.220917	0.191206	0.184965	0.267742	0.131016	0.177925	0.176645	0.225582	0.276193	0.425216	0.172531	0	0
		182.903		0.256422	0.217811	0.125637	0.219861	0.116782	0.19486	0.181104	0.193291	0.145659	0.314266	0.357208	0.33555	0.291478	0.231564	0.255335	0.423292	0.251143	0.203694	0.19755	0.199315	0.270124	0.150604	0.290901	0.305195	0.247159	0.314575	0.196222	0.172195	0.212211	0.250724	0.384669	0.561045	0.26742	0.271569	0.206631	0.331791	0.250803	0.182644	0.196307	0.129812	0.157087	0.243314	0.231668	0.197051	0.347414	0.134787
		182.944		0.0354828	0.0465539	0.0911116	0.0324782	0	0.0221494	0	0	0	0.0632992	0.0831726	0.0616911	0.0657323	0	0	0.0567957	0.0380281	0.0427084	0.0393291	0.0308766	0.045518	0	0.0376404	0.0503195	0.0507401	0	0	0	0	0	0	0.0695503	0.0334367	0	0	0.0313276	0.0399941	0.0258155	0	0	0.043462	0	0	0	0	0
		182.965		0.0456289	0.0661188	0.183304	0	0.0985063	0.0859557	0.0576926	0.104268	0	0.0826257	0	0.053336	0.088012	0	0.0710824	0	0	0	0.0623625	0.0697069	0.0523075	0.0882665	0.0637119	0.0704592	0.0539882	0.0773717	0	0.0603446	0	0	0	0	0.0407586	0.0736792	0.0389881	0.0979156	0.0690933	0.0556129	0	0	0.077745	0	0.111123	0	0.0723057	0.0419279
		182.983		0.173417	0.188143	0.265048	0.147597	0.190169	0.174598	0.131633	0.106069	0.157902	0.217866	0.339818	0.168401	0.19408	0.289633	0.139966	0.234476	0.205196	0.781958	0.163128	0.139438	0.134666	0.142677	0.133239	0.327739	0.171709	0.193459	0.222666	0.192744	0.227419	0.115354	0.304525	0.595626	0.14111	0.396089	0.130586	0.260495	0.263082	0.146007	0.209045	0.195325	0.147155	0.168642	0.346124	0.196153	0.138291	0.163205
		183.008		0.167358	0.147186	0.161359	0.162476	0.201656	0.210971	0.152396	0.157794	0.198019	0.27801	0.383226	0.213412	0.176078	0.215522	0.195539	0.455584	0.267491	0.079808	0.18043	0.131519	0.179263	0.136458	0.139781	0.652219	0.187936	0.230096	0.321436	0.246324	0.284585	0.621662	0.384013	0.697686	0.181905	0.248746	0.206795	0.236048	0.225534	0.154971	0.328545	0.216845	0.127946	0.189631	0.255664	0.174727	0.487271	0.647258
		183.045		0.0801648	0	0.0733787	0.0538751	0	0	0	0.0437048	0	0.0644328	0.0808954	0	0.0615483	0	0	0	0.07498	0	0	0.0529872	0	0	0	0	0.0594309	0	0	0	0	0	0	0	0	0	0	0	0	0.0636072	0	0.0654739	0.102071	0	0	0.0592919	0.0596676	0
		183.063		0.367403	0.270327	0.400511	0.384631	0.38407	0.92338	0.301387	0.354168	0.306352	0.377	0.718791	0.431283	0.445773	0.396535	0.286828	0.564348	0.416508	0.36175	0.449446	0.268523	0.237564	0.246327	0.333393	0.408577	0.36097	0.43536	0.416043	0.295194	0.358096	0	0.589988	0.499689	0.509454	0.384112	0.379374	0.423378	0.350651	0.43738	0.422975	0.31961	0.26443	0.321606	0.427432	0.325144	0.366961	0.44237
		183.085		0.35627	0.395274	0.369091	0.317769	0.497615	0	0.358269	0.471974	0.387841	0.359847	0.396362	0.356993	0	0.368742	0	0	0.295392	0.169558	0.395703	0.436393	0.335532	0.358816	0.305158	0.41309	0	0	0.434743	0.29717	0.418533	0.498787	0	0	0.36931	0.453293	0.352179	0	0.411355	0.424496	0	0.418365	0.57745	0.346611	0	0.495941	0	0.504802
		183.098		0.385783	0.438249	0.397484	0.328989	0.379592	0.480907	0.336684	0	0.367254	0.399672	0.504336	0.472249	0.488368	0.41289	0.344741	0.629617	0.398173	0.142796	0.367926	0	0.331726	0.317827	0.262452	0.453477	0.485393	0.501437	0.326123	0.339136	0.36143	0.733189	0.741184	0.64765	0.377758	0.396521	0.378581	0.695045	0.375029	0.365918	0.513907	0.358812	0.37333	0.330706	0.476829	0.345698	0.516949	0.538945
		183.11		0.361458	0.204229	0	0.254672	0	0	0.43422	0	0	0.136462	0.206446	0	0.159268	0	0	0.242978	0	0	0	0	0	0.271435	0.3756	0	0.277861	0.341308	0	0	0	0	0.282717	0.310022	0.398733	0	0.171607	0.247066	0	0.393804	0.403577	0	0	0.30277	0.298846	0	0	0.233759
		183.138		0.111711	0.120327	0.138485	0.0911089	0.0998049	0.173969	0.127318	0.0990933	0.103404	0.118222	0.199446	0.138266	0.117884	0.129943	0.115695	0.168565	0.107373	0.0350701	0.123005	0.0883921	0.111586	0.121461	0.0587477	0.161287	0.136257	0.141371	0.0889727	0.165727	0.186707	0.181673	0.284533	0.253787	0.127708	0.133756	0.12533	0.158863	0.137194	0.121351	0.157552	0.088022	0.0887604	0.0799597	0.127197	0.131984	0.161365	0.147552
		183.15		0	0	0	0	0	0	0	0	0.0352826	0.0268711	0	0	0	0.0440917	0	0	0	0	0	0.0291723	0	0	0.0507747	0	0	0	0	0	0	0	0	0	0	0	0	0	0	0	0	0	0	0	0	0	0	0
		183.175		0.100569	0.0951715	0.114389	0.0809075	0.0849158	0.141171	0.142713	0.084837	0.111956	0.120407	0.204191	0.0911572	0.143414	0.152032	0.112391	0.231703	0.130505	0.0206374	0.101894	0.0822315	0.12424	0.0938048	0.0544139	0.145646	0.153603	0.136174	0.102184	0.153099	0.272041	0.166019	0.357072	0.286293	0.103663	0.116879	0.135361	0.170678	0.127519	0.115418	0.155292	0.116419	0.103028	0.0549907	0.154271	0.102344	0.177936	0.154408
		183.186		0	0	0	0	0	0	0	0	0	0	0	0	0	0	0	0	0	0	0	0	0	0	0	0	0	0	0	0	0	0	0	0	0	0	0	0	0	0	0.154157	0	0	0	0	0	0	0
		183.211		0.307865	0.26131	0.283408	0.235334	0.144615	0.334796	0.412872	0.205441	0.374893	0.258067	0.558688	0.179208	0.290072	0.436455	0.296062	0.905241	0.378893	0.036641	0.14422	0.175998	0.428138	0.404789	0.153119	0.498654	0.325659	0.389746	0.307712	0.537421	0.938284	0.357907	1.2084	0.768346	0.280682	0.338403	0.328934	0.493493	0.370487	0.200032	0.369315	0.312145	0.157507	0.0910056	0.337238	0.226228	0.392813	0.278219
		183.551		0	0	0	0	0	0	0	0	0	0	0	0	0	0	0	0	0	0	0	0	0	0	0	0	0	0	0	0	0	0	0	0	0	0	0	0	0	0	0	0	0	0	0	0	0	0
		183.623		0	0	0	0	0	0	0	0	0	0	0	0	0	0	0	0	0	0	0	0	0	0	0	0	0	0	0	0	0	0	0	0	0	0	0	0	0	0	0	0	0	0	0	0	0	0
		183.632		0	0	0	0	0	0	0	0	0	0	0	0	0	0	0	0	0	0	0	0	0	0	0	0	0	0	0	0	0	0	0	0	0	0	0	0	0	0	0	0	0	0	0	0	0	0
		183.897		0.0355731	0.0261395	0	0.0232621	0	0.031092	0	0	0.0280049	0.0397979	0.0504834	0.047175	0.0361373	0.0534132	0.035628	0	0	0.023749	0	0.0247722	0	0	0	0.0269016	0.0303031	0.0429692	0	0	0	0	0.0539358	0	0.0303821	0	0	0.056921	0	0.0308607	0.0299216	0	0	0	0	0	0	0.0499821
		183.908		0	0	0	0	0	0	0	0	0	0	0	0	0	0	0	0	0	0.102236	0	0	0	0	0	0	0	0	0	0	0	0	0	0	0	0	0	0	0	0	0	0	0	0	0	0	0	0
		183.909		0	0	0	0	0	0	0	0	0	0	0	0	0	0	0	0	0	0	0	0	0	0	0	0	0	0	0	0	0	0	0	0	0	0	0	0	0	0	0	0	0	0	0	0	0	0
		183.961		0.0294821	0.0578952	0.0525131	0.0372292	0.0895727	0.0568687	0	0.0670333	0.0426278	0.0602496	0.0575399	0.0608186	0.0616609	0.0859472	0.035637	0	0	0.247379	0.0500252	0.0407085	0	0	0.0413901	0.0369983	0.0346404	0.0408831	0	0	0	0	0	0	0.0461088	0.0461721	0.0509146	0.076567	0.0559087	0.03286	0	0.0685347	0.0477832	0.0490345	0	0	0	0
		183.982		0.0345722	0	0.0357163	0.0260661	0	0.0293291	0	0	0.035328	0.0473486	0.0610734	0.0419525	0.0276466	0.0685396	0.0412139	0	0.0462446	0.78986	0	0	0	0	0	0.0527046	0.102859	0.0335519	0	0	0	0	0	0.129887	0.0241073	0.0892844	0	0.0618546	0.0437637	0	0.0437487	0	0.0276699	0	0.0620863	0.052248	0.0534343	0.0556875
		184.007		0.0335681	0.0485868	0.0483408	0.0344585	0.0494081	0.0364537	0.0452274	0.0545557	0.0560611	0.0656675	0	0.0514118	0.0436129	0.0534585	0.0512589	0	0.0416373	0.0382465	0.0471675	0.0398497	0.0447141	0.0438394	0.0392375	0.0661848	0.0563224	0.049298	0.0682142	0	0	0	0.0539704	0.0544548	0.0597679	0.0538994	0.0454872	0.0618773	0.0851291	0.112588	0.0656448	0	0.0436188	0.0410564	0.0668876	0.0604678	0.0636374	0.061394
		184.022		0.0223852	0.0280393	0	0	0	0	0	0	0.0390116	0	0.082262	0	0.0393693	0	0	0.0693979	0	0	0.062588	0	0	0	0	0	0	0	0	0.0673985	0	0.0696563	0	0	0	0	0	0	0.0364948	0	0	0	0.040276	0	0	0	0.0521985	0.0545888
		184.038		0.101776	0.144907	0.112507	0.0969121	0.078175	0.0667212	0.125805	0.157501	0.10975	0.117404	0.0764024	0.112328	0.122394	0.174417	0.157207	0	0.174747	0.117924	0.104019	0.094811	0.151728	0.095787	0.236295	0.0751971	0.113787	0.125934	0.206955	0.103566	0	0	0.075236	0.0984436	0.162617	0.0770412	0.102859	0.0825459	0.0961271	0.149535	0.100242	0.148007	0.130092	0.101201	0.0573631	0.13536	0.0674934	0.0602905
		184.058		0	0	0	0	0	0.629996	0	0.210352	0	0	0.39737	0	0	0	0	0	0	0.258681	0	0	0	0	0.206538	0	0	0	0.219113	0	0	0	0	0	0.314816	0	0	0	0	0	0	0	0	0	0	0	0	0
		184.074		2.35176	1.95361	2.11939	1.88856	2.08837	2.05035	2.07602	1.1378	2.26895	1.85858	3.27562	2.45731	2.17076	2.49612	2.07112	1.7886	2.41951	0.23077	2.70922	2.13178	1.91185	1.90206	0.656043	2.64727	3.27699	2.33471	2.6318	2.31632	2.44905	2.86417	1.3227	2.60129	2.2459	3.87795	1.38405	2.46435	2.86405	1.48487	2.28199	1.19326	1.50873	2.07387	3.99436	1.68332	3.3401	3.98046
		184.095		7.0303	7.59803	2.81587	8.67344	4.36449	5.76523	3.73494	3.35458	4.57118	6.14289	3.68969	3.89626	6.1816	1.92748	4.45036	6.00241	3.64806	5.61815	8.71405	6.86035	3.31898	3.58947	3.37575	6.29413	9.36004	4.1952	4.29265	3.21277	4.31316	6.13453	2.92267	4.025	5.01478	4.9048	5.52292	4.52302	4.13507	4.1627	7.9644	3.24468	2.2301	6.99999	4.09346	3.50332	4.10217	3.1352
		184.133		0.10184	0.0748398	0.0852235	0.0634082	0.0586674	0.0827887	0.070643	0.0438803	0.115928	0.0991555	0.0917327	0.0693309	0.100105	0.0663209	0.0926	0.101581	0.0729575	0.0372698	0.0857749	0.0691634	0.0778627	0.0868941	0.0429271	0.0831027	0.103013	0.0661568	0.0638879	0.0645259	0	0	0.115123	0.148218	0.0818864	0.160348	0.117501	0.114061	0.084013	0.0957644	0.106061	0.0765029	0.068869	0.0501359	0.10842	0.0646459	0.0904748	0.194648
		184.17		0.102874	0.0982433	0.0957604	0.0885999	0.209394	0.104171	0.382261	0.062697	0.135476	0.222057	0.310522	0.100861	0.216218	0.128008	0.0792248	0.195931	0.11235	0.0698953	0.370145	0.110858	0.114867	0.164858	0.0829586	0.176339	0.157255	0.140736	0.117881	0.219032	0.328992	0.19118	0.511029	0.246743	0.10395	0.121822	0.418152	0.175051	0.114471	0.286342	0.279025	0.0765151	0.0789606	0.0511478	0.181792	0.0851823	0.156764	0.436036
		184.214		0.0590868	0.0598928	0	0.0382452	0	0.0382921	0.0679505	0	0.0756861	0.0291098	0.0870538	0.0357282	0.0575263	0.0547045	0.0613827	0.120272	0.0648747	0.0108752	0.038564	0	0.0554975	0.0743799	0	0.0718954	0.0542352	0.0787845	0.0584001	0.110514	0.171018	0.0517398	0.162099	0.130085	0.0451582	0	0.0501148	0.0639342	0.0803878	0.0718481	0	0.0578874	0.0277255	0	0	0	0.053539	0.0603504
		184.595		0	0	0	0	0	0	0	0	0	0	0.0305912	0	0	0	0	0	0	0	0	0	0	0	0	0	0	0	0	0	0	0	0	0.0487889	0	0	0	0	0	0	0	0	0	0	0	0	0	0.0364447
		184.878		0	0.0524308	0.0421196	0.0335973	0.0518053	0.0231643	0	0	0.0354191	0.0366734	0.0529587	0	0.0479598	0.0395916	0	0	0	0.0191723	0.0376173	0.0257373	0	0	0	0.0303437	0.0379812	0	0	0	0	0	0	0.0363604	0.0315204	0	0	0.0305049	0	0	0	0	0.0411879	0.0481739	0.0574441	0	0.0446367	0.0353156
		184.979		0.190675	0.153619	0.244406	0.211951	0.262596	0.216599	0.143287	0.153343	0.179627	0.198557	0.333181	0.226135	0.185526	0.256299	0.25246	0.392212	0.198293	0.0456259	0.171769	0.195347	0.187122	0.168639	0.211292	0.382268	0.251871	0.190303	0.237119	0.185013	0.205827	0.480689	0.352789	0.798305	0.202875	0.314923	0.168727	0.247098	0.26211	0.191771	0.309295	0.188551	0.236313	0.200828	0.363976	0.286658	0.495061	0.776163
		185.001		0.0836264	0.0402857	0.122225	0.136347	0.0414698	0.0534912	0.0907056	0.0807232	0.0488879	0.0863448	0.073005	0.0978345	0.0607867	0.0524343	0.167593	0.0944354	0.168176	1.98571	0.0415025	0.0515111	0.118924	0.0547287	0.0685017	0.1698	0.0640646	0.0609919	0.105896	0.070494	0	0.0821927	0	0.106265	0.0599277	0.0679371	0.0547325	0.0571083	0.0646249	0.0559437	0.0577133	0	0.175797	0	0.0638669	0.0739901	0	0.092336
		185.033		3.14506	3.58933	2.14801	3.68253	1.78141	1.53567	5.66997	2.91326	4.86958	1.83753	1.57943	3.26843	2.9762	2.23787	2.65994	1.15737	3.63374	1.65548	2.71875	3.00906	6.53023	4.26212	4.77775	1.3689	2.72189	4.50209	2.22667	2.63256	1.28644	0.370533	0.797168	0.769882	3.89333	1.16145	3.8361	1.83684	1.89176	2.19545	0.969831	2.60561	2.06647	2.83422	1.3975	2.74155	0	0
		185.07		0.956205	0.8447	0.689558	1.11304	0.539452	0.601295	1.38423	0.851798	0.837808	0.720371	0.615002	0.69056	0.875036	0.434912	0.7748	0.531615	1.03066	0.618698	0.763001	0.775011	1.2135	0.983121	0.961918	0.570475	0.811636	0.918628	0.490087	0.67308	0.525807	0.641048	0.468322	0.59961	0.858492	0.539221	0.839805	0.617748	0.662542	0.553813	0.434251	0.722406	1.23901	0.833229	0.651867	0.572785	0.558063	0.585187
		185.115		38.237	40.5157	35.1381	36.9221	38.1245	49.1952	24.8797	32.7237	38.9495	43.1249	59.4075	49.3486	51.5149	42.5724	40.6944	82.9349	43.2736	17.2897	33.1824	34.9652	33.382	26.975	26.432	45.1735	44.2647	48.2225	38.2029	28.5771	34.5873	51.8773	88.369	75.3383	46.3305	51.5461	37.2741	60.8793	43.6446	40.1325	48.2976	40.1335	29.6841	35.2357	49.282	38.2341	50.0239	39.6749
		185.152		0.133733	0.137866	0.227828	0.114058	0	0.164213	0.181608	0	0	0.156659	0.281669	0.132687	0	0	0.212506	0	0	0	0.131401	0	0.219569	0.212868	0	0	0.159775	0.235792	0	0.279328	0.370899	0.215258	0	0.3775	0.155765	0	0.165285	0.253295	0.194075	0	0	0.242857	0.139779	0	0.260521	0.192371	0	0.188288
		185.172		0	0.044089	0	0	0.0668921	0	0.0799249	0	0.045282	0.0626764	0	0	0.0555208	0	0.0592902	0	0.0685202	0	0.0599159	0	0	0	0.0335681	0	0.0391363	0	0.0375504	0	0	0	0.153513	0	0	0	0.0776364	0	0	0.0760181	0	0	0.0277933	0	0	0	0	0.0901688
		185.19		0.0571939	0.0469153	0.0453755	0.0327372	0.0634475	0.0491087	0.0554172	0.0476143	0.0587602	0.0475594	0.0954981	0.0431956	0.0533983	0.0816863	0.0604243	0.131954	0.0406585	0.0124703	0.0502649	0.0453688	0.0576042	0.0593087	0	0.0754457	0.0478448	0.0505494	0.0463972	0.0755024	0	0.0755416	0.157093	0.115975	0.0526478	0.0726769	0.0639524	0.0897272	0.0573945	0.0460227	0.0901479	0.0619715	0.0505466	0	0.0623612	0.0442559	0.0766865	0.0502334
		185.214		0	0	0	0.0243243	0	0	0	0	0	0.0270279	0	0	0	0	0	0	0	0.0244274	0	0	0	0	0	0	0	0	0	0.0774796	0	0	0	0.0421795	0	0	0.121535	0.0345172	0	0	0.0450819	0	0	0	0	0	0	0
		185.849		0	0	0	0	0	0	0	0	0	0	0	0	0	0	0	0	0	0	0	0	0	0	0	0	0	0	0	0	0	0	0	0	0	0	0	0	0	0	0	0	0	0	0	0	0	0
		185.85		0	0	0	0	0	0	0	0	0	0	0	0	0	0	0	0	0	0.0161179	0	0	0	0	0	0	0	0	0	0	0	0	0	0	0	0	0	0	0	0	0	0	0	0	0	0	0	0
		185.93		0	0	0	0	0	0	0	0	0	0	0	0	0	0	0	0	0	0	0	0	0	0	0	0	0	0	0	0	0	0	0	0	0	0	0	0	0	0	0	0	0	0	0	0	0	0
		185.931		0	0	0	0	0	0	0	0	0	0	0	0	0	0	0	0	0	4.26422	0	0	0	0	0	0	0	0	0	0	0	0	0	0	0	0	0	0	0	0	0	0	0	0	0	0	0	0
		185.96		0.43227	0.50981	0.564894	0.517572	1.1404	0.504789	0.282715	0.400939	0.363814	0.573212	0.390443	0.794852	0.501165	0.472896	0.511677	0.44387	0.414979	0.434195	0.627725	0.661397	0.346823	0.432509	1.21689	1.57735	0.695231	0.752359	0.559304	0.677967	0.295269	0.238031	0.245069	0.263703	0.55419	0.799921	0.495478	0.36799	0.560847	0.39343	1.1968	0.521657	0.997233	0.78725	0.523181	0.529335	0.171371	0.241037
		185.979		0	0	0	0.0336977	0	0	0	0	0	0	0	0	0	0	0	0	0	0.387973	0	0	0	0	0	0	0	0	0	0	0	0.0552833	0.0550564	0.0604175	0	0	0.0393138	0	0.041549	0	0	0	0	0	0	0	0.0447662	0
		185.997		0.0725918	0.0507256	0.0581026	0.0496309	0.0773726	0.0616788	0	0	0.0269639	0.0497752	0.100308	0.0506262	0.0588006	0.108646	0	0	0	0	0.0735462	0.0409707	0	0	0.0496969	0.102575	0.0663998	0.0653631	0	0.056935	0	0.123022	0	0.0911339	0.0484902	0	0.0521345	0.0276371	0	0.0360577	0	0	0.0539785	0.0785684	0	0	0.157384	0.162297
		186.017		0.399901	0.256536	0.150062	0.241687	0.180211	0.113565	0.366675	0.122373	0.207209	0.142882	0	0.290146	0.134752	0.104009	0.172573	0.105063	0.203605	0.324832	0.139399	0.176419	0.284556	0.2187	0.344356	0	0.164421	0.228848	0.184747	0.133549	0	0	0.0710801	0.072927	0.202465	0.0851701	0.170183	0.0740521	0.0941655	0.137267	0.0821595	0.10836	0.296145	0.161228	0.0736586	0.145333	0	0
		186.036		0.163679	0.211481	0.158553	0.261422	0.157142	0.108225	0.418638	0.196206	0.317636	0.112599	0.14286	0.273327	0.2118	0.150789	0.172613	0.101961	0.335158	0.0932085	0.164607	0.187159	0.411778	0.240359	0.338593	0.121802	0.213467	0.282695	0.167084	0.181708	0	0	0	0.0825376	0.27318	0.125461	0.262657	0.149124	0.117428	0.164358	0	0.162577	0.178067	0.210659	0.128131	0.229907	0	0
		186.054		0.386753	0.263219	0.132149	0.337376	0.202236	0.228115	0.177496	0.0918187	0.332411	0.476455	0.236165	0.123492	0.243928	0.260708	0.191699	0.277828	0.253739	0.0546867	0.215961	0.149753	0.110544	0.11885	0.451294	0.214314	0.30391	0.195175	0.30102	0.373298	0.331467	0.2304	0.129759	0.171815	0.261621	0.30983	0.265446	0.181741	0.298511	0.503176	0.134277	0.282831	0.210172	0.201624	0.22106	0.30728	0.172868	0.306535
[truncated: 14,190 more rows]
[truncated: 48 more columns]
